# Supplementary material for: The RNA‐binding protein RBMS3 inhibits the progression of colon cancer by regulating the stability of LIMS1 mRNA
Source: Cancer Med. 2024 Apr 15;13(7):e7129. doi: 10.1002/cam4.7129 (PMC11017296; doi:10.1002/cam4.7129)
Supplement: Supplementary file 5 — Table S1.. [file CAM4-13-e7129-s001.xlsx]

## Sheet: Table S1. primer sequence
shRNA sequence
LIMS1-sh1	TAACACTCAAGAATAAGTTTG
LIMS1-sh2	CCCTGTCATAATCGTGAGAAA
RBMS3-sh1	GACATGTCATTTCCACAAGAA
RBMS3-sh2	CACAAATCAGTGCAAAGGTTA
qRT-PCR assay primer
LIMS1-F	ACATCGCCATTATGAGAGG
LIMS1-R	CATAGCACTTCTTACAGACTG
RBMS3-F	CAACAGCAGCAACAACAG
RBMS3-R	CCATTAGCGTCTCTTAGTATTC
GAPDH-F	GACCTGACCTGCCGTCTA
GAPDH-R	AGGAGTGGGTGTCGCTGT
The double luciferase assay primer
LIMS1-UTR-F	CGCGTCAGATACCCTACAACCAAA
LIMS1-UTR-R	AGCTTCTATACTGCAAACCCTGTA

## Sheet: Table S2. Count reads of RBMS3
Geneid	RBMS3-1	RBMS3-2	PLVX_1	PLVX_2		Geneid	shRBMS3-1	shRBMS3-2	PLKO-1	PLKO-2
ENSG00000223972	0	0	0	0		ENSG00000223972	1	0	0	0
ENSG00000227232	68	65	57	56		ENSG00000227232	64	51	49	56
ENSG00000278267	4	3	0	0		ENSG00000278267	3	3	5	6
ENSG00000243485	1	0	0	0		ENSG00000243485	0	3	0	0
ENSG00000284332	0	0	0	0		ENSG00000284332	0	0	0	0
ENSG00000237613	0	0	0	0		ENSG00000237613	0	0	0	0
ENSG00000268020	0	0	0	0		ENSG00000268020	0	0	0	0
ENSG00000240361	0	0	0	0		ENSG00000240361	0	0	0	0
ENSG00000186092	0	0	0	0		ENSG00000186092	0	0	0	0
ENSG00000238009	0	0	0	0		ENSG00000238009	1	1	1	0
ENSG00000239945	0	0	0	0		ENSG00000239945	0	0	0	0
ENSG00000233750	0	0	0	0		ENSG00000233750	2	0	0	0
ENSG00000268903	6	6	3	2		ENSG00000268903	9	2	4	9
ENSG00000269981	18	5	3	4		ENSG00000269981	8	5	7	10
ENSG00000239906	0	0	0	0		ENSG00000239906	0	0	0	0
ENSG00000241860	3	1	1	7		ENSG00000241860	3	4	4	2
ENSG00000222623	1	0	0	0		ENSG00000222623	0	0	0	0
ENSG00000241599	0	0	0	0		ENSG00000241599	0	0	0	0
ENSG00000279928	0	0	0	0		ENSG00000279928	0	0	0	0
ENSG00000279457	42	50	60	63		ENSG00000279457	55	64	69	68
ENSG00000273874	0	0	0	0		ENSG00000273874	0	0	0	0
ENSG00000228463	3	2	1	2		ENSG00000228463	1	4	4	3
ENSG00000286448	0	0	0	0		ENSG00000286448	0	0	1	1
ENSG00000236679	0	0	0	0		ENSG00000236679	0	0	0	0
ENSG00000236601	0	1	0	0		ENSG00000236601	0	0	1	0
ENSG00000237094	3	5	0	3		ENSG00000237094	4	5	7	7
ENSG00000269732	0	0	0	0		ENSG00000269732	0	0	0	0
ENSG00000284733	0	0	0	0		ENSG00000284733	0	0	0	0
ENSG00000233653	0	0	0	0		ENSG00000233653	0	0	0	0
ENSG00000250575	0	0	0	0		ENSG00000250575	0	0	1	0
ENSG00000278757	0	0	0	0		ENSG00000278757	0	0	0	0
ENSG00000230021	5	3	0	3		ENSG00000230021	6	2	3	2
ENSG00000235146	0	0	0	0		ENSG00000235146	0	0	0	0
ENSG00000225972	8	1	1	1		ENSG00000225972	6	3	4	4
ENSG00000225630	52	60	28	24		ENSG00000225630	50	47	40	42
ENSG00000237973	26	21	20	17		ENSG00000237973	57	73	34	17
ENSG00000278791	0	0	0	0		ENSG00000278791	0	0	0	0
ENSG00000229344	9	6	6	9		ENSG00000229344	18	27	29	16
ENSG00000240409	2	0	0	0		ENSG00000240409	0	0	1	0
ENSG00000248527	774	584	526	487		ENSG00000248527	2185	2307	1112	944
ENSG00000198744	6	3	11	8		ENSG00000198744	24	30	32	17
ENSG00000268663	0	0	0	0		ENSG00000268663	0	0	0	0
ENSG00000284662	0	0	0	0		ENSG00000284662	0	0	0	0
ENSG00000229376	0	0	0	0		ENSG00000229376	0	0	0	0
ENSG00000228327	32	19	17	11		ENSG00000228327	23	18	19	20
ENSG00000223181	0	0	0	0		ENSG00000223181	0	0	0	0
ENSG00000229905	0	0	0	0		ENSG00000229905	0	0	0	0
ENSG00000237491	0	8	0	0		ENSG00000237491	4	0	1	3
ENSG00000285268	0	0	0	0		ENSG00000285268	0	0	0	0
ENSG00000230092	1	3	1	0		ENSG00000230092	5	0	2	0
ENSG00000177757	1	0	0	0		ENSG00000177757	1	0	0	1
ENSG00000228794	185	153	166	170		ENSG00000228794	211	167	174	171
ENSG00000225880	6	4	2	0		ENSG00000225880	1	5	2	3
ENSG00000230368	0	0	0	0		ENSG00000230368	0	0	0	0
ENSG00000234711	0	0	0	0		ENSG00000234711	0	0	0	0
ENSG00000283040	0	0	1	0		ENSG00000283040	0	0	0	0
ENSG00000272438	1	1	0	1		ENSG00000272438	0	1	2	4
ENSG00000230699	0	0	0	0		ENSG00000230699	0	1	1	0
ENSG00000241180	0	0	0	0		ENSG00000241180	0	0	0	0
ENSG00000223764	1	4	1	2		ENSG00000223764	2	5	3	1
ENSG00000187634	31	33	7	1		ENSG00000187634	8	8	22	13
ENSG00000188976	6196	5708	12124	12384		ENSG00000188976	6080	6481	6319	6332
ENSG00000187961	183	168	329	298		ENSG00000187961	223	262	211	231
ENSG00000187583	141	134	186	159		ENSG00000187583	157	145	136	119
ENSG00000187642	2	4	2	2		ENSG00000187642	1	5	2	0
ENSG00000272512	4	5	5	2		ENSG00000272512	4	5	4	4
ENSG00000188290	321	246	908	872		ENSG00000188290	585	640	574	636
ENSG00000187608	2142	2247	5334	5315		ENSG00000187608	3062	3417	2642	2907
ENSG00000231702	1	0	0	0		ENSG00000231702	0	0	0	2
ENSG00000224969	2	3	3	3		ENSG00000224969	1	2	3	3
ENSG00000188157	8033	7197	11783	11519		ENSG00000188157	15283	15575	10578	11105
ENSG00000242590	0	0	0	0		ENSG00000242590	0	0	0	0
ENSG00000217801	96	91	82	77		ENSG00000217801	106	143	104	114
ENSG00000273443	3	3	9	7		ENSG00000273443	16	14	6	5
ENSG00000237330	272	251	293	308		ENSG00000237330	236	272	259	272
ENSG00000131591	394	389	1036	963		ENSG00000131591	474	555	439	496
ENSG00000285812	4	0	0	0		ENSG00000285812	2	1	0	1
ENSG00000223823	4	3	3	1		ENSG00000223823	0	1	3	1
ENSG00000207730	2	2	2	0		ENSG00000207730	1	0	2	3
ENSG00000207607	3	2	1	1		ENSG00000207607	4	1	4	4
ENSG00000198976	1	1	1	1		ENSG00000198976	5	6	4	2
ENSG00000272141	20	18	12	17		ENSG00000272141	15	18	12	18
ENSG00000205231	1	0	1	0		ENSG00000205231	0	1	1	0
ENSG00000162571	1	2	2	1		ENSG00000162571	0	0	2	2
ENSG00000186891	0	1	0	2		ENSG00000186891	1	2	1	3
ENSG00000186827	1	0	4	0		ENSG00000186827	0	0	0	0
ENSG00000078808	4774	4482	5505	5301		ENSG00000078808	4679	4925	3853	4102
ENSG00000176022	472	440	736	791		ENSG00000176022	572	617	561	571
ENSG00000184163	3	2	4	2		ENSG00000184163	6	8	1	1
ENSG00000260179	4	3	8	5		ENSG00000260179	0	2	4	0
ENSG00000160087	2179	2112	2818	2827		ENSG00000160087	2313	2529	2262	2426
ENSG00000230415	0	1	3	1		ENSG00000230415	2	3	3	2
ENSG00000162572	11	18	15	8		ENSG00000162572	12	16	13	18
ENSG00000131584	806	735	1876	1681		ENSG00000131584	1222	1206	913	950
ENSG00000278073	0	0	0	0		ENSG00000278073	0	0	0	0
ENSG00000169972	757	717	1958	1758		ENSG00000169972	1248	1288	991	1011
ENSG00000127054	1195	1185	1738	1726		ENSG00000127054	1421	1503	1328	1374
ENSG00000283712	0	0	0	0		ENSG00000283712	0	0	0	0
ENSG00000240731	12	12	15	14		ENSG00000240731	25	39	17	21
ENSG00000224051	1122	1042	2411	2312		ENSG00000224051	1875	1876	1411	1512
ENSG00000169962	22	24	41	34		ENSG00000169962	20	30	16	19
ENSG00000107404	3138	2948	6972	6552		ENSG00000107404	4130	4228	3482	3577
ENSG00000284372	0	0	0	0		ENSG00000284372	0	0	0	0
ENSG00000162576	107	92	303	324		ENSG00000162576	266	247	234	220
ENSG00000175756	3999	3550	8933	8668		ENSG00000175756	4312	4744	4225	4465
ENSG00000223663	2	1	0	1		ENSG00000223663	1	0	1	0
ENSG00000221978	785	772	597	527		ENSG00000221978	826	891	880	926
ENSG00000224870	289	249	302	276		ENSG00000224870	311	298	328	297
ENSG00000242485	1966	1887	3141	3452		ENSG00000242485	2019	2126	2031	2218
ENSG00000264293	0	0	0	0		ENSG00000264293	0	0	0	0
ENSG00000272455	63	55	75	60		ENSG00000272455	41	42	47	41
ENSG00000235098	0	2	0	2		ENSG00000235098	1	1	0	1
ENSG00000225905	0	0	1	0		ENSG00000225905	1	1	0	0
ENSG00000205116	0	0	0	0		ENSG00000205116	0	0	0	0
ENSG00000225285	3	0	4	4		ENSG00000225285	4	3	3	1
ENSG00000179403	206	182	340	329		ENSG00000179403	210	254	160	184
ENSG00000215915	2	0	3	3		ENSG00000215915	7	3	4	2
ENSG00000160072	646	601	1966	1846		ENSG00000160072	932	1028	797	850
ENSG00000284740	12	5	12	3		ENSG00000284740	12	4	10	9
ENSG00000197785	2138	2141	5300	4973		ENSG00000197785	2633	2787	2447	2535
ENSG00000205090	2	4	2	4		ENSG00000205090	7	6	8	3
ENSG00000160075	3644	3454	4189	4085		ENSG00000160075	3389	3695	3415	3515
ENSG00000215014	4	4	3	3		ENSG00000215014	2	2	6	7
ENSG00000274481	0	0	0	0		ENSG00000274481	0	0	0	0
ENSG00000228594	0	0	0	0		ENSG00000228594	0	0	0	0
ENSG00000286989	0	0	0	0		ENSG00000286989	0	0	0	0
ENSG00000272106	59	57	32	29		ENSG00000272106	36	32	33	33
ENSG00000197530	325	327	666	664		ENSG00000197530	432	450	429	389
ENSG00000189409	0	0	0	1		ENSG00000189409	0	0	0	1
ENSG00000248333	2233	2040	1406	1354		ENSG00000248333	1618	1738	1893	1796
ENSG00000272004	3	1	1	1		ENSG00000272004	1	2	0	1
ENSG00000189339	1913	1737	1170	1194		ENSG00000189339	1486	1553	1310	1279
ENSG00000269737	30	38	11	18		ENSG00000269737	30	25	24	28
ENSG00000215914	0	0	0	0		ENSG00000215914	0	0	0	0
ENSG00000008128	31	18	15	23		ENSG00000008128	15	24	21	29
ENSG00000268575	28	25	4	7		ENSG00000268575	17	17	6	15
ENSG00000227775	0	1	0	0		ENSG00000227775	1	1	1	1
ENSG00000215790	184	180	108	103		ENSG00000215790	141	115	142	115
ENSG00000008130	1272	1168	1224	1174		ENSG00000008130	993	1038	1234	1253
ENSG00000078369	7520	7111	5414	5286		ENSG00000078369	6551	7095	7384	7405
ENSG00000231050	12	15	16	11		ENSG00000231050	24	22	17	14
ENSG00000169885	0	1	0	0		ENSG00000169885	0	0	3	0
ENSG00000178821	109	115	292	273		ENSG00000178821	192	221	107	118
ENSG00000142609	1	0	3	2		ENSG00000142609	2	5	2	5
ENSG00000233542	0	0	0	0		ENSG00000233542	0	0	0	0
ENSG00000187730	0	0	0	0		ENSG00000187730	0	0	0	0
ENSG00000226969	1	1	0	1		ENSG00000226969	2	1	0	1
ENSG00000067606	1012	934	1145	1173		ENSG00000067606	1045	1098	909	949
ENSG00000271806	1	2	1	2		ENSG00000271806	1	2	2	0
ENSG00000182873	23	24	11	6		ENSG00000182873	20	16	22	28
ENSG00000162585	956	941	1928	1773		ENSG00000162585	1120	1195	967	1030
ENSG00000234396	0	0	0	0		ENSG00000234396	0	0	0	0
ENSG00000157933	1160	1103	869	878		ENSG00000157933	796	792	881	933
ENSG00000287356	11	19	14	9		ENSG00000287356	8	5	11	13
ENSG00000116151	113	144	195	148		ENSG00000116151	176	173	191	183
ENSG00000272161	1	0	0	0		ENSG00000272161	0	1	0	0
ENSG00000269896	13	18	11	7		ENSG00000269896	17	11	10	11
ENSG00000272420	0	0	0	0		ENSG00000272420	0	0	0	1
ENSG00000157916	2878	2888	3726	3687		ENSG00000157916	3365	3441	3053	3132
ENSG00000157911	1122	1043	1704	1717		ENSG00000157911	1307	1421	1288	1314
ENSG00000149527	16	19	7	3		ENSG00000149527	7	6	19	5
ENSG00000224387	0	0	0	0		ENSG00000224387	1	0	0	0
ENSG00000229393	0	0	0	1		ENSG00000229393	0	0	0	0
ENSG00000157881	1200	1106	1249	1153		ENSG00000157881	1083	1099	1093	1173
ENSG00000197921	0	0	0	0		ENSG00000197921	0	0	0	0
ENSG00000272449	52	47	113	98		ENSG00000272449	59	62	57	65
ENSG00000238164	0	1	1	3		ENSG00000238164	1	1	4	1
ENSG00000157873	8	10	9	4		ENSG00000157873	21	9	9	10
ENSG00000225931	0	0	1	0		ENSG00000225931	0	0	0	0
ENSG00000228037	0	2	1	0		ENSG00000228037	1	0	0	0
ENSG00000157870	842	798	1637	1491		ENSG00000157870	1010	1089	891	919
ENSG00000142606	0	2	0	0		ENSG00000142606	0	0	1	0
ENSG00000237058	0	0	0	0		ENSG00000237058	0	0	0	0
ENSG00000215912	9	2	3	1		ENSG00000215912	9	4	10	6
ENSG00000285945	0	0	0	0		ENSG00000285945	0	0	0	0
ENSG00000283259	0	0	0	0		ENSG00000283259	0	0	0	0
ENSG00000233234	0	0	0	0		ENSG00000233234	0	0	0	0
ENSG00000287396	0	0	0	0		ENSG00000287396	0	0	0	0
ENSG00000231630	0	0	0	0		ENSG00000231630	0	0	0	0
ENSG00000284745	0	0	0	0		ENSG00000284745	0	0	0	0
ENSG00000169717	0	0	0	0		ENSG00000169717	0	0	0	0
ENSG00000177133	0	2	0	1		ENSG00000177133	1	0	0	0
ENSG00000142611	11	15	4	1		ENSG00000142611	1	6	8	15
ENSG00000283572	0	0	0	0		ENSG00000283572	0	0	0	0
ENSG00000226286	0	0	0	0		ENSG00000226286	1	0	0	0
ENSG00000279839	0	0	0	0		ENSG00000279839	0	0	0	0
ENSG00000272235	1	2	1	2		ENSG00000272235	0	1	0	2
ENSG00000287828	9	10	59	48		ENSG00000287828	11	16	27	17
ENSG00000286518	0	0	0	0		ENSG00000286518	0	0	0	0
ENSG00000130762	2789	2701	3178	3251		ENSG00000130762	2507	2607	2401	2565
ENSG00000272088	1	0	0	0		ENSG00000272088	0	0	2	0
ENSG00000162591	155	170	292	277		ENSG00000162591	243	234	275	285
ENSG00000207776	0	0	0	0		ENSG00000207776	0	0	0	0
ENSG00000238260	0	0	0	0		ENSG00000238260	1	1	2	0
ENSG00000158109	2027	1824	2158	2193		ENSG00000158109	2752	3056	2108	2265
ENSG00000116213	1339	1380	2051	2010		ENSG00000116213	1121	1219	992	1027
ENSG00000078900	502	447	507	521		ENSG00000078900	465	497	504	534
ENSG00000227589	0	0	0	2		ENSG00000227589	0	0	0	0
ENSG00000235131	4	0	0	2		ENSG00000235131	4	1	2	2
ENSG00000227372	0	0	0	0		ENSG00000227372	1	0	0	0
ENSG00000276189	0	0	0	0		ENSG00000276189	0	0	0	0
ENSG00000162592	0	0	0	2		ENSG00000162592	0	0	0	0
ENSG00000235169	50	39	67	63		ENSG00000235169	57	63	34	45
ENSG00000130764	2285	2121	2805	2603		ENSG00000130764	2742	2829	2436	2480
ENSG00000266075	0	0	0	0		ENSG00000266075	0	0	1	0
ENSG00000272153	15	18	11	7		ENSG00000272153	10	24	13	22
ENSG00000116198	1085	1009	625	584		ENSG00000116198	772	880	839	886
ENSG00000169598	317	285	285	250		ENSG00000169598	249	279	238	247
ENSG00000198912	507	520	422	371		ENSG00000198912	436	492	466	471
ENSG00000236423	8	2	8	6		ENSG00000236423	5	7	6	10
ENSG00000233304	1	1	0	0		ENSG00000233304	0	0	0	0
ENSG00000226374	0	0	0	0		ENSG00000226374	0	1	1	0
ENSG00000284668	0	0	0	0		ENSG00000284668	0	0	0	0
ENSG00000284703	0	0	0	0		ENSG00000284703	0	0	0	0
ENSG00000229280	0	0	0	0		ENSG00000229280	0	0	0	0
ENSG00000235054	0	0	0	0		ENSG00000235054	0	0	0	0
ENSG00000284694	0	0	0	0		ENSG00000284694	0	0	0	0
ENSG00000227169	0	0	0	0		ENSG00000227169	0	0	0	0
ENSG00000232596	0	0	0	0		ENSG00000232596	0	0	0	0
ENSG00000196581	0	0	0	0		ENSG00000196581	0	0	0	0
ENSG00000287586	0	0	0	0		ENSG00000287586	0	0	0	0
ENSG00000284739	0	0	0	0		ENSG00000284739	0	0	0	0
ENSG00000284674	0	0	0	0		ENSG00000284674	0	0	0	0
ENSG00000231510	0	0	0	0		ENSG00000231510	0	0	0	0
ENSG00000284616	0	0	0	0		ENSG00000284616	0	0	0	0
ENSG00000284692	0	0	0	0		ENSG00000284692	0	0	0	0
ENSG00000284666	0	0	0	0		ENSG00000284666	0	0	0	0
ENSG00000260972	0	0	0	0		ENSG00000260972	0	0	0	0
ENSG00000283356	0	0	0	0		ENSG00000283356	0	0	0	0
ENSG00000236948	0	0	0	0		ENSG00000236948	0	0	0	0
ENSG00000264341	0	0	0	0		ENSG00000264341	0	0	0	0
ENSG00000264101	0	0	0	1		ENSG00000264101	0	0	0	0
ENSG00000131697	418	385	441	414		ENSG00000131697	364	442	451	429
ENSG00000069424	350	345	136	155		ENSG00000069424	183	203	164	176
ENSG00000116254	0	2	0	1		ENSG00000116254	3	5	1	1
ENSG00000285629	0	0	0	0		ENSG00000285629	0	0	0	0
ENSG00000116251	1065	977	492	581		ENSG00000116251	620	621	902	913
ENSG00000226944	2	2	2	3		ENSG00000226944	2	0	3	2
ENSG00000158286	158	186	101	105		ENSG00000158286	170	180	148	170
ENSG00000116237	4838	4691	3012	3259		ENSG00000116237	4822	4996	5040	5171
ENSG00000225077	46	51	90	90		ENSG00000225077	103	127	80	96
ENSG00000173673	0	0	0	0		ENSG00000173673	0	0	0	0
ENSG00000158292	198	189	276	256		ENSG00000158292	283	307	212	234
ENSG00000097021	2250	2275	4965	4892		ENSG00000097021	3078	3429	3249	3473
ENSG00000271746	0	0	0	0		ENSG00000271746	0	0	0	0
ENSG00000069812	37	30	35	42		ENSG00000069812	57	61	39	54
ENSG00000187017	103	106	77	87		ENSG00000187017	137	150	105	124
ENSG00000265392	0	0	0	0		ENSG00000265392	0	0	0	0
ENSG00000231868	0	0	0	0		ENSG00000231868	0	0	0	2
ENSG00000215788	102	87	45	53		ENSG00000215788	55	52	64	55
ENSG00000171680	592	589	695	692		ENSG00000171680	512	551	538	551
ENSG00000162408	967	950	570	548		ENSG00000162408	551	630	705	552
ENSG00000253022	0	0	0	0		ENSG00000253022	0	0	0	0
ENSG00000229519	0	1	1	0		ENSG00000229519	0	0	0	0
ENSG00000173662	6	1	0	1		ENSG00000173662	2	3	5	1
ENSG00000204859	419	374	558	569		ENSG00000204859	419	457	422	434
ENSG00000162413	1092	973	1807	1692		ENSG00000162413	1275	1350	948	1003
ENSG00000116273	1128	1149	691	705		ENSG00000116273	1182	1317	1182	1207
ENSG00000041988	624	630	774	723		ENSG00000041988	635	656	621	660
ENSG00000007923	1766	1816	1907	1949		ENSG00000007923	1595	1648	1669	1520
ENSG00000228750	0	0	0	0		ENSG00000228750	0	0	0	0
ENSG00000284744	0	0	0	0		ENSG00000284744	0	0	0	0
ENSG00000237436	4	2	2	2		ENSG00000237436	4	4	6	4
ENSG00000171735	424	405	473	424		ENSG00000171735	440	542	518	541
ENSG00000227950	0	0	0	0		ENSG00000227950	0	0	0	0
ENSG00000237365	0	0	0	0		ENSG00000237365	0	0	0	0
ENSG00000207056	0	0	0	0		ENSG00000207056	0	0	0	0
ENSG00000237402	0	0	0	0		ENSG00000237402	0	0	0	0
ENSG00000237728	0	0	0	0		ENSG00000237728	0	0	0	0
ENSG00000225126	0	0	0	0		ENSG00000225126	0	0	0	0
ENSG00000270171	0	0	0	0		ENSG00000270171	0	0	0	0
ENSG00000270035	0	0	0	0		ENSG00000270035	0	0	0	0
ENSG00000269978	0	0	0	0		ENSG00000269978	0	0	0	0
ENSG00000049245	1770	1874	622	652		ENSG00000049245	1254	1331	1588	1548
ENSG00000269925	0	1	0	0		ENSG00000269925	0	0	0	0
ENSG00000049246	40	38	7	9		ENSG00000049246	21	19	28	23
ENSG00000236266	1	1	0	0		ENSG00000236266	0	0	1	0
ENSG00000049247	4	6	2	1		ENSG00000049247	2	1	5	2
ENSG00000049249	24	32	144	157		ENSG00000049249	242	261	196	201
ENSG00000270330	0	0	0	0		ENSG00000270330	0	0	0	0
ENSG00000116288	6439	5923	7369	7050		ENSG00000116288	6663	7447	7141	6841
ENSG00000200344	2	1	1	0		ENSG00000200344	0	1	1	1
ENSG00000284747	4	2	5	5		ENSG00000284747	5	8	3	2
ENSG00000284716	0	0	0	0		ENSG00000284716	0	0	0	0
ENSG00000116285	2060	2037	1053	1113		ENSG00000116285	1924	2023	2007	1975
ENSG00000238290	1	0	0	0		ENSG00000238290	1	0	1	1
ENSG00000232848	0	0	0	0		ENSG00000232848	0	0	0	0
ENSG00000229305	0	0	0	0		ENSG00000229305	0	0	0	0
ENSG00000227634	0	6	0	2		ENSG00000227634	3	1	5	4
ENSG00000200975	0	0	0	0		ENSG00000200975	0	0	0	0
ENSG00000233645	0	0	0	0		ENSG00000233645	0	0	0	0
ENSG00000251977	0	0	0	0		ENSG00000251977	0	0	0	0
ENSG00000162426	11	11	15	21		ENSG00000162426	24	25	17	13
ENSG00000252254	0	0	0	0		ENSG00000252254	0	0	0	0
ENSG00000142599	1897	1809	1250	1252		ENSG00000142599	1656	1718	1422	1321
ENSG00000232912	1	0	0	0		ENSG00000232912	1	0	0	0
ENSG00000221083	0	0	0	0		ENSG00000221083	0	0	0	0
ENSG00000270282	0	0	0	0		ENSG00000270282	1	0	0	0
ENSG00000234619	0	0	1	0		ENSG00000234619	0	0	0	1
ENSG00000224315	0	0	0	0		ENSG00000224315	0	0	0	0
ENSG00000222511	1	0	0	0		ENSG00000222511	0	0	0	0
ENSG00000226545	0	0	0	0		ENSG00000226545	0	0	0	0
ENSG00000228423	0	0	0	0		ENSG00000228423	0	0	0	0
ENSG00000229716	0	0	0	0		ENSG00000229716	0	0	0	0
ENSG00000074800	85157	83046	143921	143784		ENSG00000074800	90807	97353	87271	92451
ENSG00000274258	0	0	2	0		ENSG00000274258	0	0	0	0
ENSG00000230679	0	0	0	2		ENSG00000230679	0	2	5	0
ENSG00000201725	0	0	0	0		ENSG00000201725	0	0	0	0
ENSG00000238249	0	0	1	0		ENSG00000238249	0	0	0	0
ENSG00000232208	0	0	0	0		ENSG00000232208	0	0	0	0
ENSG00000232663	0	0	0	0		ENSG00000232663	0	0	0	0
ENSG00000131686	0	0	0	0		ENSG00000131686	0	0	0	0
ENSG00000265141	0	0	0	0		ENSG00000265141	0	0	0	0
ENSG00000197241	3	7	2	3		ENSG00000197241	1	2	2	3
ENSG00000142583	1	2	1	0		ENSG00000142583	5	3	2	1
ENSG00000252404	0	0	0	0		ENSG00000252404	0	0	0	0
ENSG00000180758	898	894	806	751		ENSG00000180758	1019	1082	925	931
ENSG00000228526	17	8	6	3		ENSG00000228526	6	12	14	15
ENSG00000284357	0	0	0	0		ENSG00000284357	0	0	0	0
ENSG00000234546	1	2	1	2		ENSG00000234546	0	1	1	1
ENSG00000049239	1697	1651	813	814		ENSG00000049239	1058	1109	1239	1261
ENSG00000171621	455	452	375	372		ENSG00000171621	394	434	501	538
ENSG00000284652	4	0	0	0		ENSG00000284652	0	0	1	0
ENSG00000284693	8	17	10	10		ENSG00000284693	11	10	14	10
ENSG00000252956	0	0	0	0		ENSG00000252956	0	0	0	0
ENSG00000235263	0	0	0	0		ENSG00000235263	0	0	0	0
ENSG00000171612	442	372	388	448		ENSG00000171612	529	544	387	418
ENSG00000231181	14	8	1	3		ENSG00000231181	2	12	7	8
ENSG00000188807	771	751	1372	1319		ENSG00000188807	912	938	885	883
ENSG00000171608	180	171	158	168		ENSG00000171608	174	169	158	143
ENSG00000179840	0	0	0	0		ENSG00000179840	0	0	0	0
ENSG00000233268	0	0	0	0		ENSG00000233268	0	0	0	0
ENSG00000231789	27	39	22	24		ENSG00000231789	42	49	19	25
ENSG00000171603	4630	4577	4087	4200		ENSG00000171603	4791	5206	4545	4720
ENSG00000271264	0	0	0	0		ENSG00000271264	0	0	0	0
ENSG00000280113	0	0	0	0		ENSG00000280113	0	0	0	0
ENSG00000178585	1260	1149	1373	1340		ENSG00000178585	1352	1540	1267	1324
ENSG00000223989	0	0	0	0		ENSG00000223989	0	0	0	0
ENSG00000285701	0	0	0	0		ENSG00000285701	0	0	0	1
ENSG00000162441	554	473	262	285		ENSG00000162441	320	356	340	350
ENSG00000228150	5	7	0	2		ENSG00000228150	5	10	6	4
ENSG00000173614	318	308	259	287		ENSG00000173614	287	271	329	308
ENSG00000202415	7	3	5	6		ENSG00000202415	7	13	3	8
ENSG00000283611	0	0	0	0		ENSG00000283611	1	0	0	0
ENSG00000265521	0	0	0	0		ENSG00000265521	0	0	0	0
ENSG00000241326	0	0	0	0		ENSG00000241326	0	0	0	0
ENSG00000162444	11	8	7	14		ENSG00000162444	12	22	16	13
ENSG00000130939	1571	1522	1047	1077		ENSG00000130939	1358	1517	1312	1394
ENSG00000224340	0	0	0	0		ENSG00000224340	0	0	0	0
ENSG00000233623	1	0	0	0		ENSG00000233623	0	0	0	0
ENSG00000201746	0	0	0	0		ENSG00000201746	0	0	0	0
ENSG00000054523	2549	2447	973	980		ENSG00000054523	1993	1933	1953	1920
ENSG00000264881	0	0	0	0		ENSG00000264881	0	0	0	0
ENSG00000199562	0	1	0	0		ENSG00000199562	0	0	0	0
ENSG00000264501	0	0	0	0		ENSG00000264501	0	0	0	0
ENSG00000284735	2	4	2	0		ENSG00000284735	3	0	3	3
ENSG00000284642	2	2	0	1		ENSG00000284642	3	6	2	1
ENSG00000142657	12865	12606	12212	12262		ENSG00000142657	13852	14593	13309	13701
ENSG00000271989	0	1	0	0		ENSG00000271989	1	0	0	0
ENSG00000251503	5	2	4	2		ENSG00000251503	1	0	1	1
ENSG00000175279	11	14	18	11		ENSG00000175279	13	16	13	14
ENSG00000241563	1	2	0	4		ENSG00000241563	2	4	3	1
ENSG00000160049	2148	2192	2143	2135		ENSG00000160049	2100	2237	2077	2056
ENSG00000203469	0	0	0	0		ENSG00000203469	0	0	0	0
ENSG00000142655	703	643	848	719		ENSG00000142655	710	749	742	755
ENSG00000287727	0	1	0	0		ENSG00000287727	0	1	1	1
ENSG00000243267	0	0	0	0		ENSG00000243267	0	0	0	0
ENSG00000130940	250	258	203	173		ENSG00000130940	227	256	192	234
ENSG00000272078	11	6	13	14		ENSG00000272078	11	13	15	10
ENSG00000225158	0	0	0	0		ENSG00000225158	0	0	0	0
ENSG00000175262	0	5	5	2		ENSG00000175262	3	7	3	2
ENSG00000215785	0	0	0	0		ENSG00000215785	0	0	0	0
ENSG00000120948	894	838	686	747		ENSG00000120948	906	932	1171	1118
ENSG00000277726	0	0	0	0		ENSG00000277726	0	0	0	0
ENSG00000009724	3	6	0	1		ENSG00000009724	2	5	1	3
ENSG00000271895	2	4	0	1		ENSG00000271895	2	3	2	0
ENSG00000116649	2669	2533	7951	7753		ENSG00000116649	2613	2857	2463	2571
ENSG00000171824	2112	2097	1028	1067		ENSG00000171824	1396	1464	1606	1825
ENSG00000226849	2	0	0	2		ENSG00000226849	0	2	0	1
ENSG00000230337	5	3	13	7		ENSG00000230337	5	8	8	6
ENSG00000198793	2884	3101	1494	1642		ENSG00000198793	2597	2585	2594	2800
ENSG00000225602	0	0	0	0		ENSG00000225602	0	0	0	1
ENSG00000253086	0	0	0	0		ENSG00000253086	0	0	0	0
ENSG00000171819	2	1	0	0		ENSG00000171819	0	0	0	1
ENSG00000207451	0	0	0	0		ENSG00000207451	0	0	0	0
ENSG00000238173	0	0	0	0		ENSG00000238173	0	0	0	0
ENSG00000120942	818	762	939	971		ENSG00000120942	627	659	697	650
ENSG00000238199	2	0	1	2		ENSG00000238199	0	2	0	1
ENSG00000284646	0	0	0	0		ENSG00000284646	0	0	0	1
ENSG00000224338	0	0	0	0		ENSG00000224338	0	0	0	0
ENSG00000204624	21	18	23	22		ENSG00000204624	30	25	17	24
ENSG00000285833	0	0	0	0		ENSG00000285833	0	0	0	0
ENSG00000235643	0	2	2	2		ENSG00000235643	9	4	2	2
ENSG00000284708	1	0	0	0		ENSG00000284708	0	0	0	0
ENSG00000116661	258	223	388	330		ENSG00000116661	198	234	279	248
ENSG00000132879	213	188	234	229		ENSG00000132879	159	164	133	143
ENSG00000116663	224	212	200	198		ENSG00000116663	150	124	158	147
ENSG00000116670	1736	1549	2820	2636		ENSG00000116670	2023	2049	1946	1813
ENSG00000162490	1	5	1	2		ENSG00000162490	0	1	0	1
ENSG00000177674	1107	956	2131	2100		ENSG00000177674	1283	1305	1220	1239
ENSG00000215910	0	0	0	0		ENSG00000215910	0	0	0	0
ENSG00000177553	0	0	0	0		ENSG00000177553	0	0	0	0
ENSG00000177000	841	809	672	708		ENSG00000177000	706	749	671	694
ENSG00000011021	823	737	221	246		ENSG00000011021	452	470	534	496
ENSG00000276470	0	0	0	0		ENSG00000276470	0	0	0	0
ENSG00000278852	0	0	0	0		ENSG00000278852	0	0	0	0
ENSG00000175206	2	4	0	1		ENSG00000175206	2	0	0	1
ENSG00000275915	0	0	0	0		ENSG00000275915	0	0	0	0
ENSG00000120937	0	0	0	1		ENSG00000120937	1	0	0	0
ENSG00000224904	0	0	0	0		ENSG00000224904	0	0	0	0
ENSG00000285646	18	18	7	13		ENSG00000285646	14	16	12	6
ENSG00000199347	0	0	0	0		ENSG00000199347	0	0	0	0
ENSG00000201801	0	0	0	0		ENSG00000201801	0	1	0	0
ENSG00000116685	2477	2217	3276	3218		ENSG00000116685	2482	2777	2323	2512
ENSG00000083444	4191	4107	5929	5822		ENSG00000083444	5714	6182	4660	4859
ENSG00000287384	1	0	0	1		ENSG00000287384	0	0	0	0
ENSG00000116688	5604	5496	4636	4625		ENSG00000116688	5299	5366	4900	5189
ENSG00000270914	0	0	0	0		ENSG00000270914	0	0	0	0
ENSG00000116691	609	512	1128	1165		ENSG00000116691	734	801	599	645
ENSG00000202461	0	0	0	0		ENSG00000202461	0	0	1	0
ENSG00000276869	0	0	0	0		ENSG00000276869	0	0	0	0
ENSG00000243539	0	0	0	0		ENSG00000243539	0	0	0	0
ENSG00000120949	1	0	0	0		ENSG00000120949	1	0	1	0
ENSG00000201135	0	0	0	0		ENSG00000201135	0	0	0	0
ENSG00000227875	0	0	0	0		ENSG00000227875	0	0	0	0
ENSG00000285604	0	0	0	0		ENSG00000285604	0	0	0	0
ENSG00000283789	1	0	0	0		ENSG00000283789	0	0	0	0
ENSG00000028137	675	581	556	524		ENSG00000028137	405	453	509	551
ENSG00000263676	0	0	0	0		ENSG00000263676	0	0	1	0
ENSG00000225196	0	0	0	0		ENSG00000225196	0	0	0	0
ENSG00000252969	0	0	0	0		ENSG00000252969	0	0	0	0
ENSG00000048707	620	655	228	215		ENSG00000048707	509	457	530	541
ENSG00000239149	3	3	1	1		ENSG00000239149	1	1	0	2
ENSG00000229484	0	0	0	0		ENSG00000229484	0	0	0	0
ENSG00000162496	127	100	89	102		ENSG00000162496	146	171	83	85
ENSG00000221340	0	0	0	0		ENSG00000221340	0	0	0	0
ENSG00000276830	0	0	0	0		ENSG00000276830	0	0	0	0
ENSG00000272482	1	0	1	0		ENSG00000272482	0	2	0	0
ENSG00000204518	0	0	0	0		ENSG00000204518	0	0	0	0
ENSG00000226166	0	0	0	0		ENSG00000226166	0	0	0	0
ENSG00000188984	0	0	0	0		ENSG00000188984	0	0	0	0
ENSG00000157330	0	0	0	0		ENSG00000157330	0	0	0	0
ENSG00000116726	0	0	0	0		ENSG00000116726	0	0	0	0
ENSG00000116721	0	0	0	0		ENSG00000116721	0	0	0	0
ENSG00000228338	0	0	0	0		ENSG00000228338	0	0	0	0
ENSG00000239810	0	0	0	0		ENSG00000239810	0	0	0	0
ENSG00000231103	0	0	0	0		ENSG00000231103	0	0	0	0
ENSG00000179172	2	0	1	0		ENSG00000179172	0	1	0	2
ENSG00000120952	0	0	0	0		ENSG00000120952	0	0	0	0
ENSG00000243073	0	0	0	0		ENSG00000243073	0	0	1	0
ENSG00000187545	0	0	0	0		ENSG00000187545	0	0	0	0
ENSG00000204510	0	0	0	0		ENSG00000204510	0	0	0	0
ENSG00000207434	0	0	0	0		ENSG00000207434	0	0	0	0
ENSG00000234064	0	0	0	0		ENSG00000234064	0	0	0	0
ENSG00000232423	0	0	0	0		ENSG00000232423	0	0	0	0
ENSG00000274178	0	0	0	0		ENSG00000274178	0	0	0	0
ENSG00000274764	0	0	0	0		ENSG00000274764	0	0	0	0
ENSG00000277058	0	0	0	0		ENSG00000277058	0	0	0	0
ENSG00000229571	0	0	0	0		ENSG00000229571	0	0	0	0
ENSG00000277862	0	0	0	0		ENSG00000277862	0	0	0	0
ENSG00000236179	0	0	0	0		ENSG00000236179	0	0	0	0
ENSG00000275774	0	0	0	0		ENSG00000275774	0	0	0	0
ENSG00000229978	0	0	0	0		ENSG00000229978	0	0	0	0
ENSG00000233336	0	0	0	0		ENSG00000233336	0	0	0	0
ENSG00000280267	0	0	0	0		ENSG00000280267	0	0	0	0
ENSG00000179412	0	0	0	0		ENSG00000179412	0	0	0	0
ENSG00000204505	0	0	0	0		ENSG00000204505	0	0	0	0
ENSG00000279169	0	0	0	0		ENSG00000279169	0	0	0	0
ENSG00000279804	0	0	0	0		ENSG00000279804	0	0	0	0
ENSG00000250894	0	0	0	0		ENSG00000250894	0	0	0	0
ENSG00000270601	0	0	0	0		ENSG00000270601	0	0	0	0
ENSG00000231219	0	0	0	0		ENSG00000231219	0	0	0	0
ENSG00000207511	0	0	0	0		ENSG00000207511	0	0	0	0
ENSG00000182330	0	0	0	0		ENSG00000182330	0	0	0	0
ENSG00000237700	0	0	0	0		ENSG00000237700	0	0	0	0
ENSG00000204501	0	0	0	0		ENSG00000204501	0	0	0	0
ENSG00000228229	0	0	0	0		ENSG00000228229	0	0	0	0
ENSG00000204481	0	0	0	0		ENSG00000204481	0	0	0	0
ENSG00000204480	0	0	0	0		ENSG00000204480	0	0	0	0
ENSG00000204479	0	0	0	0		ENSG00000204479	0	0	0	0
ENSG00000204478	0	0	0	0		ENSG00000204478	0	0	0	0
ENSG00000162494	0	0	0	0		ENSG00000162494	0	0	0	0
ENSG00000259961	0	0	0	0		ENSG00000259961	0	0	0	0
ENSG00000215909	0	0	0	0		ENSG00000215909	0	0	0	0
ENSG00000162493	0	0	0	0		ENSG00000162493	0	0	0	0
ENSG00000222952	0	0	0	0		ENSG00000222952	0	0	0	0
ENSG00000237445	0	0	0	0		ENSG00000237445	0	0	0	0
ENSG00000253085	0	0	0	0		ENSG00000253085	0	0	0	0
ENSG00000116731	385	432	172	177		ENSG00000116731	313	316	327	375
ENSG00000189337	55	63	123	108		ENSG00000189337	63	82	66	83
ENSG00000252151	0	0	0	0		ENSG00000252151	0	0	0	0
ENSG00000231606	0	0	0	0		ENSG00000231606	0	0	0	0
ENSG00000234593	0	0	0	0		ENSG00000234593	0	0	0	0
ENSG00000235829	0	0	0	0		ENSG00000235829	0	0	0	0
ENSG00000287756	0	0	0	0		ENSG00000287756	0	0	0	0
ENSG00000175147	27	32	16	10		ENSG00000175147	23	19	16	30
ENSG00000171729	552	548	513	562		ENSG00000171729	631	565	554	619
ENSG00000204464	2	0	0	0		ENSG00000204464	1	0	0	0
ENSG00000215720	0	0	0	0		ENSG00000215720	0	0	0	0
ENSG00000278480	1	0	0	0		ENSG00000278480	0	0	0	0
ENSG00000142621	13	21	13	12		ENSG00000142621	15	15	17	17
ENSG00000233485	0	0	0	1		ENSG00000233485	0	0	0	0
ENSG00000236045	0	0	0	0		ENSG00000236045	0	0	0	0
ENSG00000228140	1	1	1	3		ENSG00000228140	0	0	0	0
ENSG00000142634	3550	3454	7667	7071		ENSG00000142634	3844	3911	4296	4500
ENSG00000162438	1	0	0	0		ENSG00000162438	0	1	1	2
ENSG00000142615	1	1	0	1		ENSG00000142615	0	0	0	0
ENSG00000215704	0	1	0	1		ENSG00000215704	0	2	0	1
ENSG00000132906	499	491	474	504		ENSG00000132906	396	405	442	432
ENSG00000116138	378	374	183	172		ENSG00000116138	256	273	317	334
ENSG00000251866	0	0	0	0		ENSG00000251866	0	0	0	0
ENSG00000272510	0	0	0	0		ENSG00000272510	0	0	0	0
ENSG00000116771	354	356	236	232		ENSG00000116771	273	275	259	280
ENSG00000237301	4	1	0	0		ENSG00000237301	0	0	2	1
ENSG00000235084	10	8	9	16		ENSG00000235084	2	9	11	5
ENSG00000252417	0	0	0	0		ENSG00000252417	0	0	0	0
ENSG00000236500	0	0	0	0		ENSG00000236500	0	0	0	0
ENSG00000197312	195	160	83	78		ENSG00000197312	113	99	115	135
ENSG00000215695	0	0	0	0		ENSG00000215695	0	0	0	0
ENSG00000271742	0	0	0	0		ENSG00000271742	0	0	0	0
ENSG00000116786	2702	2567	4128	4070		ENSG00000116786	3246	3359	2801	2740
ENSG00000237938	6	4	0	3		ENSG00000237938	4	3	1	1
ENSG00000162461	17	17	7	8		ENSG00000162461	10	5	7	5
ENSG00000224459	0	0	0	0		ENSG00000224459	0	0	0	0
ENSG00000162460	0	0	0	0		ENSG00000162460	0	0	0	0
ENSG00000162458	416	408	505	486		ENSG00000162458	496	503	427	431
ENSG00000224321	0	6	5	3		ENSG00000224321	1	8	4	6
ENSG00000233954	304	288	373	384		ENSG00000233954	386	432	550	464
ENSG00000178715	7	10	32	15		ENSG00000178715	20	18	18	19
ENSG00000179743	29	22	33	25		ENSG00000179743	31	24	49	47
ENSG00000065526	688	641	400	381		ENSG00000065526	584	548	575	540
ENSG00000270620	0	0	0	0		ENSG00000270620	0	0	0	0
ENSG00000116809	870	830	1450	1520		ENSG00000116809	919	1037	1000	991
ENSG00000234607	0	0	0	0		ENSG00000234607	0	0	0	0
ENSG00000231353	0	0	0	0		ENSG00000231353	0	0	0	0
ENSG00000275503	0	0	0	0		ENSG00000275503	0	0	0	0
ENSG00000224966	0	0	0	0		ENSG00000224966	0	0	0	0
ENSG00000183888	0	0	1	0		ENSG00000183888	0	0	0	0
ENSG00000233078	0	0	0	0		ENSG00000233078	0	0	0	0
ENSG00000173641	0	0	0	0		ENSG00000173641	0	0	0	0
ENSG00000186510	0	0	0	1		ENSG00000186510	0	1	0	0
ENSG00000232456	5	2	11	5		ENSG00000232456	12	14	7	9
ENSG00000184908	1	0	0	0		ENSG00000184908	1	0	1	0
ENSG00000185519	141	121	139	139		ENSG00000185519	165	195	185	175
ENSG00000142627	3408	3137	3725	3604		ENSG00000142627	4835	5156	5309	5435
ENSG00000227959	14	15	21	18		ENSG00000227959	21	29	29	21
ENSG00000224621	15	10	7	10		ENSG00000224621	17	17	17	15
ENSG00000234166	0	0	0	0		ENSG00000234166	0	0	0	0
ENSG00000142632	80	110	131	146		ENSG00000142632	135	152	115	99
ENSG00000237276	12	15	5	16		ENSG00000237276	15	13	11	7
ENSG00000288398	127	145	124	116		ENSG00000288398	159	158	124	102
ENSG00000132881	157	141	267	222		ENSG00000132881	191	227	151	152
ENSG00000233929	6	1	1	2		ENSG00000233929	5	8	13	4
ENSG00000037637	670	690	682	641		ENSG00000037637	671	694	691	748
ENSG00000055070	3912	3600	3363	3485		ENSG00000055070	4083	4385	3881	4065
ENSG00000226457	0	0	0	1		ENSG00000226457	0	0	0	0
ENSG00000187144	0	0	0	0		ENSG00000187144	0	0	0	1
ENSG00000157191	1300	1320	1432	1403		ENSG00000157191	1509	1485	1336	1291
ENSG00000226029	5	11	2	3		ENSG00000226029	3	8	4	3
ENSG00000080947	10	7	10	5		ENSG00000080947	7	5	16	6
ENSG00000206652	0	0	0	0		ENSG00000206652	0	0	0	0
ENSG00000261135	0	0	0	2		ENSG00000261135	1	0	3	1
ENSG00000285853	1	1	0	0		ENSG00000285853	1	1	0	0
ENSG00000224174	0	0	0	0		ENSG00000224174	0	0	0	0
ENSG00000233421	4	1	4	0		ENSG00000233421	3	4	4	1
ENSG00000277344	0	0	0	0		ENSG00000277344	0	0	0	0
ENSG00000225710	0	0	0	0		ENSG00000225710	0	0	0	0
ENSG00000219481	436	418	390	351		ENSG00000219481	406	410	309	331
ENSG00000271732	0	1	0	0		ENSG00000271732	0	0	0	0
ENSG00000215908	359	351	201	197		ENSG00000215908	302	338	322	322
ENSG00000283773	0	0	0	0		ENSG00000283773	0	0	0	0
ENSG00000186301	10	17	10	4		ENSG00000186301	9	8	12	9
ENSG00000282143	0	0	0	0		ENSG00000282143	0	0	0	0
ENSG00000207513	1	0	0	0		ENSG00000207513	0	0	0	0
ENSG00000280114	0	0	0	0		ENSG00000280114	0	1	0	0
ENSG00000236698	7	8	1	3		ENSG00000236698	6	10	2	1
ENSG00000268869	0	0	0	0		ENSG00000268869	0	0	0	0
ENSG00000279151	0	0	0	0		ENSG00000279151	0	0	0	0
ENSG00000282740	0	0	0	0		ENSG00000282740	0	0	0	0
ENSG00000058453	414	407	536	496		ENSG00000058453	341	332	358	360
ENSG00000227684	0	1	0	0		ENSG00000227684	0	0	0	0
ENSG00000207389	0	0	0	0		ENSG00000207389	0	0	0	0
ENSG00000186715	4	1	1	1		ENSG00000186715	3	2	5	2
ENSG00000223643	0	0	0	0		ENSG00000223643	0	0	0	0
ENSG00000230239	0	0	0	0		ENSG00000230239	0	0	0	0
ENSG00000263811	0	0	0	0		ENSG00000263811	0	0	0	0
ENSG00000228549	29	31	12	10		ENSG00000228549	26	35	33	29
ENSG00000277234	0	0	0	0		ENSG00000277234	0	0	0	0
ENSG00000238142	19	26	19	23		ENSG00000238142	20	19	22	23
ENSG00000235241	0	0	0	0		ENSG00000235241	0	0	0	0
ENSG00000207005	2	0	0	1		ENSG00000207005	1	0	0	1
ENSG00000272426	0	3	1	1		ENSG00000272426	0	3	0	1
ENSG00000117122	1	1	0	0		ENSG00000117122	0	0	0	0
ENSG00000286898	0	0	0	0		ENSG00000286898	0	0	0	0
ENSG00000226526	0	0	0	0		ENSG00000226526	0	0	0	0
ENSG00000159363	3609	3568	5668	5544		ENSG00000159363	4454	4645	3579	3731
ENSG00000117118	2714	2693	2122	1985		ENSG00000117118	2266	2320	2590	2636
ENSG00000117115	76	67	52	45		ENSG00000117115	61	74	68	47
ENSG00000204362	1	3	1	2		ENSG00000204362	0	1	1	1
ENSG00000282843	0	0	0	0		ENSG00000282843	0	0	0	0
ENSG00000142623	147	139	267	248		ENSG00000142623	275	276	219	231
ENSG00000142619	4	6	5	8		ENSG00000142619	13	17	8	13
ENSG00000266634	0	0	0	0		ENSG00000266634	0	0	0	0
ENSG00000159339	4	8	2	4		ENSG00000159339	4	2	4	4
ENSG00000276747	0	0	0	0		ENSG00000276747	1	0	0	1
ENSG00000179051	6259	6279	3869	4037		ENSG00000179051	4123	4473	4524	4742
ENSG00000227751	0	0	0	0		ENSG00000227751	0	0	0	0
ENSG00000074964	781	779	978	936		ENSG00000074964	775	823	786	792
ENSG00000236648	0	0	0	0		ENSG00000236648	0	0	0	1
ENSG00000117148	30	24	115	105		ENSG00000117148	17	7	30	18
ENSG00000284653	0	0	0	0		ENSG00000284653	0	0	0	0
ENSG00000261781	0	0	0	0		ENSG00000261781	0	0	0	0
ENSG00000117154	0	0	0	0		ENSG00000117154	0	0	0	0
ENSG00000280222	0	0	0	0		ENSG00000280222	0	0	0	0
ENSG00000230035	0	0	0	0		ENSG00000230035	0	0	0	0
ENSG00000225387	0	0	0	0		ENSG00000225387	0	0	0	0
ENSG00000179023	180	203	142	157		ENSG00000179023	211	188	220	198
ENSG00000235282	0	0	0	0		ENSG00000235282	0	0	0	0
ENSG00000225478	0	0	0	0		ENSG00000225478	0	0	0	0
ENSG00000009709	0	0	0	0		ENSG00000009709	0	0	0	0
ENSG00000179002	0	0	0	0		ENSG00000179002	0	0	0	1
ENSG00000159423	1492	1457	1971	2040		ENSG00000159423	1479	1663	1545	1589
ENSG00000265606	0	0	0	0		ENSG00000265606	0	0	0	0
ENSG00000221662	0	0	0	0		ENSG00000221662	0	0	0	0
ENSG00000169991	792	686	661	627		ENSG00000169991	785	796	716	713
ENSG00000272084	4	4	4	3		ENSG00000272084	3	2	2	1
ENSG00000127481	6916	6751	4622	4686		ENSG00000127481	6975	6907	5127	5180
ENSG00000230424	6	5	2	3		ENSG00000230424	2	2	0	5
ENSG00000127463	3054	2862	2328	2333		ENSG00000127463	2859	3063	2522	2478
ENSG00000053372	2774	2865	4266	4380		ENSG00000053372	2812	3123	2736	2641
ENSG00000286064	15	25	12	14		ENSG00000286064	15	10	15	8
ENSG00000211454	23	10	16	16		ENSG00000211454	13	17	15	22
ENSG00000162482	14	9	9	13		ENSG00000162482	8	15	13	10
ENSG00000270728	13	11	0	5		ENSG00000270728	11	3	4	4
ENSG00000053371	1745	1588	2928	2858		ENSG00000053371	1579	1764	1706	1727
ENSG00000200403	5	3	1	1		ENSG00000200403	1	0	0	0
ENSG00000040487	606	561	833	775		ENSG00000040487	799	802	707	786
ENSG00000077549	5999	5736	5469	5292		ENSG00000077549	4582	4885	5550	5555
ENSG00000240490	0	0	0	0		ENSG00000240490	0	0	0	0
ENSG00000173436	21	30	51	36		ENSG00000173436	36	33	33	28
ENSG00000201609	0	0	0	0		ENSG00000201609	0	0	0	0
ENSG00000235185	0	0	0	0		ENSG00000235185	0	1	0	0
ENSG00000158747	3310	2877	9168	8778		ENSG00000158747	4657	4914	4448	4378
ENSG00000270136	0	0	0	0		ENSG00000270136	0	0	0	0
ENSG00000226396	11	9	29	17		ENSG00000226396	15	28	19	22
ENSG00000158748	26	17	22	20		ENSG00000158748	17	19	24	29
ENSG00000162542	763	718	686	664		ENSG00000162542	673	646	643	607
ENSG00000178828	14	11	11	9		ENSG00000178828	22	21	19	24
ENSG00000235434	0	0	0	0		ENSG00000235434	0	0	0	0
ENSG00000169914	149	158	71	70		ENSG00000169914	85	93	135	146
ENSG00000188784	0	0	0	0		ENSG00000188784	0	0	0	0
ENSG00000242688	0	0	0	0		ENSG00000242688	0	0	0	0
ENSG00000188257	141	142	40	57		ENSG00000188257	55	61	34	23
ENSG00000127472	0	0	0	0		ENSG00000127472	0	0	0	0
ENSG00000117215	0	0	0	0		ENSG00000117215	0	0	0	0
ENSG00000158786	8	3	1	3		ENSG00000158786	3	2	9	2
ENSG00000227066	0	0	0	0		ENSG00000227066	1	0	0	0
ENSG00000187980	0	0	0	0		ENSG00000187980	0	0	0	0
ENSG00000225986	0	0	0	0		ENSG00000225986	0	0	0	0
ENSG00000162543	0	0	0	0		ENSG00000162543	0	0	0	1
ENSG00000228105	0	0	0	0		ENSG00000228105	0	0	0	0
ENSG00000284710	1	0	0	0		ENSG00000284710	0	0	0	0
ENSG00000158816	0	0	0	0		ENSG00000158816	0	0	0	0
ENSG00000226664	0	0	0	0		ENSG00000226664	0	0	0	0
ENSG00000236963	0	0	0	0		ENSG00000236963	0	0	0	0
ENSG00000226487	0	0	0	0		ENSG00000226487	0	0	0	0
ENSG00000284641	0	0	0	0		ENSG00000284641	0	0	0	0
ENSG00000284743	0	0	0	0		ENSG00000284743	0	0	0	0
ENSG00000162545	542	490	492	445		ENSG00000162545	370	454	440	420
ENSG00000090432	1300	1215	1566	1550		ENSG00000090432	1448	1471	1300	1341
ENSG00000215520	0	0	0	0		ENSG00000215520	0	0	0	0
ENSG00000183114	0	0	0	0		ENSG00000183114	0	0	0	0
ENSG00000158825	335	293	289	274		ENSG00000158825	266	262	242	277
ENSG00000158828	1458	1452	1430	1270		ENSG00000158828	1407	1510	1434	1641
ENSG00000284005	0	0	0	0		ENSG00000284005	0	0	0	0
ENSG00000117242	285	275	190	195		ENSG00000117242	217	211	243	226
ENSG00000244038	10183	9550	9638	9736		ENSG00000244038	9380	9654	8960	9141
ENSG00000117245	27	27	146	163		ENSG00000117245	96	99	94	111
ENSG00000235432	0	0	0	0		ENSG00000235432	0	0	0	0
ENSG00000189410	2	0	2	4		ENSG00000189410	5	3	0	1
ENSG00000233069	0	0	0	0		ENSG00000233069	0	0	0	0
ENSG00000127483	1909	1828	959	1037		ENSG00000127483	1601	1686	1923	1910
ENSG00000075151	614	644	268	318		ENSG00000075151	446	475	553	548
ENSG00000251914	0	0	0	0		ENSG00000251914	0	0	0	0
ENSG00000221808	0	0	0	0		ENSG00000221808	0	0	0	0
ENSG00000233072	0	0	0	0		ENSG00000233072	0	0	0	0
ENSG00000236073	0	0	0	0		ENSG00000236073	0	0	0	0
ENSG00000235112	0	0	1	0		ENSG00000235112	0	0	0	0
ENSG00000287192	0	0	0	0		ENSG00000287192	0	0	0	0
ENSG00000117298	2983	2888	2522	2493		ENSG00000117298	3034	3159	3056	3180
ENSG00000236936	0	0	0	0		ENSG00000236936	0	0	0	1
ENSG00000231105	1	2	0	0		ENSG00000231105	1	1	1	2
ENSG00000236216	0	0	0	0		ENSG00000236216	0	0	0	0
ENSG00000228823	0	0	0	0		ENSG00000228823	0	0	0	0
ENSG00000236009	0	0	0	0		ENSG00000236009	0	0	0	0
ENSG00000227001	15	11	7	7		ENSG00000227001	9	9	9	12
ENSG00000187952	2	2	2	1		ENSG00000187952	0	1	1	3
ENSG00000186543	0	0	0	0		ENSG00000186543	0	0	0	0
ENSG00000142794	147	107	55	53		ENSG00000142794	106	95	80	82
ENSG00000176378	0	0	0	0		ENSG00000176378	0	0	0	0
ENSG00000162551	1	0	3	5		ENSG00000162551	2	0	1	5
ENSG00000233431	0	0	0	0		ENSG00000233431	0	0	0	0
ENSG00000076864	360	341	458	396		ENSG00000076864	348	355	414	404
ENSG00000090686	448	429	204	198		ENSG00000090686	248	235	417	379
ENSG00000231978	0	0	0	0		ENSG00000231978	0	0	0	0
ENSG00000187942	0	0	0	0		ENSG00000187942	1	0	1	2
ENSG00000142798	1888	1750	1855	1879		ENSG00000142798	2286	2243	1610	1754
ENSG00000232037	0	0	0	0		ENSG00000232037	0	0	0	1
ENSG00000283234	0	0	0	3		ENSG00000283234	0	0	0	0
ENSG00000219073	1	0	0	0		ENSG00000219073	1	2	1	0
ENSG00000285959	0	0	0	0		ENSG00000285959	1	0	2	0
ENSG00000273610	0	0	0	0		ENSG00000273610	0	0	0	0
ENSG00000201919	0	0	0	0		ENSG00000201919	0	0	0	0
ENSG00000142789	1	0	0	0		ENSG00000142789	0	0	0	0
ENSG00000278124	0	0	0	0		ENSG00000278124	0	0	0	0
ENSG00000201273	0	0	0	0		ENSG00000201273	0	0	0	0
ENSG00000228397	0	4	0	2		ENSG00000228397	0	2	2	1
ENSG00000218510	20	26	8	8		ENSG00000218510	12	14	10	9
ENSG00000070831	4488	4198	2152	2078		ENSG00000070831	3336	3433	4168	4130
ENSG00000285752	4	4	0	1		ENSG00000285752	5	3	2	4
ENSG00000285794	0	0	0	0		ENSG00000285794	0	0	0	0
ENSG00000230068	0	0	1	0		ENSG00000230068	0	0	0	1
ENSG00000271428	0	0	0	0		ENSG00000271428	0	0	0	0
ENSG00000162552	25	37	31	29		ENSG00000162552	61	46	37	37
ENSG00000285873	6	2	3	1		ENSG00000285873	4	5	3	4
ENSG00000266564	0	0	0	0		ENSG00000266564	0	0	0	0
ENSG00000234397	0	0	0	0		ENSG00000234397	0	0	0	0
ENSG00000279625	0	0	0	0		ENSG00000279625	0	0	0	0
ENSG00000184677	407	441	235	210		ENSG00000184677	354	404	356	358
ENSG00000237200	2	1	0	0		ENSG00000237200	2	0	1	2
ENSG00000070886	0	0	0	0		ENSG00000070886	0	0	0	0
ENSG00000276835	0	0	0	0		ENSG00000276835	0	0	0	0
ENSG00000173372	0	0	0	0		ENSG00000173372	0	0	0	0
ENSG00000159189	0	0	0	0		ENSG00000159189	1	0	0	0
ENSG00000173369	0	0	0	0		ENSG00000173369	0	0	0	0
ENSG00000133216	3354	3345	2879	2933		ENSG00000133216	2753	2884	2721	2925
ENSG00000265422	0	0	0	0		ENSG00000265422	0	0	0	0
ENSG00000225952	0	0	0	0		ENSG00000225952	1	0	0	0
ENSG00000264014	0	0	0	0		ENSG00000264014	0	0	0	1
ENSG00000215906	1	0	1	2		ENSG00000215906	1	2	3	1
ENSG00000227868	2	2	1	1		ENSG00000227868	2	0	1	1
ENSG00000004487	8382	8155	6040	6316		ENSG00000004487	6199	6650	6637	7310
ENSG00000240553	0	0	0	0		ENSG00000240553	0	0	0	0
ENSG00000263793	0	0	0	0		ENSG00000263793	0	0	0	0
ENSG00000266802	0	0	0	0		ENSG00000266802	0	0	0	0
ENSG00000169641	1601	1597	690	759		ENSG00000169641	1202	1289	1287	1350
ENSG00000229010	0	0	0	0		ENSG00000229010	0	0	0	0
ENSG00000206935	0	0	0	0		ENSG00000206935	0	0	0	0
ENSG00000252578	0	0	0	0		ENSG00000252578	0	0	0	0
ENSG00000179546	41	24	33	34		ENSG00000179546	63	65	37	25
ENSG00000215381	0	0	0	0		ENSG00000215381	0	2	1	1
ENSG00000261326	0	5	0	0		ENSG00000261326	2	2	1	1
ENSG00000284726	1	2	0	1		ENSG00000284726	0	1	0	1
ENSG00000125944	1768	1765	1345	1439		ENSG00000125944	1050	1150	1677	1766
ENSG00000125945	268	243	78	89		ENSG00000125945	165	172	268	259
ENSG00000249087	38	17	14	16		ENSG00000249087	21	21	27	31
ENSG00000201405	0	0	0	0		ENSG00000201405	0	0	0	0
ENSG00000271420	0	0	0	0		ENSG00000271420	0	0	0	0
ENSG00000204219	24	12	26	16		ENSG00000204219	18	25	25	28
ENSG00000232482	0	0	0	0		ENSG00000232482	0	0	0	0
ENSG00000088280	565	570	328	312		ENSG00000088280	404	439	402	397
ENSG00000007968	621	649	702	720		ENSG00000007968	718	775	843	812
ENSG00000235052	2	3	2	2		ENSG00000235052	3	3	3	4
ENSG00000117318	4286	3849	3125	2872		ENSG00000117318	1984	2153	3389	3411
ENSG00000285802	0	0	0	0		ENSG00000285802	0	1	0	0
ENSG00000197880	0	0	0	0		ENSG00000197880	0	0	0	1
ENSG00000229239	0	0	0	0		ENSG00000229239	0	0	0	0
ENSG00000142676	10414	9749	9946	9751		ENSG00000142676	13827	15550	15256	15641
ENSG00000236810	17	15	14	15		ENSG00000236810	23	26	23	28
ENSG00000011007	1683	1593	1094	1058		ENSG00000011007	1529	1593	1553	1618
ENSG00000057757	1231	1174	1298	1177		ENSG00000057757	1180	1304	1179	1104
ENSG00000011009	2688	2385	4468	4337		ENSG00000011009	3293	3462	2794	2914
ENSG00000117308	2388	2273	4558	4446		ENSG00000117308	2943	3223	3094	3189
ENSG00000117305	1073	1087	1114	1142		ENSG00000117305	1052	1174	1209	1280
ENSG00000179163	3001	3083	1793	1841		ENSG00000179163	2429	2630	3196	3253
ENSG00000188822	6	3	0	3		ENSG00000188822	4	7	3	4
ENSG00000229106	0	0	2	0		ENSG00000229106	0	1	0	0
ENSG00000232557	0	0	0	0		ENSG00000232557	0	0	0	0
ENSG00000264926	0	0	0	0		ENSG00000264926	0	0	0	0
ENSG00000230228	0	1	0	0		ENSG00000230228	0	0	0	0
ENSG00000189266	1010	1160	600	656		ENSG00000189266	756	679	1013	1047
ENSG00000188529	742	745	537	565		ENSG00000188529	485	483	676	648
ENSG00000215905	0	0	0	0		ENSG00000215905	0	0	0	0
ENSG00000225315	2	4	4	1		ENSG00000225315	2	2	1	3
ENSG00000142661	7	6	2	1		ENSG00000142661	1	2	8	3
ENSG00000230703	0	0	0	0		ENSG00000230703	0	0	0	0
ENSG00000142677	323	329	380	403		ENSG00000142677	438	449	370	397
ENSG00000185436	728	715	454	507		ENSG00000185436	735	709	720	773
ENSG00000230023	1	2	0	0		ENSG00000230023	0	0	1	2
ENSG00000232298	1	0	0	0		ENSG00000232298	1	0	0	0
ENSG00000158055	1645	1663	1089	1061		ENSG00000158055	1026	1122	995	1039
ENSG00000001460	465	420	291	309		ENSG00000001460	455	483	495	460
ENSG00000001461	1263	1231	661	659		ENSG00000001461	1036	1044	909	896
ENSG00000286061	7	3	1	1		ENSG00000286061	3	5	5	4
ENSG00000117602	254	278	86	97		ENSG00000117602	158	145	166	170
ENSG00000264443	2	4	7	2		ENSG00000264443	7	5	2	5
ENSG00000184454	99	94	30	43		ENSG00000184454	41	66	59	74
ENSG00000227312	0	0	0	0		ENSG00000227312	0	0	0	0
ENSG00000239106	0	0	0	0		ENSG00000239106	0	0	0	0
ENSG00000133226	1746	1671	1228	1250		ENSG00000133226	1597	1692	1515	1567
ENSG00000284699	0	0	0	0		ENSG00000284699	0	0	0	0
ENSG00000169504	1477	1413	526	536		ENSG00000169504	610	657	1215	1164
ENSG00000238482	0	0	0	0		ENSG00000238482	0	0	0	0
ENSG00000020633	1	0	2	1		ENSG00000020633	1	0	0	1
ENSG00000278034	0	0	0	0		ENSG00000278034	0	0	0	0
ENSG00000229162	0	0	0	0		ENSG00000229162	1	0	1	0
ENSG00000261025	0	0	0	0		ENSG00000261025	0	0	0	0
ENSG00000264371	0	0	0	0		ENSG00000264371	0	0	0	0
ENSG00000285823	0	0	0	0		ENSG00000285823	0	0	0	0
ENSG00000233755	1	0	0	0		ENSG00000233755	0	0	0	0
ENSG00000233419	0	0	0	0		ENSG00000233419	0	0	0	0
ENSG00000231953	0	0	0	0		ENSG00000231953	0	0	0	0
ENSG00000117614	256	238	140	147		ENSG00000117614	122	141	224	224
ENSG00000284602	2	4	2	0		ENSG00000284602	2	4	3	4
ENSG00000284657	3	0	0	0		ENSG00000284657	0	0	1	1
ENSG00000117616	91	93	33	43		ENSG00000117616	75	90	108	95
ENSG00000272432	1	2	1	2		ENSG00000272432	3	0	2	2
ENSG00000261349	3	4	3	0		ENSG00000261349	2	1	0	5
ENSG00000187010	6	5	5	3		ENSG00000187010	3	2	7	5
ENSG00000224183	2	2	2	0		ENSG00000224183	1	0	2	0
ENSG00000259984	0	0	0	0		ENSG00000259984	0	0	0	0
ENSG00000183726	1746	1656	955	1017		ENSG00000183726	1085	1194	1309	1333
ENSG00000188672	7	9	7	12		ENSG00000188672	13	17	14	8
ENSG00000238084	2	4	3	3		ENSG00000238084	1	3	0	1
ENSG00000204178	317	288	146	176		ENSG00000204178	272	252	203	225
ENSG00000157978	1335	1330	1634	1516		ENSG00000157978	1495	1622	1314	1360
ENSG00000225643	3	5	2	2		ENSG00000225643	2	5	2	6
ENSG00000117643	22	23	7	7		ENSG00000117643	16	15	13	8
ENSG00000233478	3	2	0	0		ENSG00000233478	1	2	0	0
ENSG00000162430	2879	2690	2554	2550		ENSG00000162430	2230	2375	2040	2079
ENSG00000255054	0	0	0	0		ENSG00000255054	0	0	0	0
ENSG00000228172	10	7	4	2		ENSG00000228172	2	5	4	10
ENSG00000117640	838	770	694	698		ENSG00000117640	672	671	621	626
ENSG00000272478	0	0	0	0		ENSG00000272478	0	0	0	0
ENSG00000127423	310	328	182	218		ENSG00000127423	252	274	336	345
ENSG00000236528	0	0	0	1		ENSG00000236528	0	0	0	0
ENSG00000182749	91	72	82	83		ENSG00000182749	53	58	71	76
ENSG00000207302	0	0	0	0		ENSG00000207302	0	0	0	0
ENSG00000117632	5048	4990	3082	3214		ENSG00000117632	5123	5279	5945	5997
ENSG00000229786	1	0	0	0		ENSG00000229786	0	0	1	2
ENSG00000223624	0	1	0	0		ENSG00000223624	0	1	0	0
ENSG00000283938	0	0	0	0		ENSG00000283938	0	0	0	0
ENSG00000158006	267	288	231	256		ENSG00000158006	281	284	240	287
ENSG00000207237	0	0	0	0		ENSG00000207237	0	0	0	0
ENSG00000252190	0	0	0	0		ENSG00000252190	0	0	0	0
ENSG00000252691	0	0	0	0		ENSG00000252691	0	0	0	0
ENSG00000158008	3	1	1	0		ENSG00000158008	1	4	4	5
ENSG00000158014	0	1	0	0		ENSG00000158014	1	0	0	0
ENSG00000284309	0	0	0	0		ENSG00000284309	0	0	0	0
ENSG00000158022	0	0	0	0		ENSG00000158022	0	0	1	1
ENSG00000175087	63	71	31	38		ENSG00000175087	25	30	48	42
ENSG00000197245	1	1	1	3		ENSG00000197245	2	1	0	2
ENSG00000282872	0	0	0	0		ENSG00000282872	0	0	0	0
ENSG00000236782	10	12	14	12		ENSG00000236782	14	7	7	7
ENSG00000142684	0	0	0	0		ENSG00000142684	0	0	0	0
ENSG00000142675	558	505	595	592		ENSG00000142675	497	556	471	461
ENSG00000188782	0	0	0	0		ENSG00000188782	0	0	0	0
ENSG00000236155	1	2	1	0		ENSG00000236155	1	0	4	3
ENSG00000278572	1	0	0	0		ENSG00000278572	0	0	0	0
ENSG00000130695	966	1003	511	489		ENSG00000130695	1026	1089	841	934
ENSG00000270733	2	2	0	3		ENSG00000270733	2	0	2	3
ENSG00000142669	2796	2853	6070	5819		ENSG00000142669	3106	3494	3330	3617
ENSG00000158062	219	258	549	508		ENSG00000158062	395	374	382	384
ENSG00000169442	0	1	0	1		ENSG00000169442	0	0	0	0
ENSG00000176092	2950	2881	4240	4107		ENSG00000176092	4226	4308	3455	3432
ENSG00000225854	1	6	2	1		ENSG00000225854	2	5	3	0
ENSG00000176083	0	1	0	0		ENSG00000176083	0	1	0	0
ENSG00000131914	0	0	0	0		ENSG00000131914	0	0	0	0
ENSG00000117682	1764	1761	1997	2061		ENSG00000117682	1936	2148	1848	1827
ENSG00000223583	0	0	0	0		ENSG00000223583	0	1	1	0
ENSG00000225891	3	1	1	1		ENSG00000225891	0	6	3	2
ENSG00000198830	10801	10084	7168	7238		ENSG00000198830	7897	8687	8535	8851
ENSG00000224129	0	0	0	0		ENSG00000224129	0	0	0	0
ENSG00000117676	6858	6370	9734	9532		ENSG00000117676	7065	7581	6739	6930
ENSG00000238705	0	0	0	0		ENSG00000238705	0	0	0	0
ENSG00000243905	0	0	0	0		ENSG00000243905	0	0	0	0
ENSG00000252802	0	0	0	0		ENSG00000252802	0	0	0	0
ENSG00000252429	0	0	0	0		ENSG00000252429	0	0	0	0
ENSG00000229247	0	0	0	0		ENSG00000229247	0	0	0	0
ENSG00000238316	0	0	0	0		ENSG00000238316	0	0	0	0
ENSG00000235069	0	0	0	0		ENSG00000235069	0	0	0	0
ENSG00000260063	2	4	10	3		ENSG00000260063	7	2	9	9
ENSG00000117713	2122	2014	1334	1222		ENSG00000117713	1985	2011	1661	1669
ENSG00000060642	289	257	276	250		ENSG00000060642	348	332	255	304
ENSG00000241188	0	0	0	0		ENSG00000241188	0	0	0	0
ENSG00000287810	0	0	0	2		ENSG00000287810	0	0	0	0
ENSG00000204160	1269	1271	1665	1705		ENSG00000204160	1402	1391	1249	1193
ENSG00000175793	6005	5476	13653	12729		ENSG00000175793	9577	10480	8279	8986
ENSG00000142751	1121	1141	1410	1283		ENSG00000142751	1094	1185	1075	1164
ENSG00000226698	0	0	0	0		ENSG00000226698	0	0	0	0
ENSG00000198746	490	485	693	741		ENSG00000198746	627	671	597	599
ENSG00000090273	4520	4332	6118	6093		ENSG00000090273	5609	6157	5329	5401
ENSG00000131910	5	6	9	10		ENSG00000131910	10	8	3	11
ENSG00000175707	749	765	1027	1009		ENSG00000175707	730	826	768	751
ENSG00000172746	0	0	0	0		ENSG00000172746	0	1	1	0
ENSG00000224064	0	0	0	0		ENSG00000224064	0	0	0	0
ENSG00000225294	0	0	0	0		ENSG00000225294	0	0	1	0
ENSG00000253368	204	191	345	323		ENSG00000253368	624	666	350	340
ENSG00000158246	206	157	285	294		ENSG00000158246	290	309	310	304
ENSG00000090020	1126	1077	1145	1024		ENSG00000090020	1192	1209	1039	1103
ENSG00000229985	0	0	0	0		ENSG00000229985	0	0	0	0
ENSG00000214973	1	0	1	0		ENSG00000214973	1	1	1	2
ENSG00000225159	6	9	4	5		ENSG00000225159	4	6	11	5
ENSG00000225990	0	0	0	0		ENSG00000225990	0	0	0	0
ENSG00000224311	0	0	0	0		ENSG00000224311	0	0	0	0
ENSG00000142784	1872	1738	2194	2002		ENSG00000142784	1821	1733	1752	1839
ENSG00000252098	0	0	0	0		ENSG00000252098	0	0	0	0
ENSG00000243659	0	0	0	0		ENSG00000243659	0	0	0	0
ENSG00000186501	528	458	1578	1553		ENSG00000186501	703	776	560	665
ENSG00000206888	0	0	0	0		ENSG00000206888	0	0	0	0
ENSG00000241547	5	3	2	0		ENSG00000241547	2	4	2	2
ENSG00000142765	107	102	134	147		ENSG00000142765	148	158	150	163
ENSG00000142733	623	594	673	651		ENSG00000142733	741	782	635	607
ENSG00000142748	0	2	1	1		ENSG00000142748	3	4	4	2
ENSG00000174950	0	0	0	1		ENSG00000174950	0	0	0	0
ENSG00000231207	0	0	0	0		ENSG00000231207	0	0	0	0
ENSG00000181773	157	168	221	213		ENSG00000181773	202	207	323	286
ENSG00000158195	4325	4067	2890	2825		ENSG00000158195	3597	3738	3591	3614
ENSG00000241169	0	0	0	0		ENSG00000241169	0	0	0	0
ENSG00000237429	1	0	0	0		ENSG00000237429	0	1	0	1
ENSG00000126705	613	582	354	316		ENSG00000126705	662	702	598	649
ENSG00000000938	0	0	0	0		ENSG00000000938	0	0	0	0
ENSG00000235912	2	0	3	4		ENSG00000235912	2	2	4	1
ENSG00000233975	0	0	0	0		ENSG00000233975	0	2	2	1
ENSG00000126709	664	585	730	797		ENSG00000126709	842	879	761	742
ENSG00000225886	5	3	0	1		ENSG00000225886	2	0	2	1
ENSG00000206767	0	0	0	0		ENSG00000206767	0	0	0	0
ENSG00000226662	0	0	0	0		ENSG00000226662	0	0	0	0
ENSG00000207095	0	0	0	0		ENSG00000207095	0	0	0	0
ENSG00000287244	0	0	0	0		ENSG00000287244	0	0	0	0
ENSG00000009780	76	60	28	33		ENSG00000009780	58	63	48	59
ENSG00000231344	1	0	1	1		ENSG00000231344	2	1	2	1
ENSG00000230833	0	0	0	0		ENSG00000230833	0	0	0	0
ENSG00000117758	538	587	260	204		ENSG00000117758	366	365	358	367
ENSG00000269971	0	0	0	0		ENSG00000269971	0	0	0	1
ENSG00000270031	0	1	0	0		ENSG00000270031	0	0	0	0
ENSG00000223062	0	0	0	0		ENSG00000223062	0	0	0	0
ENSG00000286433	0	0	0	0		ENSG00000286433	1	0	1	0
ENSG00000117751	722	689	341	355		ENSG00000117751	382	413	579	581
ENSG00000252947	0	0	0	0		ENSG00000252947	0	0	0	0
ENSG00000130775	38	30	31	23		ENSG00000130775	52	50	38	46
ENSG00000117748	1824	1858	1700	1734		ENSG00000117748	1773	1874	1865	1844
ENSG00000130768	1016	1094	930	882		ENSG00000130768	1342	1336	859	913
ENSG00000227050	0	2	0	0		ENSG00000227050	0	2	0	0
ENSG00000158156	338	302	454	410		ENSG00000158156	375	421	281	325
ENSG00000158161	539	538	195	223		ENSG00000158161	348	369	461	436
ENSG00000238231	1	0	0	0		ENSG00000238231	0	0	0	0
ENSG00000240750	0	0	0	0		ENSG00000240750	0	0	0	0
ENSG00000228589	12	9	11	10		ENSG00000228589	12	10	9	9
ENSG00000228943	0	0	0	0		ENSG00000228943	0	0	0	0
ENSG00000214812	0	0	0	0		ENSG00000214812	0	0	0	0
ENSG00000253005	0	0	0	0		ENSG00000253005	0	0	0	0
ENSG00000169403	23	9	15	23		ENSG00000169403	23	23	20	17
ENSG00000126698	2379	2410	1380	1412		ENSG00000126698	1506	1668	2189	2265
ENSG00000130770	2098	1877	2288	2171		ENSG00000130770	2160	2460	2665	2914
ENSG00000270605	16	8	5	5		ENSG00000270605	10	10	7	7
ENSG00000271398	0	0	0	0		ENSG00000271398	0	0	0	0
ENSG00000130766	743	706	501	500		ENSG00000130766	651	695	599	640
ENSG00000130772	978	940	999	989		ENSG00000130772	876	810	685	705
ENSG00000204138	1218	1166	458	480		ENSG00000204138	891	904	922	937
ENSG00000206779	0	0	0	0		ENSG00000206779	0	0	0	0
ENSG00000229820	0	0	1	0		ENSG00000229820	0	0	0	0
ENSG00000221216	0	0	0	0		ENSG00000221216	0	0	0	0
ENSG00000180198	8403	8096	7104	7334		ENSG00000180198	6854	7126	7653	7680
ENSG00000242125	917	821	399	412		ENSG00000242125	565	558	617	630
ENSG00000274266	0	0	0	0		ENSG00000274266	0	0	0	0
ENSG00000200087	16	10	8	11		ENSG00000200087	6	10	15	13
ENSG00000231468	1	5	0	0		ENSG00000231468	2	4	2	5
ENSG00000279443	25	23	22	16		ENSG00000279443	22	33	18	18
ENSG00000180098	356	314	681	715		ENSG00000180098	610	689	655	662
ENSG00000197989	160	125	130	177		ENSG00000197989	174	174	155	154
ENSG00000221539	1	2	6	1		ENSG00000221539	2	2	7	2
ENSG00000278274	0	0	0	0		ENSG00000278274	0	0	0	0
ENSG00000273544	0	0	0	0		ENSG00000273544	0	0	0	0
ENSG00000280498	0	0	0	0		ENSG00000280498	0	0	0	0
ENSG00000274582	0	0	0	0		ENSG00000274582	0	0	0	0
ENSG00000120656	376	321	280	280		ENSG00000120656	329	348	393	377
ENSG00000188060	0	4	1	0		ENSG00000188060	0	1	0	1
ENSG00000229388	6	5	5	6		ENSG00000229388	1	7	2	7
ENSG00000274978	0	0	0	0		ENSG00000274978	0	0	0	0
ENSG00000270103	0	0	0	0		ENSG00000270103	0	0	0	0
ENSG00000162419	379	344	382	350		ENSG00000162419	305	352	421	374
ENSG00000252777	0	0	0	0		ENSG00000252777	0	0	0	0
ENSG00000198492	1552	1495	1116	1210		ENSG00000198492	1361	1424	1538	1503
ENSG00000116329	0	3	2	1		ENSG00000116329	0	3	2	2
ENSG00000233427	0	0	1	0		ENSG00000233427	1	1	0	0
ENSG00000199756	0	0	0	0		ENSG00000199756	0	0	0	0
ENSG00000159023	1179	1194	333	321		ENSG00000159023	645	716	729	695
ENSG00000225616	1	0	1	1		ENSG00000225616	1	1	2	1
ENSG00000206704	0	0	0	0		ENSG00000206704	0	0	0	0
ENSG00000277958	0	0	0	0		ENSG00000277958	0	0	0	0
ENSG00000253304	12	11	34	22		ENSG00000253304	24	19	20	21
ENSG00000225750	0	0	0	0		ENSG00000225750	0	1	0	0
ENSG00000116350	2145	1950	1130	1121		ENSG00000116350	1504	1589	1847	1848
ENSG00000277916	0	0	0	0		ENSG00000277916	0	0	0	0
ENSG00000116353	618	569	898	867		ENSG00000116353	586	650	657	635
ENSG00000237934	1	0	0	0		ENSG00000237934	0	0	1	1
ENSG00000060656	4132	4031	3730	3501		ENSG00000060656	2746	2845	3265	3314
ENSG00000230523	0	0	0	0		ENSG00000230523	0	0	0	0
ENSG00000225011	0	0	0	0		ENSG00000225011	0	0	0	0
ENSG00000228176	0	0	0	0		ENSG00000228176	0	0	0	0
ENSG00000284676	0	0	0	0		ENSG00000284676	0	0	0	0
ENSG00000270927	0	0	0	0		ENSG00000270927	0	0	0	0
ENSG00000233399	0	0	0	0		ENSG00000233399	0	0	0	0
ENSG00000233372	0	0	0	0		ENSG00000233372	0	0	0	0
ENSG00000231251	0	0	0	0		ENSG00000231251	0	0	0	0
ENSG00000236335	0	0	0	0		ENSG00000236335	0	0	0	0
ENSG00000231949	0	0	0	0		ENSG00000231949	0	0	0	0
ENSG00000162510	5	5	2	2		ENSG00000162510	3	6	4	5
ENSG00000186056	14	13	7	11		ENSG00000186056	8	12	8	8
ENSG00000287510	0	0	0	0		ENSG00000287510	0	0	0	0
ENSG00000162511	0	0	0	0		ENSG00000162511	0	2	0	0
ENSG00000264773	0	0	0	0		ENSG00000264773	0	0	0	0
ENSG00000229607	0	0	0	0		ENSG00000229607	0	0	0	0
ENSG00000223382	0	0	0	0		ENSG00000223382	0	0	0	0
ENSG00000222784	0	0	0	0		ENSG00000222784	0	0	0	0
ENSG00000235143	0	0	0	0		ENSG00000235143	0	0	0	0
ENSG00000162512	1043	990	830	830		ENSG00000162512	890	923	996	1009
ENSG00000266210	0	0	0	0		ENSG00000266210	0	0	0	0
ENSG00000134644	1738	1623	706	700		ENSG00000134644	1223	1257	1074	1176
ENSG00000237329	0	0	0	0		ENSG00000237329	0	0	0	0
ENSG00000232768	0	0	0	0		ENSG00000232768	0	0	0	0
ENSG00000215900	0	0	0	0		ENSG00000215900	0	0	0	0
ENSG00000225142	0	0	0	0		ENSG00000225142	0	0	0	0
ENSG00000084628	1	0	1	1		ENSG00000084628	1	4	3	1
ENSG00000060688	1455	1480	1299	1437		ENSG00000060688	1337	1394	1342	1352
ENSG00000229447	0	1	0	0		ENSG00000229447	1	0	0	4
ENSG00000121766	433	419	485	439		ENSG00000121766	445	514	602	571
ENSG00000229044	0	0	0	0		ENSG00000229044	0	0	0	0
ENSG00000121769	4	6	6	1		ENSG00000121769	3	6	4	3
ENSG00000168528	3044	2780	6526	6527		ENSG00000168528	5487	5891	4049	4366
ENSG00000215899	0	0	0	0		ENSG00000215899	0	0	0	0
ENSG00000206981	0	0	0	0		ENSG00000206981	0	0	0	0
ENSG00000260386	1	1	2	1		ENSG00000260386	3	5	2	3
ENSG00000265961	0	0	0	0		ENSG00000265961	0	0	0	0
ENSG00000284543	0	0	4	1		ENSG00000284543	7	3	3	3
ENSG00000229167	10	11	14	10		ENSG00000229167	17	16	22	15
ENSG00000142910	4318	4395	6917	7305		ENSG00000142910	7369	7935	5576	5920
ENSG00000121764	2	0	1	0		ENSG00000121764	0	0	1	0
ENSG00000162517	2676	2598	3504	3417		ENSG00000162517	2448	2700	2519	2503
ENSG00000235790	1	1	4	2		ENSG00000235790	6	1	5	2
ENSG00000264078	0	0	0	0		ENSG00000264078	0	1	0	0
ENSG00000084636	254	228	441	430		ENSG00000084636	516	513	408	439
ENSG00000121753	196	204	417	337		ENSG00000121753	515	539	409	412
ENSG00000266580	0	0	0	0		ENSG00000266580	1	0	0	0
ENSG00000254545	0	0	0	0		ENSG00000254545	0	0	0	0
ENSG00000134668	3	4	12	6		ENSG00000134668	3	5	5	6
ENSG00000203620	0	0	0	0		ENSG00000203620	0	0	1	0
ENSG00000269967	0	0	0	0		ENSG00000269967	0	1	0	0
ENSG00000184007	2391	2504	1204	1094		ENSG00000184007	1848	1843	2347	2345
ENSG00000228634	0	0	0	0		ENSG00000228634	0	1	0	0
ENSG00000284702	0	0	0	0		ENSG00000284702	0	0	0	0
ENSG00000121774	4133	3938	2570	2502		ENSG00000121774	2955	3244	3672	3470
ENSG00000203325	0	1	0	0		ENSG00000203325	0	1	0	1
ENSG00000121775	383	322	377	328		ENSG00000121775	276	273	268	262
ENSG00000266203	0	0	0	0		ENSG00000266203	0	0	0	0
ENSG00000276493	0	0	0	0		ENSG00000276493	0	0	0	0
ENSG00000025800	2769	2706	1330	1258		ENSG00000025800	1870	1999	1884	1911
ENSG00000250135	0	0	0	0		ENSG00000250135	0	0	0	0
ENSG00000084652	2377	2284	2885	3016		ENSG00000084652	2584	2725	2349	2458
ENSG00000160050	12	15	3	1		ENSG00000160050	13	8	5	7
ENSG00000224066	1	1	1	2		ENSG00000224066	1	1	0	1
ENSG00000160051	122	114	109	98		ENSG00000160051	120	145	137	137
ENSG00000222046	0	2	0	1		ENSG00000222046	0	0	0	1
ENSG00000160055	82	79	102	95		ENSG00000160055	124	130	91	123
ENSG00000084623	11006	10934	12883	13255		ENSG00000084623	11406	12906	12067	11681
ENSG00000220785	29	41	31	25		ENSG00000220785	32	34	31	25
ENSG00000183615	7	7	3	4		ENSG00000183615	5	4	3	7
ENSG00000182866	13	18	10	7		ENSG00000182866	6	10	17	10
ENSG00000277617	0	0	0	0		ENSG00000277617	0	0	0	0
ENSG00000252450	0	0	0	0		ENSG00000252450	0	0	0	0
ENSG00000116478	2190	2059	2407	2325		ENSG00000116478	1904	2039	2531	2492
ENSG00000175130	5396	4689	4406	4169		ENSG00000175130	4224	4488	4299	4381
ENSG00000233775	1	2	0	0		ENSG00000233775	0	0	0	0
ENSG00000162526	7	2	2	3		ENSG00000162526	0	2	0	2
ENSG00000225828	31	33	7	6		ENSG00000225828	16	19	14	16
ENSG00000160058	1266	1242	878	929		ENSG00000160058	1129	1220	1086	1028
ENSG00000224333	0	0	0	1		ENSG00000224333	0	0	1	0
ENSG00000270850	0	0	0	0		ENSG00000270850	0	0	0	0
ENSG00000229259	0	0	0	0		ENSG00000229259	0	0	0	0
ENSG00000263529	0	0	0	0		ENSG00000263529	0	0	0	0
ENSG00000254553	0	0	0	0		ENSG00000254553	0	0	0	0
ENSG00000273274	0	1	0	0		ENSG00000273274	0	0	0	0
ENSG00000160062	28	34	3	7		ENSG00000160062	8	14	10	21
ENSG00000176261	213	176	222	226		ENSG00000176261	199	194	246	262
ENSG00000200591	1	0	0	0		ENSG00000200591	0	0	0	0
ENSG00000162521	2307	2224	948	1043		ENSG00000162521	1446	1477	2069	2085
ENSG00000162520	4	5	0	0		ENSG00000162520	0	5	4	2
ENSG00000224409	2	2	2	0		ENSG00000224409	3	2	3	3
ENSG00000162522	4225	3856	3407	3381		ENSG00000162522	3922	4041	3396	3370
ENSG00000134684	11663	11121	7970	7716		ENSG00000134684	12371	13353	11625	11527
ENSG00000116497	260	264	98	126		ENSG00000116497	241	225	272	318
ENSG00000160097	3	11	1	2		ENSG00000160097	6	1	3	0
ENSG00000121905	1	3	0	3		ENSG00000121905	1	3	1	1
ENSG00000121900	2680	2564	3171	3186		ENSG00000121900	1559	1642	2099	2064
ENSG00000287691	6	5	0	1		ENSG00000287691	3	6	2	7
ENSG00000116514	832	781	521	544		ENSG00000116514	817	876	894	964
ENSG00000278966	1	0	0	0		ENSG00000278966	0	0	0	0
ENSG00000217644	1	2	0	0		ENSG00000217644	0	0	1	1
ENSG00000239670	0	0	0	0		ENSG00000239670	0	1	0	0
ENSG00000236065	0	0	0	0		ENSG00000236065	0	0	0	0
ENSG00000004455	5852	5431	6809	6881		ENSG00000004455	5565	6006	5727	5811
ENSG00000276645	0	0	0	0		ENSG00000276645	0	0	0	0
ENSG00000142920	207	211	210	201		ENSG00000142920	155	164	171	187
ENSG00000278997	5	8	0	1		ENSG00000278997	3	5	4	6
ENSG00000116525	473	462	410	361		ENSG00000116525	535	543	473	446
ENSG00000279179	9	10	16	11		ENSG00000279179	7	16	15	11
ENSG00000284721	0	0	0	0		ENSG00000284721	0	0	0	0
ENSG00000160094	293	281	147	153		ENSG00000160094	138	129	238	225
ENSG00000270115	7	2	2	1		ENSG00000270115	1	2	2	1
ENSG00000184389	2	3	0	0		ENSG00000184389	0	1	0	0
ENSG00000225313	15	25	7	7		ENSG00000225313	23	21	15	16
ENSG00000134686	6262	6086	8103	8231		ENSG00000134686	5561	6002	6072	6270
ENSG00000284154	0	0	0	0		ENSG00000284154	1	2	2	2
ENSG00000222112	1	1	0	0		ENSG00000222112	5	1	2	0
ENSG00000233246	5	4	3	4		ENSG00000233246	4	5	2	0
ENSG00000234512	0	0	0	0		ENSG00000234512	0	0	0	0
ENSG00000121903	129	101	50	56		ENSG00000121903	107	122	110	143
ENSG00000235907	0	1	0	0		ENSG00000235907	1	0	0	0
ENSG00000121904	0	4	4	1		ENSG00000121904	5	2	2	3
ENSG00000227000	0	0	0	0		ENSG00000227000	0	0	0	0
ENSG00000176256	0	0	0	0		ENSG00000176256	0	0	0	0
ENSG00000231163	0	0	0	0		ENSG00000231163	0	0	0	0
ENSG00000201148	0	0	0	0		ENSG00000201148	0	0	0	0
ENSG00000142698	0	0	0	0		ENSG00000142698	0	0	0	0
ENSG00000270241	0	0	0	0		ENSG00000270241	0	0	0	0
ENSG00000287703	0	0	0	0		ENSG00000287703	0	0	0	0
ENSG00000207941	0	0	0	0		ENSG00000207941	0	0	0	0
ENSG00000163866	932	866	1524	1568		ENSG00000163866	1088	1156	1054	976
ENSG00000189280	8	18	13	17		ENSG00000189280	16	15	17	14
ENSG00000189433	0	0	3	2		ENSG00000189433	1	0	1	2
ENSG00000255811	0	0	0	0		ENSG00000255811	0	0	0	0
ENSG00000188910	1288	1283	2018	2073		ENSG00000188910	1544	1526	1772	1859
ENSG00000187513	0	1	1	1		ENSG00000187513	0	1	1	1
ENSG00000230163	0	0	0	0		ENSG00000230163	0	0	0	0
ENSG00000116544	0	0	2	0		ENSG00000116544	0	0	1	0
ENSG00000284773	8	7	1	0		ENSG00000284773	4	3	4	1
ENSG00000241014	1	1	0	2		ENSG00000241014	3	0	2	2
ENSG00000271741	1	0	0	0		ENSG00000271741	0	0	0	0
ENSG00000243749	0	0	0	0		ENSG00000243749	0	0	0	0
ENSG00000163867	34	32	15	12		ENSG00000163867	11	15	19	25
ENSG00000197056	91	129	35	39		ENSG00000197056	40	33	56	48
ENSG00000233940	0	0	0	0		ENSG00000233940	0	0	0	0
ENSG00000228348	0	0	0	0		ENSG00000228348	0	0	1	0
ENSG00000284640	0	0	0	0		ENSG00000284640	0	1	0	0
ENSG00000116560	5596	5571	2359	2420		ENSG00000116560	3374	3683	4054	3890
ENSG00000201868	0	0	0	0		ENSG00000201868	0	0	0	0
ENSG00000146463	395	377	144	122		ENSG00000146463	198	203	279	293
ENSG00000240374	0	0	0	0		ENSG00000240374	0	0	0	0
ENSG00000201542	0	0	0	0		ENSG00000201542	0	0	0	0
ENSG00000229994	0	4	8	2		ENSG00000229994	4	9	10	2
ENSG00000227409	0	0	0	0		ENSG00000227409	0	0	0	0
ENSG00000278702	0	0	0	0		ENSG00000278702	0	0	0	0
ENSG00000142687	1764	1764	911	946		ENSG00000142687	1685	1777	1197	1244
ENSG00000236274	0	0	0	0		ENSG00000236274	0	0	0	0
ENSG00000020129	1128	1097	1857	1770		ENSG00000020129	1096	1224	983	1012
ENSG00000239636	7	9	5	5		ENSG00000239636	9	5	7	3
ENSG00000116819	4	5	1	2		ENSG00000116819	5	5	6	7
ENSG00000126067	8246	7775	6792	6823		ENSG00000126067	6845	7068	7188	7323
ENSG00000142686	703	675	954	1072		ENSG00000142686	855	917	808	720
ENSG00000092853	365	366	217	224		ENSG00000092853	247	256	336	384
ENSG00000232335	0	1	0	0		ENSG00000232335	0	0	0	0
ENSG00000134698	163	146	41	42		ENSG00000134698	119	125	109	136
ENSG00000092847	1015	944	569	550		ENSG00000092847	823	837	901	859
ENSG00000271164	0	0	0	0		ENSG00000271164	0	0	0	0
ENSG00000286899	0	0	0	0		ENSG00000286899	0	0	0	0
ENSG00000271914	0	0	0	0		ENSG00000271914	0	0	0	0
ENSG00000126070	172	202	78	86		ENSG00000126070	145	141	119	145
ENSG00000271554	0	0	0	0		ENSG00000271554	0	0	0	0
ENSG00000232862	0	0	0	0		ENSG00000232862	0	0	0	0
ENSG00000092850	0	0	0	1		ENSG00000092850	0	0	2	0
ENSG00000116863	1538	1466	3050	3039		ENSG00000116863	1678	1826	1605	1629
ENSG00000171812	1	1	0	0		ENSG00000171812	0	1	0	1
ENSG00000054116	1929	1805	2479	2441		ENSG00000054116	2198	2462	2063	2093
ENSG00000116871	1470	1359	2205	2062		ENSG00000116871	2318	2555	1983	2123
ENSG00000264592	0	0	0	0		ENSG00000264592	0	0	0	0
ENSG00000054118	4217	4294	2223	2237		ENSG00000054118	2747	2846	3253	3131
ENSG00000231849	0	0	0	0		ENSG00000231849	0	0	0	0
ENSG00000214193	19	21	18	21		ENSG00000214193	23	17	26	23
ENSG00000142694	0	0	0	0		ENSG00000142694	0	0	0	0
ENSG00000286379	1	1	1	0		ENSG00000286379	0	2	1	0
ENSG00000196182	2056	1881	2028	2066		ENSG00000196182	2284	2360	1678	1793
ENSG00000181817	746	686	1841	1691		ENSG00000181817	1136	1311	1050	1089
ENSG00000222821	0	0	0	0		ENSG00000222821	0	0	0	0
ENSG00000116885	103	118	98	104		ENSG00000116885	80	120	118	138
ENSG00000201448	0	0	0	0		ENSG00000201448	0	0	1	0
ENSG00000116898	2210	2274	1799	1845		ENSG00000116898	1973	2313	2629	2758
ENSG00000119535	0	0	0	0		ENSG00000119535	0	0	0	0
ENSG00000230214	0	0	0	0		ENSG00000230214	0	0	0	0
ENSG00000284705	0	0	1	0		ENSG00000284705	0	0	0	0
ENSG00000284720	0	0	0	0		ENSG00000284720	0	0	0	0
ENSG00000234481	0	0	0	0		ENSG00000234481	0	0	0	0
ENSG00000163873	0	0	0	0		ENSG00000163873	0	0	0	0
ENSG00000284650	0	0	0	0		ENSG00000284650	0	0	0	0
ENSG00000223944	0	0	0	0		ENSG00000223944	0	0	0	0
ENSG00000264698	0	0	0	0		ENSG00000264698	0	0	0	0
ENSG00000207328	0	0	0	0		ENSG00000207328	0	0	0	0
ENSG00000252368	0	0	0	0		ENSG00000252368	0	0	0	0
ENSG00000230451	0	0	0	0		ENSG00000230451	0	0	0	0
ENSG00000233621	129	120	218	208		ENSG00000233621	111	120	118	109
ENSG00000163874	412	333	1443	1363		ENSG00000163874	972	914	963	961
ENSG00000283724	0	0	0	0		ENSG00000283724	0	0	0	0
ENSG00000163875	600	518	372	347		ENSG00000163875	421	426	506	483
ENSG00000263675	0	1	0	0		ENSG00000263675	1	0	1	0
ENSG00000163877	535	519	337	356		ENSG00000163877	481	542	538	599
ENSG00000232273	3	1	7	1		ENSG00000232273	5	5	16	8
ENSG00000237749	0	2	1	2		ENSG00000237749	1	0	4	2
ENSG00000163879	0	0	0	0		ENSG00000163879	0	0	0	2
ENSG00000134697	569	499	320	349		ENSG00000134697	290	290	515	544
ENSG00000284748	0	0	0	0		ENSG00000284748	0	0	0	0
ENSG00000169218	0	0	0	0		ENSG00000169218	0	0	0	0
ENSG00000116922	529	522	312	344		ENSG00000116922	446	451	506	535
ENSG00000134690	2210	2246	1868	1796		ENSG00000134690	2309	2362	2278	2216
ENSG00000183317	344	322	735	728		ENSG00000183317	523	578	386	390
ENSG00000200421	0	0	0	0		ENSG00000200421	0	0	0	0
ENSG00000214141	0	0	0	0		ENSG00000214141	1	0	0	1
ENSG00000227416	0	0	0	0		ENSG00000227416	0	0	0	0
ENSG00000185090	1320	1313	1820	1886		ENSG00000185090	1057	1112	1067	1120
ENSG00000233728	0	0	0	0		ENSG00000233728	0	0	0	0
ENSG00000196449	660	658	1075	1101		ENSG00000196449	835	904	755	788
ENSG00000197982	672	554	2074	1927		ENSG00000197982	1032	1102	881	859
ENSG00000188786	299	318	105	119		ENSG00000188786	264	266	223	225
ENSG00000235673	0	0	0	0		ENSG00000235673	0	0	0	0
ENSG00000204084	493	486	252	239		ENSG00000204084	403	403	418	440
ENSG00000230955	0	0	0	0		ENSG00000230955	0	0	0	0
ENSG00000252448	0	0	0	0		ENSG00000252448	0	0	0	0
ENSG00000222282	0	0	0	0		ENSG00000222282	0	0	0	0
ENSG00000277168	0	0	0	0		ENSG00000277168	0	0	0	0
ENSG00000183431	3548	3470	1866	1892		ENSG00000183431	2333	2603	3189	3267
ENSG00000212541	0	2	0	0		ENSG00000212541	0	0	0	0
ENSG00000183386	813	776	1059	1159		ENSG00000183386	810	839	874	815
ENSG00000183520	718	659	300	314		ENSG00000183520	294	346	559	523
ENSG00000185668	0	0	0	0		ENSG00000185668	0	0	0	0
ENSG00000224592	0	0	0	0		ENSG00000224592	0	0	0	0
ENSG00000223589	0	0	0	0		ENSG00000223589	0	0	0	0
ENSG00000265596	0	0	0	0		ENSG00000265596	0	0	0	0
ENSG00000284623	0	0	0	0		ENSG00000284623	0	0	0	0
ENSG00000286552	0	0	0	0		ENSG00000286552	0	0	0	0
ENSG00000287987	0	0	0	0		ENSG00000287987	0	0	0	0
ENSG00000237290	0	0	0	0		ENSG00000237290	0	0	0	0
ENSG00000275350	0	0	0	0		ENSG00000275350	0	0	0	0
ENSG00000200796	0	0	0	0		ENSG00000200796	0	0	0	0
ENSG00000238063	0	0	0	0		ENSG00000238063	0	0	0	0
ENSG00000215895	2	3	1	4		ENSG00000215895	4	1	2	2
ENSG00000284632	0	0	0	0		ENSG00000284632	0	0	0	0
ENSG00000116954	214	198	116	123		ENSG00000116954	231	225	224	233
ENSG00000273637	0	0	0	0		ENSG00000273637	0	0	0	0
ENSG00000228436	7	7	17	12		ENSG00000228436	9	14	10	14
ENSG00000214114	206	223	91	118		ENSG00000214114	134	137	211	202
ENSG00000274944	0	0	0	0		ENSG00000274944	0	0	0	0
ENSG00000131233	0	0	0	0		ENSG00000131233	0	0	0	2
ENSG00000158315	0	1	2	0		ENSG00000158315	3	1	1	0
ENSG00000199963	0	0	0	0		ENSG00000199963	0	0	0	0
ENSG00000207466	0	0	0	0		ENSG00000207466	0	0	0	0
ENSG00000235549	0	0	0	0		ENSG00000235549	0	0	0	0
ENSG00000174574	1335	1334	736	718		ENSG00000174574	1305	1349	718	771
ENSG00000168653	1073	988	1367	1335		ENSG00000168653	1142	1321	1417	1375
ENSG00000127603	2117	2086	829	865		ENSG00000127603	1594	1599	1663	1624
ENSG00000206654	0	0	0	0		ENSG00000206654	0	0	0	0
ENSG00000222378	0	0	0	0		ENSG00000222378	0	0	0	0
ENSG00000270040	0	0	0	0		ENSG00000270040	0	0	0	0
ENSG00000287422	0	0	0	0		ENSG00000287422	0	0	0	0
ENSG00000226438	0	0	0	0		ENSG00000226438	0	0	0	0
ENSG00000217897	0	0	0	0		ENSG00000217897	0	0	0	0
ENSG00000183682	12	10	5	4		ENSG00000183682	6	5	9	6
ENSG00000237624	0	0	0	1		ENSG00000237624	0	0	1	0
ENSG00000243970	9	10	1	2		ENSG00000243970	4	6	4	3
ENSG00000090621	4721	4560	2787	2708		ENSG00000090621	3403	3644	3466	3587
ENSG00000228060	8	6	1	1		ENSG00000228060	7	3	3	4
ENSG00000201457	0	5	0	1		ENSG00000201457	1	1	2	1
ENSG00000163909	14	9	13	12		ENSG00000163909	6	12	12	9
ENSG00000225903	0	0	0	0		ENSG00000225903	0	0	0	0
ENSG00000116981	0	0	0	0		ENSG00000116981	0	0	0	0
ENSG00000116983	77	61	34	26		ENSG00000116983	63	72	58	58
ENSG00000084072	1510	1428	2019	2004		ENSG00000084072	1553	1636	1558	1546
ENSG00000225333	1	0	0	0		ENSG00000225333	0	0	0	0
ENSG00000252413	0	0	0	0		ENSG00000252413	0	0	0	0
ENSG00000116985	262	259	184	183		ENSG00000116985	193	218	211	249
ENSG00000198754	8	10	4	5		ENSG00000198754	10	5	10	7
ENSG00000285905	0	3	1	0		ENSG00000285905	1	2	0	2
ENSG00000261798	3	2	7	8		ENSG00000261798	1	3	2	3
ENSG00000229213	0	0	0	0		ENSG00000229213	0	0	0	0
ENSG00000284719	4	10	5	6		ENSG00000284719	1	5	3	7
ENSG00000284678	0	0	2	0		ENSG00000284678	0	0	0	0
ENSG00000043514	333	385	142	145		ENSG00000043514	170	173	280	232
ENSG00000202222	0	0	0	0		ENSG00000202222	0	0	0	0
ENSG00000116990	164	149	129	130		ENSG00000116990	170	176	138	162
ENSG00000236546	0	0	0	1		ENSG00000236546	0	1	0	1
ENSG00000207356	0	0	0	0		ENSG00000207356	0	0	0	0
ENSG00000168389	285	238	427	418		ENSG00000168389	402	384	320	338
ENSG00000228477	8	5	5	2		ENSG00000228477	5	5	5	6
ENSG00000131236	4425	4313	2518	2468		ENSG00000131236	3592	3838	4477	4412
ENSG00000131238	5051	4814	2529	2503		ENSG00000131238	4036	4315	4332	4300
ENSG00000226745	0	0	0	0		ENSG00000226745	1	1	0	1
ENSG00000117000	121	104	36	28		ENSG00000117000	27	29	62	70
ENSG00000207508	0	0	0	0		ENSG00000207508	0	0	0	0
ENSG00000188800	0	0	0	0		ENSG00000188800	0	0	0	0
ENSG00000259943	12	21	5	2		ENSG00000259943	11	7	21	6
ENSG00000084073	298	320	279	313		ENSG00000084073	271	259	331	304
ENSG00000231296	0	0	0	0		ENSG00000231296	0	0	0	0
ENSG00000049089	1	3	15	18		ENSG00000049089	21	22	17	16
ENSG00000227311	0	0	0	0		ENSG00000227311	0	0	0	0
ENSG00000084070	852	804	698	718		ENSG00000084070	492	552	853	870
ENSG00000213172	0	0	0	0		ENSG00000213172	0	0	0	0
ENSG00000284677	1	0	0	0		ENSG00000284677	0	0	1	0
ENSG00000187801	14	7	5	3		ENSG00000187801	3	8	2	3
ENSG00000260920	4	7	1	0		ENSG00000260920	1	1	1	4
ENSG00000279667	0	0	0	0		ENSG00000279667	0	0	0	0
ENSG00000187815	9	6	2	3		ENSG00000187815	8	6	7	9
ENSG00000238287	0	0	0	0		ENSG00000238287	0	0	0	0
ENSG00000164002	0	0	0	0		ENSG00000164002	1	0	0	0
ENSG00000227278	0	0	0	0		ENSG00000227278	0	0	0	0
ENSG00000238186	0	0	0	0		ENSG00000238186	0	0	0	0
ENSG00000117010	47	25	47	39		ENSG00000117010	43	34	44	44
ENSG00000286838	0	1	0	0		ENSG00000286838	1	0	0	0
ENSG00000236505	0	0	0	0		ENSG00000236505	0	0	0	0
ENSG00000233910	0	0	0	0		ENSG00000233910	0	0	0	0
ENSG00000117016	762	742	728	686		ENSG00000117016	976	1059	712	758
ENSG00000287743	1	0	1	1		ENSG00000287743	3	3	0	0
ENSG00000237899	3	1	1	3		ENSG00000237899	3	2	5	4
ENSG00000272145	9	3	1	2		ENSG00000272145	3	7	4	2
ENSG00000066136	1085	1115	1079	1021		ENSG00000066136	911	946	974	1012
ENSG00000198974	0	1	0	0		ENSG00000198974	0	0	0	0
ENSG00000207962	0	0	0	0		ENSG00000207962	0	0	0	0
ENSG00000117013	37	21	45	41		ENSG00000117013	50	47	29	28
ENSG00000264582	0	0	0	0		ENSG00000264582	0	0	0	0
ENSG00000179862	46	42	100	95		ENSG00000179862	105	123	62	86
ENSG00000229528	0	0	1	0		ENSG00000229528	0	0	0	1
ENSG00000228940	0	0	0	0		ENSG00000228940	0	0	0	0
ENSG00000286668	0	0	0	0		ENSG00000286668	0	0	0	0
ENSG00000233118	0	0	0	0		ENSG00000233118	0	0	0	0
ENSG00000171793	2215	2283	2552	2628		ENSG00000171793	2581	2713	2404	2447
ENSG00000281207	9	11	2	1		ENSG00000281207	4	4	8	4
ENSG00000171790	3	8	4	8		ENSG00000171790	2	9	6	8
ENSG00000010803	564	548	349	387		ENSG00000010803	394	386	403	382
ENSG00000215893	0	0	0	0		ENSG00000215893	0	0	0	0
ENSG00000287400	3	1	3	2		ENSG00000287400	4	2	1	0
ENSG00000235358	1	1	2	2		ENSG00000235358	0	0	2	1
ENSG00000213987	0	0	0	0		ENSG00000213987	0	0	0	0
ENSG00000286640	0	0	0	0		ENSG00000286640	0	0	0	0
ENSG00000204060	26	33	39	25		ENSG00000204060	26	23	33	28
ENSG00000229901	0	2	0	0		ENSG00000229901	1	0	0	0
ENSG00000252563	0	0	0	0		ENSG00000252563	0	0	0	0
ENSG00000127129	16	11	17	17		ENSG00000127129	6	12	16	14
ENSG00000127124	251	255	256	257		ENSG00000127124	175	193	207	177
ENSG00000230881	0	0	0	0		ENSG00000230881	1	0	0	0
ENSG00000230638	0	1	0	0		ENSG00000230638	0	0	2	0
ENSG00000284895	0	0	0	0		ENSG00000284895	0	0	0	0
ENSG00000287587	0	0	1	1		ENSG00000287587	0	0	0	1
ENSG00000227538	0	0	0	0		ENSG00000227538	0	0	0	0
ENSG00000228776	0	0	0	0		ENSG00000228776	0	0	0	0
ENSG00000044012	0	0	0	0		ENSG00000044012	0	0	0	0
ENSG00000197273	3	3	26	17		ENSG00000197273	7	6	2	3
ENSG00000198815	1090	1020	366	372		ENSG00000198815	650	646	711	740
ENSG00000227527	2	1	0	0		ENSG00000227527	1	1	1	2
ENSG00000177181	469	506	395	359		ENSG00000177181	267	277	300	361
ENSG00000235002	0	0	0	0		ENSG00000235002	0	0	0	0
ENSG00000066185	1	1	0	0		ENSG00000066185	3	2	1	5
ENSG00000127125	970	949	555	581		ENSG00000127125	607	633	888	889
ENSG00000186409	4	3	1	0		ENSG00000186409	2	5	1	1
ENSG00000230116	0	0	1	0		ENSG00000230116	0	0	0	0
ENSG00000236876	0	0	0	0		ENSG00000236876	0	1	0	0
ENSG00000200254	0	0	0	0		ENSG00000200254	0	0	0	0
ENSG00000236180	0	0	0	0		ENSG00000236180	0	0	0	0
ENSG00000171960	654	644	685	667		ENSG00000171960	416	513	530	553
ENSG00000285728	33	19	16	18		ENSG00000285728	32	26	24	22
ENSG00000234917	2	3	0	1		ENSG00000234917	2	0	1	1
ENSG00000065978	27150	23988	14653	14781		ENSG00000065978	24158	26662	30366	31316
ENSG00000164007	0	0	1	1		ENSG00000164007	0	0	0	0
ENSG00000117385	886	845	956	1009		ENSG00000117385	1325	1399	951	994
ENSG00000164008	38	34	7	17		ENSG00000164008	31	31	24	35
ENSG00000283580	0	0	1	0		ENSG00000283580	0	0	0	0
ENSG00000228452	0	0	0	0		ENSG00000228452	0	0	0	0
ENSG00000274386	12	14	5	4		ENSG00000274386	5	13	17	14
ENSG00000177868	127	104	96	101		ENSG00000177868	119	132	150	148
ENSG00000164010	104	153	40	36		ENSG00000164010	72	61	66	83
ENSG00000228192	11	12	2	4		ENSG00000228192	4	6	12	14
ENSG00000164011	188	195	131	130		ENSG00000164011	167	165	150	175
ENSG00000233708	0	0	0	0		ENSG00000233708	0	0	0	0
ENSG00000237090	0	1	0	0		ENSG00000237090	0	0	0	0
ENSG00000225099	2	1	1	0		ENSG00000225099	0	2	0	0
ENSG00000117394	7880	7472	14743	14478		ENSG00000117394	15534	16349	14641	15394
ENSG00000284138	1	0	0	0		ENSG00000284138	1	0	0	1
ENSG00000227533	9	11	9	12		ENSG00000227533	14	20	18	16
ENSG00000283973	1	0	2	2		ENSG00000283973	1	3	4	5
ENSG00000207256	0	0	0	0		ENSG00000207256	0	0	0	0
ENSG00000283136	0	0	0	0		ENSG00000283136	0	0	0	0
ENSG00000277513	0	0	0	0		ENSG00000277513	0	0	0	0
ENSG00000186973	1	1	5	1		ENSG00000186973	2	2	1	3
ENSG00000117395	2145	1997	2268	2408		ENSG00000117395	1951	2045	2193	2260
ENSG00000284410	0	0	0	0		ENSG00000284410	0	0	0	0
ENSG00000243710	3	6	4	1		ENSG00000243710	7	8	5	9
ENSG00000199240	0	0	0	0		ENSG00000199240	0	0	0	0
ENSG00000179178	1041	905	1697	1637		ENSG00000179178	1133	1183	986	1022
ENSG00000253313	682	594	712	686		ENSG00000253313	548	539	684	698
ENSG00000066056	0	1	0	0		ENSG00000066056	0	0	0	0
ENSG00000117400	3	1	4	4		ENSG00000117400	1	0	2	1
ENSG00000287113	0	1	0	0		ENSG00000287113	0	1	1	0
ENSG00000234694	6	4	3	3		ENSG00000234694	7	9	3	9
ENSG00000117399	10794	9947	12347	12538		ENSG00000117399	11150	11993	10083	10966
ENSG00000066322	3080	2920	3913	3936		ENSG00000066322	3980	4215	3193	3317
ENSG00000283836	0	0	0	0		ENSG00000283836	0	0	0	0
ENSG00000159479	822	752	869	912		ENSG00000159479	837	990	807	836
ENSG00000229431	1	5	3	0		ENSG00000229431	4	6	5	4
ENSG00000198198	617	620	615	685		ENSG00000198198	683	724	626	598
ENSG00000229372	0	0	0	0		ENSG00000229372	0	0	0	0
ENSG00000274975	0	0	0	0		ENSG00000274975	0	0	0	0
ENSG00000178922	0	0	0	0		ENSG00000178922	0	0	0	0
ENSG00000229348	0	0	0	0		ENSG00000229348	0	0	0	0
ENSG00000142949	11891	11317	7971	7856		ENSG00000142949	11715	12010	9071	9351
ENSG00000284989	0	0	0	0		ENSG00000284989	0	0	0	0
ENSG00000066135	532	581	270	272		ENSG00000066135	470	494	475	446
ENSG00000236200	14	8	8	9		ENSG00000236200	7	18	6	7
ENSG00000126091	10	23	12	8		ENSG00000126091	8	12	14	11
ENSG00000229444	0	0	0	0		ENSG00000229444	0	0	0	0
ENSG00000283414	0	0	0	0		ENSG00000283414	0	0	0	0
ENSG00000233674	0	0	0	0		ENSG00000233674	0	0	0	0
ENSG00000283477	0	0	0	0		ENSG00000283477	0	0	0	0
ENSG00000224751	0	0	1	0		ENSG00000224751	1	0	0	2
ENSG00000117407	55	56	40	38		ENSG00000117407	72	54	60	76
ENSG00000237950	16	10	5	5		ENSG00000237950	16	12	14	9
ENSG00000117408	1447	1373	1964	1795		ENSG00000117408	1643	1759	1324	1369
ENSG00000285649	6	3	16	14		ENSG00000285649	8	4	1	6
ENSG00000132768	1134	1124	1756	1758		ENSG00000132768	1087	1133	875	955
ENSG00000117410	3540	3332	12249	12498		ENSG00000117410	5263	5463	4385	4409
ENSG00000117411	2395	2296	3937	3705		ENSG00000117411	2675	2771	2260	2337
ENSG00000159214	295	303	495	460		ENSG00000159214	433	389	341	344
ENSG00000196517	560	512	382	428		ENSG00000196517	542	548	540	561
ENSG00000230615	21	8	10	14		ENSG00000230615	18	24	28	32
ENSG00000227163	0	0	0	0		ENSG00000227163	0	0	0	0
ENSG00000271647	0	0	0	0		ENSG00000271647	0	0	0	0
ENSG00000239560	0	0	0	0		ENSG00000239560	0	0	0	0
ENSG00000171872	0	0	0	0		ENSG00000171872	0	0	0	0
ENSG00000233514	2	0	1	1		ENSG00000233514	0	2	1	0
ENSG00000283039	0	0	0	1		ENSG00000283039	1	0	0	0
ENSG00000226804	0	0	0	0		ENSG00000226804	0	0	0	0
ENSG00000200171	0	0	0	0		ENSG00000200171	0	0	0	0
ENSG00000238037	0	0	0	0		ENSG00000238037	0	0	0	0
ENSG00000227994	0	0	0	0		ENSG00000227994	0	0	0	0
ENSG00000271329	0	0	0	0		ENSG00000271329	0	0	1	0
ENSG00000178028	1074	1023	1569	1431		ENSG00000178028	1275	1317	1145	1210
ENSG00000117419	2076	2062	3515	3561		ENSG00000117419	2119	2167	2023	2021
ENSG00000233602	1	1	1	1		ENSG00000233602	1	0	2	0
ENSG00000199385	0	0	0	0		ENSG00000199385	0	0	0	0
ENSG00000187147	1660	1592	1641	1634		ENSG00000187147	1577	1779	1704	1774
ENSG00000263381	0	0	0	0		ENSG00000263381	0	0	0	0
ENSG00000126106	460	498	552	612		ENSG00000126106	423	475	468	509
ENSG00000198520	15	13	34	16		ENSG00000198520	33	44	43	34
ENSG00000199377	0	0	0	0		ENSG00000199377	0	1	0	0
ENSG00000200169	0	0	0	0		ENSG00000200169	0	0	0	0
ENSG00000142945	3459	3380	2054	2177		ENSG00000142945	2850	3017	3176	3037
ENSG00000225721	1	1	0	0		ENSG00000225721	0	3	1	1
ENSG00000142937	23818	24058	20955	22871		ENSG00000142937	21204	22816	24586	28893
ENSG00000264294	0	0	0	0		ENSG00000264294	0	0	0	0
ENSG00000200913	4	2	2	6		ENSG00000200913	3	3	6	2
ENSG00000202031	0	0	0	0		ENSG00000202031	0	0	0	0
ENSG00000281859	0	0	0	0		ENSG00000281859	0	0	0	0
ENSG00000207421	0	0	0	0		ENSG00000207421	0	0	0	0
ENSG00000234093	8	2	16	11		ENSG00000234093	3	4	5	4
ENSG00000142959	11	5	4	5		ENSG00000142959	8	6	7	3
ENSG00000173846	204	213	351	344		ENSG00000173846	334	346	258	326
ENSG00000188396	4	5	8	8		ENSG00000188396	8	10	3	10
ENSG00000222009	8	7	8	4		ENSG00000222009	22	10	12	9
ENSG00000117425	0	3	2	1		ENSG00000117425	2	1	1	0
ENSG00000202444	0	0	0	0		ENSG00000202444	0	0	0	0
ENSG00000226499	0	1	3	1		ENSG00000226499	1	0	3	0
ENSG00000070785	557	535	547	576		ENSG00000070785	578	645	681	682
ENSG00000253039	0	0	0	0		ENSG00000253039	0	0	0	0
ENSG00000229815	0	0	0	0		ENSG00000229815	0	0	0	0
ENSG00000232369	0	0	0	0		ENSG00000232369	0	0	0	0
ENSG00000268949	0	0	1	0		ENSG00000268949	1	0	0	0
ENSG00000126107	1844	1778	2249	2241		ENSG00000126107	2303	2311	1887	1993
ENSG00000126088	2488	2418	4158	4173		ENSG00000126088	3427	3733	3111	3107
ENSG00000162415	315	298	155	169		ENSG00000162415	165	152	191	194
ENSG00000234315	0	0	0	0		ENSG00000234315	0	0	0	0
ENSG00000281912	7	6	10	4		ENSG00000281912	8	10	9	5
ENSG00000186603	1	1	1	2		ENSG00000186603	2	7	3	2
ENSG00000132781	20	16	15	10		ENSG00000132781	22	19	14	25
ENSG00000288208	0	0	0	0		ENSG00000288208	0	0	0	0
ENSG00000132773	947	1054	1005	1043		ENSG00000132773	881	909	689	756
ENSG00000070759	167	138	49	39		ENSG00000070759	130	145	113	132
ENSG00000236872	0	0	0	0		ENSG00000236872	0	0	0	0
ENSG00000280670	156	144	129	139		ENSG00000280670	194	177	158	177
ENSG00000132763	700	651	531	551		ENSG00000132763	637	604	503	565
ENSG00000117450	14756	15255	17781	19561		ENSG00000117450	14305	14852	15739	16285
ENSG00000234379	0	0	0	0		ENSG00000234379	0	0	0	0
ENSG00000117448	3039	3011	4470	4472		ENSG00000117448	4219	4441	3636	3621
ENSG00000281133	0	0	2	0		ENSG00000281133	0	0	0	0
ENSG00000280836	0	0	0	1		ENSG00000280836	3	3	2	0
ENSG00000132780	3208	3363	2201	2101		ENSG00000132780	2416	2572	3152	3118
ENSG00000281112	0	0	0	0		ENSG00000281112	0	0	0	0
ENSG00000281825	0	0	0	0		ENSG00000281825	0	0	0	0
ENSG00000159588	8	10	4	2		ENSG00000159588	7	10	12	13
ENSG00000159592	1072	1043	369	400		ENSG00000159592	725	769	807	860
ENSG00000225447	0	0	0	0		ENSG00000225447	0	0	0	0
ENSG00000234329	0	2	0	0		ENSG00000234329	1	0	1	0
ENSG00000159596	863	815	356	355		ENSG00000159596	538	566	649	627
ENSG00000197429	355	331	148	147		ENSG00000197429	240	269	306	277
ENSG00000230896	14	19	4	6		ENSG00000230896	9	4	11	13
ENSG00000236111	0	0	0	0		ENSG00000236111	0	0	0	0
ENSG00000086015	2649	2550	2612	2729		ENSG00000086015	2859	2865	2329	2322
ENSG00000232467	0	0	0	0		ENSG00000232467	0	0	0	0
ENSG00000117461	55	53	25	18		ENSG00000117461	22	27	42	48
ENSG00000278139	0	0	0	0		ENSG00000278139	0	0	0	0
ENSG00000226957	0	0	0	0		ENSG00000226957	0	0	0	0
ENSG00000233114	0	0	0	0		ENSG00000233114	0	0	0	0
ENSG00000227857	0	0	0	1		ENSG00000227857	0	0	0	1
ENSG00000117472	4481	3954	3557	3427		ENSG00000117472	3290	3415	3305	3491
ENSG00000250719	0	0	0	0		ENSG00000250719	0	0	0	0
ENSG00000085998	2755	2617	4776	4632		ENSG00000085998	3054	3099	2461	2532
ENSG00000171357	1	0	0	1		ENSG00000171357	0	1	0	0
ENSG00000085999	952	869	733	701		ENSG00000085999	936	992	920	890
ENSG00000132128	3574	3251	2989	2888		ENSG00000132128	2548	2672	2552	2539
ENSG00000173660	2507	2298	3410	3421		ENSG00000173660	2794	3157	3274	3255
ENSG00000117481	672	645	580	631		ENSG00000117481	609	634	503	543
ENSG00000225779	0	0	0	0		ENSG00000225779	0	0	0	0
ENSG00000117480	112	119	152	157		ENSG00000117480	109	114	121	108
ENSG00000232022	1	2	8	12		ENSG00000232022	9	4	4	7
ENSG00000224863	0	0	1	1		ENSG00000224863	0	1	0	0
ENSG00000197587	32	47	36	38		ENSG00000197587	36	30	49	38
ENSG00000282881	0	0	0	0		ENSG00000282881	0	0	0	0
ENSG00000269956	6	3	0	1		ENSG00000269956	5	1	6	3
ENSG00000162456	0	0	0	0		ENSG00000162456	0	0	0	0
ENSG00000079277	974	968	746	877		ENSG00000079277	775	852	831	793
ENSG00000142961	528	535	382	353		ENSG00000142961	410	450	484	535
ENSG00000123472	2810	2835	1227	1194		ENSG00000123472	1893	1955	2385	2545
ENSG00000233647	0	0	0	0		ENSG00000233647	0	0	0	0
ENSG00000186118	0	2	1	0		ENSG00000186118	1	0	2	1
ENSG00000228237	1	0	1	0		ENSG00000228237	0	0	0	0
ENSG00000159658	2642	2477	612	626		ENSG00000159658	1382	1327	1470	1455
ENSG00000236476	0	0	0	0		ENSG00000236476	0	0	0	0
ENSG00000142973	7	7	1	1		ENSG00000142973	2	3	7	6
ENSG00000154198	0	0	0	0		ENSG00000154198	0	0	0	0
ENSG00000238145	0	0	0	1		ENSG00000238145	0	0	0	0
ENSG00000187048	3	7	6	3		ENSG00000187048	4	4	4	2
ENSG00000259832	0	0	0	0		ENSG00000259832	0	0	0	0
ENSG00000261196	0	0	0	0		ENSG00000261196	0	0	0	0
ENSG00000261593	0	0	0	0		ENSG00000261593	0	0	0	0
ENSG00000261290	0	0	0	0		ENSG00000261290	0	0	0	0
ENSG00000186377	33	32	7	13		ENSG00000186377	12	15	21	20
ENSG00000186160	0	1	0	0		ENSG00000186160	0	0	0	0
ENSG00000225154	0	0	0	0		ENSG00000225154	0	0	0	0
ENSG00000225506	2	3	1	0		ENSG00000225506	1	2	1	3
ENSG00000162365	1	2	1	1		ENSG00000162365	0	0	1	0
ENSG00000225514	0	0	0	0		ENSG00000225514	0	0	0	0
ENSG00000224805	17	11	14	14		ENSG00000224805	23	15	37	29
ENSG00000162366	506	509	1183	1114		ENSG00000162366	799	783	826	869
ENSG00000162367	0	0	0	0		ENSG00000162367	0	0	1	0
ENSG00000226252	0	0	0	0		ENSG00000226252	0	0	0	0
ENSG00000123473	450	432	131	155		ENSG00000123473	249	228	374	382
ENSG00000162368	730	735	434	456		ENSG00000162368	443	499	556	603
ENSG00000225762	16	5	2	1		ENSG00000225762	4	4	9	8
ENSG00000186790	0	0	1	0		ENSG00000186790	0	1	3	0
ENSG00000237424	52	37	25	19		ENSG00000237424	34	30	29	34
ENSG00000186564	64	62	58	50		ENSG00000186564	66	75	52	61
ENSG00000271355	0	0	0	0		ENSG00000271355	0	0	0	0
ENSG00000229554	0	0	0	0		ENSG00000229554	0	0	0	0
ENSG00000227883	0	0	0	0		ENSG00000227883	0	0	0	0
ENSG00000227947	0	0	0	0		ENSG00000227947	0	1	0	0
ENSG00000269113	10	13	8	7		ENSG00000269113	17	13	13	12
ENSG00000223814	0	0	0	0		ENSG00000223814	0	0	0	0
ENSG00000225028	0	0	0	3		ENSG00000225028	0	0	0	0
ENSG00000226133	0	0	1	1		ENSG00000226133	5	1	1	0
ENSG00000231413	0	0	0	0		ENSG00000231413	0	0	0	0
ENSG00000237180	0	0	0	0		ENSG00000237180	0	0	0	0
ENSG00000242267	0	2	0	0		ENSG00000242267	1	0	0	0
ENSG00000279096	0	0	0	0		ENSG00000279096	0	0	0	0
ENSG00000223720	0	0	1	0		ENSG00000223720	0	0	0	0
ENSG00000117834	3	3	10	7		ENSG00000117834	6	10	7	7
ENSG00000272491	0	0	0	0		ENSG00000272491	0	0	0	0
ENSG00000279214	0	0	0	0		ENSG00000279214	0	0	0	0
ENSG00000132122	36	25	7	17		ENSG00000132122	25	32	31	32
ENSG00000224986	0	0	0	0		ENSG00000224986	0	0	0	0
ENSG00000206700	0	0	0	0		ENSG00000206700	0	0	0	0
ENSG00000235105	0	0	0	0		ENSG00000235105	0	0	0	0
ENSG00000223175	0	0	0	0		ENSG00000223175	0	0	0	0
ENSG00000232514	0	0	0	0		ENSG00000232514	0	0	0	0
ENSG00000186094	5	2	2	1		ENSG00000186094	5	1	1	3
ENSG00000287661	0	0	0	0		ENSG00000287661	0	0	0	0
ENSG00000162373	1	0	0	0		ENSG00000162373	0	0	1	0
ENSG00000286597	0	0	0	0		ENSG00000286597	0	0	0	0
ENSG00000229846	0	0	0	0		ENSG00000229846	0	0	0	0
ENSG00000230114	0	0	0	0		ENSG00000230114	0	0	0	0
ENSG00000225623	0	0	0	0		ENSG00000225623	0	0	0	0
ENSG00000237478	0	0	0	0		ENSG00000237478	0	0	0	0
ENSG00000215887	0	0	0	0		ENSG00000215887	0	0	0	0
ENSG00000279324	0	0	0	0		ENSG00000279324	0	0	0	0
ENSG00000233595	0	0	0	0		ENSG00000233595	0	0	0	0
ENSG00000162374	0	1	0	0		ENSG00000162374	0	0	0	1
ENSG00000230828	0	0	0	0		ENSG00000230828	0	0	0	0
ENSG00000237337	0	0	0	0		ENSG00000237337	0	0	0	0
ENSG00000233407	0	0	0	0		ENSG00000233407	0	0	0	0
ENSG00000284696	0	0	0	0		ENSG00000284696	1	0	0	0
ENSG00000284645	0	2	1	2		ENSG00000284645	1	1	3	0
ENSG00000234080	0	0	0	0		ENSG00000234080	0	0	1	0
ENSG00000229316	0	0	0	0		ENSG00000229316	0	0	0	0
ENSG00000225671	0	0	0	0		ENSG00000225671	0	0	0	0
ENSG00000142700	277	249	250	235		ENSG00000142700	238	250	249	275
ENSG00000284700	12	8	10	21		ENSG00000284700	10	14	15	11
ENSG00000185104	1189	1143	612	553		ENSG00000185104	874	961	1052	1115
ENSG00000225767	0	0	0	0		ENSG00000225767	0	0	0	0
ENSG00000207194	0	0	0	0		ENSG00000207194	0	0	0	0
ENSG00000230585	1	0	0	0		ENSG00000230585	0	0	0	2
ENSG00000237130	0	0	0	0		ENSG00000237130	0	0	0	0
ENSG00000123080	346	287	241	218		ENSG00000123080	407	396	451	495
ENSG00000265538	0	0	0	0		ENSG00000265538	0	0	0	0
ENSG00000275816	0	0	0	0		ENSG00000275816	0	0	0	0
ENSG00000204006	0	0	0	0		ENSG00000204006	0	0	0	0
ENSG00000200262	0	0	0	0		ENSG00000200262	0	0	0	0
ENSG00000213478	1	0	0	0		ENSG00000213478	0	0	0	0
ENSG00000203356	0	1	4	2		ENSG00000203356	1	1	1	3
ENSG00000123091	836	851	409	438		ENSG00000123091	595	672	644	641
ENSG00000233406	9	12	27	23		ENSG00000233406	33	19	53	19
ENSG00000236434	0	0	0	0		ENSG00000236434	0	0	2	0
ENSG00000085831	1167	1122	839	823		ENSG00000085831	1203	1260	1000	1077
ENSG00000261664	3	5	7	3		ENSG00000261664	6	3	3	5
ENSG00000085832	349	366	125	143		ENSG00000085832	200	228	244	274
ENSG00000232027	2	1	0	0		ENSG00000232027	1	0	1	2
ENSG00000206595	0	0	0	0		ENSG00000206595	0	0	0	0
ENSG00000238140	0	1	0	0		ENSG00000238140	0	0	0	0
ENSG00000227070	0	2	0	2		ENSG00000227070	1	2	0	1
ENSG00000252032	0	0	0	0		ENSG00000252032	0	0	0	0
ENSG00000227742	0	0	0	0		ENSG00000227742	1	2	0	1
ENSG00000117859	708	694	248	263		ENSG00000117859	305	333	617	589
ENSG00000236973	0	0	0	0		ENSG00000236973	0	0	0	0
ENSG00000232846	0	0	0	0		ENSG00000232846	0	0	0	0
ENSG00000212624	0	0	0	0		ENSG00000212624	0	0	0	0
ENSG00000078618	1352	1259	558	514		ENSG00000078618	773	764	1086	1047
ENSG00000266993	2	0	0	0		ENSG00000266993	0	2	0	1
ENSG00000272175	0	0	0	0		ENSG00000272175	0	0	0	0
ENSG00000283899	0	0	0	0		ENSG00000283899	0	0	0	0
ENSG00000230604	0	0	0	0		ENSG00000230604	0	0	0	0
ENSG00000169213	845	879	426	489		ENSG00000169213	1155	1170	873	839
ENSG00000200839	0	0	0	0		ENSG00000200839	0	0	0	0
ENSG00000229032	0	0	0	0		ENSG00000229032	0	0	0	0
ENSG00000264613	0	0	0	0		ENSG00000264613	0	0	0	0
ENSG00000117862	277	228	188	192		ENSG00000117862	199	226	221	243
ENSG00000285839	0	0	0	0		ENSG00000285839	0	0	0	0
ENSG00000198841	126	116	121	141		ENSG00000198841	107	104	108	83
ENSG00000223390	0	0	0	0		ENSG00000223390	0	0	0	0
ENSG00000228369	0	1	0	0		ENSG00000228369	0	0	0	0
ENSG00000134717	837	870	730	749		ENSG00000134717	700	770	865	815
ENSG00000157077	245	278	77	108		ENSG00000157077	173	187	203	237
ENSG00000241745	0	0	0	0		ENSG00000241745	0	0	0	0
ENSG00000228407	4	4	6	6		ENSG00000228407	6	6	6	0
ENSG00000223429	0	0	0	0		ENSG00000223429	0	0	0	0
ENSG00000224255	0	0	0	0		ENSG00000224255	0	0	0	0
ENSG00000236004	0	0	0	0		ENSG00000236004	0	0	0	0
ENSG00000237663	0	0	0	0		ENSG00000237663	0	0	0	0
ENSG00000213735	0	0	0	1		ENSG00000213735	0	0	0	0
ENSG00000154222	777	769	1019	1049		ENSG00000154222	1051	1129	951	962
ENSG00000272100	3	2	0	0		ENSG00000272100	0	2	2	1
ENSG00000287078	0	0	0	0		ENSG00000287078	1	0	0	0
ENSG00000224680	2	1	0	0		ENSG00000224680	2	1	0	2
ENSG00000085840	1245	1192	769	905		ENSG00000085840	1179	1256	1179	1315
ENSG00000134748	1127	996	688	722		ENSG00000134748	910	910	1007	1026
ENSG00000134744	260	254	74	69		ENSG00000134744	104	105	143	144
ENSG00000272371	1	0	0	0		ENSG00000272371	0	0	0	0
ENSG00000236290	0	0	0	0		ENSG00000236290	0	0	0	0
ENSG00000116157	0	0	0	0		ENSG00000116157	0	0	0	0
ENSG00000182183	1	0	0	0		ENSG00000182183	1	0	0	0
ENSG00000162377	646	664	737	801		ENSG00000162377	645	733	703	693
ENSG00000233664	0	0	0	0		ENSG00000233664	0	0	0	0
ENSG00000239640	0	0	0	0		ENSG00000239640	0	0	0	0
ENSG00000162378	374	359	117	119		ENSG00000162378	174	207	216	213
ENSG00000252018	0	0	0	0		ENSG00000252018	0	0	0	0
ENSG00000228929	19	13	16	10		ENSG00000228929	12	19	14	13
ENSG00000206627	0	0	0	0		ENSG00000206627	0	0	0	0
ENSG00000203995	1	1	0	0		ENSG00000203995	0	1	1	1
ENSG00000242391	0	0	0	0		ENSG00000242391	0	0	0	0
ENSG00000121310	147	124	97	120		ENSG00000121310	152	147	125	124
ENSG00000230953	0	0	0	0		ENSG00000230953	0	0	0	0
ENSG00000231866	0	0	0	0		ENSG00000231866	0	0	0	0
ENSG00000116171	655	552	348	368		ENSG00000116171	302	300	426	429
ENSG00000264834	0	0	0	0		ENSG00000264834	0	0	0	0
ENSG00000266188	0	0	0	0		ENSG00000266188	0	0	0	0
ENSG00000265815	0	0	0	0		ENSG00000265815	0	0	0	0
ENSG00000237279	0	0	0	0		ENSG00000237279	0	0	0	0
ENSG00000236360	0	0	0	0		ENSG00000236360	0	0	0	0
ENSG00000226147	0	0	0	0		ENSG00000226147	0	0	0	0
ENSG00000174348	0	0	0	0		ENSG00000174348	0	0	0	0
ENSG00000232993	0	0	0	0		ENSG00000232993	0	0	0	0
ENSG00000227644	0	0	0	0		ENSG00000227644	0	0	0	0
ENSG00000162383	1	2	2	0		ENSG00000162383	3	1	3	2
ENSG00000235563	0	1	0	0		ENSG00000235563	0	0	0	0
ENSG00000277397	0	0	0	0		ENSG00000277397	0	0	0	0
ENSG00000157184	934	887	500	576		ENSG00000157184	714	700	701	733
ENSG00000236723	0	2	0	0		ENSG00000236723	1	0	0	0
ENSG00000162384	737	627	444	456		ENSG00000162384	524	600	641	645
ENSG00000259818	0	1	0	0		ENSG00000259818	0	0	0	0
ENSG00000162385	343	272	398	387		ENSG00000162385	262	288	405	369
ENSG00000226754	10	9	8	5		ENSG00000226754	7	8	12	14
ENSG00000157193	1169	1271	554	621		ENSG00000157193	1115	1070	1074	1083
ENSG00000234578	0	0	0	0		ENSG00000234578	0	0	0	0
ENSG00000228838	0	0	0	0		ENSG00000228838	0	0	0	0
ENSG00000232762	4	5	10	6		ENSG00000232762	13	3	3	3
ENSG00000225675	0	1	1	1		ENSG00000225675	0	0	1	0
ENSG00000285954	0	0	0	0		ENSG00000285954	0	0	0	0
ENSG00000226938	0	1	0	0		ENSG00000226938	0	0	0	0
ENSG00000230138	0	0	0	0		ENSG00000230138	0	0	0	0
ENSG00000236253	0	0	0	0		ENSG00000236253	0	0	0	0
ENSG00000143006	0	0	0	0		ENSG00000143006	1	0	0	0
ENSG00000174332	0	1	0	1		ENSG00000174332	1	2	0	0
ENSG00000239007	0	0	0	0		ENSG00000239007	0	0	0	0
ENSG00000058804	1180	1127	412	445		ENSG00000058804	588	600	803	777
ENSG00000201003	1	0	0	0		ENSG00000201003	0	0	0	0
ENSG00000229687	0	0	0	0		ENSG00000229687	0	0	0	0
ENSG00000058799	362	354	281	266		ENSG00000058799	324	375	364	372
ENSG00000211452	1	5	3	0		ENSG00000211452	5	4	6	2
ENSG00000081870	1638	1412	1643	1666		ENSG00000081870	1534	1721	1825	1840
ENSG00000116212	3869	3674	2748	2764		ENSG00000116212	3991	4107	3976	4034
ENSG00000219102	5	0	1	1		ENSG00000219102	1	1	1	1
ENSG00000203985	105	84	40	41		ENSG00000203985	93	123	70	77
ENSG00000116209	2398	2207	1609	1591		ENSG00000116209	2056	2204	2361	2354
ENSG00000280378	0	1	1	0		ENSG00000280378	1	1	0	1
ENSG00000116205	200	207	123	120		ENSG00000116205	151	174	199	204
ENSG00000283749	0	0	0	0		ENSG00000283749	0	0	0	0
ENSG00000225183	0	0	0	0		ENSG00000225183	0	0	0	0
ENSG00000279049	0	0	0	0		ENSG00000279049	0	0	0	0
ENSG00000256407	0	0	0	0		ENSG00000256407	0	0	0	0
ENSG00000157211	0	0	0	0		ENSG00000157211	0	0	0	0
ENSG00000280425	0	0	0	0		ENSG00000280425	0	0	0	0
ENSG00000215883	184	209	153	147		ENSG00000215883	183	220	204	254
ENSG00000116221	4985	4898	6726	6600		ENSG00000116221	5218	5358	4670	4742
ENSG00000157216	579	568	430	471		ENSG00000157216	518	557	539	476
ENSG00000198711	0	1	1	0		ENSG00000198711	1	0	0	2
ENSG00000225632	0	0	0	0		ENSG00000225632	0	0	0	0
ENSG00000232245	0	0	0	0		ENSG00000232245	0	0	0	0
ENSG00000287582	0	0	0	0		ENSG00000287582	0	0	0	0
ENSG00000235741	0	0	0	2		ENSG00000235741	0	0	0	0
ENSG00000237173	0	0	0	0		ENSG00000237173	0	0	0	0
ENSG00000227453	0	1	0	0		ENSG00000227453	1	2	0	0
ENSG00000162390	725	719	897	827		ENSG00000162390	569	639	582	607
ENSG00000162391	11	17	12	23		ENSG00000162391	10	11	14	11
ENSG00000230728	0	0	0	0		ENSG00000230728	0	0	0	0
ENSG00000184313	0	0	0	0		ENSG00000184313	0	0	0	0
ENSG00000271723	0	0	0	1		ENSG00000271723	0	0	0	0
ENSG00000243725	19	19	22	13		ENSG00000243725	13	20	11	13
ENSG00000162396	371	368	266	252		ENSG00000162396	357	376	341	362
ENSG00000006555	2	1	0	1		ENSG00000006555	0	1	0	0
ENSG00000237453	0	0	0	0		ENSG00000237453	0	0	0	0
ENSG00000162398	2	3	3	1		ENSG00000162398	3	7	2	3
ENSG00000116133	21804	21098	18220	18065		ENSG00000116133	21636	22197	18021	18395
ENSG00000287724	0	1	0	0		ENSG00000287724	0	0	0	0
ENSG00000242396	3	2	6	5		ENSG00000242396	0	5	2	2
ENSG00000233203	4	3	6	2		ENSG00000233203	2	3	8	3
ENSG00000284601	0	0	3	0		ENSG00000284601	0	1	0	0
ENSG00000143001	54	53	57	61		ENSG00000143001	53	67	51	53
ENSG00000233271	0	0	0	0		ENSG00000233271	0	0	0	0
ENSG00000162399	0	0	0	0		ENSG00000162399	1	0	0	1
ENSG00000169174	574	577	118	95		ENSG00000169174	376	412	448	459
ENSG00000162402	195	194	84	73		ENSG00000162402	89	87	111	138
ENSG00000231090	0	0	0	0		ENSG00000231090	0	0	0	0
ENSG00000231095	0	0	0	0		ENSG00000231095	0	0	0	0
ENSG00000265822	0	0	0	0		ENSG00000265822	0	0	0	0
ENSG00000234810	0	0	1	0		ENSG00000234810	0	0	1	1
ENSG00000231900	0	0	0	0		ENSG00000231900	0	0	0	0
ENSG00000232198	0	0	0	0		ENSG00000232198	0	0	0	0
ENSG00000199831	0	0	0	0		ENSG00000199831	0	0	0	0
ENSG00000252162	0	0	0	0		ENSG00000252162	0	0	0	0
ENSG00000272051	0	0	0	0		ENSG00000272051	0	0	0	0
ENSG00000233079	0	0	0	0		ENSG00000233079	0	0	0	0
ENSG00000230250	0	0	0	0		ENSG00000230250	0	0	0	0
ENSG00000227104	0	0	0	0		ENSG00000227104	0	0	0	0
ENSG00000235612	0	0	0	0		ENSG00000235612	0	0	0	0
ENSG00000260971	0	0	0	0		ENSG00000260971	0	0	0	0
ENSG00000284686	2	1	1	2		ENSG00000284686	2	2	0	2
ENSG00000229871	0	0	0	0		ENSG00000229871	0	0	0	0
ENSG00000223956	0	0	0	0		ENSG00000223956	0	0	0	0
ENSG00000162407	198	221	78	102		ENSG00000162407	121	148	114	114
ENSG00000236776	0	0	0	0		ENSG00000236776	0	0	0	0
ENSG00000224980	0	0	0	0		ENSG00000224980	0	0	0	0
ENSG00000225475	1	0	0	0		ENSG00000225475	1	1	0	0
ENSG00000162409	0	0	0	0		ENSG00000162409	0	0	0	0
ENSG00000187889	0	0	0	0		ENSG00000187889	0	0	0	0
ENSG00000229913	0	0	0	0		ENSG00000229913	0	0	0	0
ENSG00000157131	0	0	0	0		ENSG00000157131	0	0	0	1
ENSG00000021852	0	0	0	0		ENSG00000021852	0	0	0	0
ENSG00000236341	0	0	0	0		ENSG00000236341	0	0	0	0
ENSG00000173406	0	0	0	0		ENSG00000173406	0	0	0	0
ENSG00000227935	0	0	0	0		ENSG00000227935	0	0	0	0
ENSG00000236888	0	0	0	0		ENSG00000236888	0	0	0	0
ENSG00000226759	0	0	0	0		ENSG00000226759	0	0	0	0
ENSG00000229887	0	0	0	0		ENSG00000229887	0	0	1	0
ENSG00000223416	0	0	1	0		ENSG00000223416	0	0	1	0
ENSG00000235038	0	0	0	0		ENSG00000235038	0	0	0	0
ENSG00000230546	0	0	0	0		ENSG00000230546	0	0	0	0
ENSG00000233216	0	0	0	0		ENSG00000233216	0	0	0	0
ENSG00000162600	168	188	54	42		ENSG00000162600	58	59	120	107
ENSG00000286918	3	4	0	1		ENSG00000286918	1	1	3	2
ENSG00000270209	0	0	0	0		ENSG00000270209	0	0	0	0
ENSG00000264128	0	0	0	0		ENSG00000264128	0	0	0	0
ENSG00000184292	2002	1941	1086	981		ENSG00000184292	1722	1809	1715	1662
ENSG00000185839	14	15	20	19		ENSG00000185839	18	20	17	13
ENSG00000162601	50	45	17	16		ENSG00000162601	14	7	20	17
ENSG00000283445	0	0	0	0		ENSG00000283445	1	0	0	0
ENSG00000177606	173	183	288	278		ENSG00000177606	906	923	622	669
ENSG00000234807	40	45	18	22		ENSG00000234807	31	31	40	39
ENSG00000272226	0	0	2	0		ENSG00000272226	1	0	0	0
ENSG00000231740	0	0	0	0		ENSG00000231740	0	0	1	0
ENSG00000232453	18	12	13	14		ENSG00000232453	25	14	21	9
ENSG00000237352	0	0	1	1		ENSG00000237352	0	1	0	0
ENSG00000228121	0	0	2	2		ENSG00000228121	0	1	1	1
ENSG00000241042	0	0	0	0		ENSG00000241042	0	0	0	0
ENSG00000235215	0	0	0	0		ENSG00000235215	0	0	0	0
ENSG00000224609	4	3	4	2		ENSG00000224609	1	0	2	3
ENSG00000270457	0	0	0	0		ENSG00000270457	0	0	0	0
ENSG00000172456	296	273	188	196		ENSG00000172456	215	189	214	230
ENSG00000266150	0	0	0	0		ENSG00000266150	0	0	0	0
ENSG00000226883	0	0	0	0		ENSG00000226883	0	0	0	0
ENSG00000134709	135	165	95	118		ENSG00000134709	45	47	82	91
ENSG00000134716	1135	1157	509	543		ENSG00000134716	472	528	446	510
ENSG00000265535	0	0	0	0		ENSG00000265535	0	0	0	0
ENSG00000162598	0	0	0	0		ENSG00000162598	0	0	0	0
ENSG00000229332	0	0	0	0		ENSG00000229332	0	0	0	0
ENSG00000238242	0	0	0	0		ENSG00000238242	0	0	0	0
ENSG00000226476	39	25	24	23		ENSG00000226476	32	34	34	39
ENSG00000231252	2	0	0	0		ENSG00000231252	1	0	0	0
ENSG00000162599	399	390	121	118		ENSG00000162599	194	233	252	255
ENSG00000237928	0	0	0	0		ENSG00000237928	0	0	0	0
ENSG00000237853	0	0	0	0		ENSG00000237853	0	0	0	0
ENSG00000284808	0	0	0	0		ENSG00000284808	0	0	0	0
ENSG00000287224	0	0	0	0		ENSG00000287224	0	0	0	0
ENSG00000223920	0	0	0	0		ENSG00000223920	0	0	0	0
ENSG00000162604	174	176	108	103		ENSG00000162604	115	121	144	172
ENSG00000271200	0	0	0	0		ENSG00000271200	0	0	1	0
ENSG00000132849	735	785	191	219		ENSG00000132849	351	414	538	588
ENSG00000200575	0	0	0	0		ENSG00000200575	0	0	0	0
ENSG00000212360	0	0	0	0		ENSG00000212360	0	0	0	0
ENSG00000236646	0	0	0	0		ENSG00000236646	0	0	0	0
ENSG00000242860	0	0	0	0		ENSG00000242860	0	0	0	0
ENSG00000263908	0	0	0	0		ENSG00000263908	0	0	0	0
ENSG00000283690	0	0	0	0		ENSG00000283690	0	0	0	0
ENSG00000234204	0	0	0	0		ENSG00000234204	0	0	0	0
ENSG00000234088	0	0	0	0		ENSG00000234088	0	0	0	0
ENSG00000240563	0	0	0	0		ENSG00000240563	0	0	0	1
ENSG00000237227	0	0	0	0		ENSG00000237227	0	0	0	0
ENSG00000200174	0	0	0	0		ENSG00000200174	0	0	0	0
ENSG00000132854	6	4	2	2		ENSG00000132854	5	2	1	3
ENSG00000201153	0	0	0	0		ENSG00000201153	0	0	0	0
ENSG00000162607	290	293	221	238		ENSG00000162607	114	131	159	173
ENSG00000116641	455	433	189	188		ENSG00000116641	141	167	257	241
ENSG00000270549	0	0	0	0		ENSG00000270549	0	0	0	0
ENSG00000132855	0	0	0	0		ENSG00000132855	0	0	0	0
ENSG00000278967	0	0	0	0		ENSG00000278967	0	0	0	0
ENSG00000213703	0	0	0	0		ENSG00000213703	0	0	0	0
ENSG00000235545	0	0	2	0		ENSG00000235545	0	0	0	2
ENSG00000125703	135	167	70	62		ENSG00000125703	52	65	92	95
ENSG00000234318	0	0	0	2		ENSG00000234318	0	0	1	0
ENSG00000237163	0	0	0	0		ENSG00000237163	0	0	0	0
ENSG00000229537	0	0	0	0		ENSG00000229537	0	0	0	0
ENSG00000286455	0	0	0	0		ENSG00000286455	0	0	0	0
ENSG00000227485	0	0	1	0		ENSG00000227485	0	0	0	0
ENSG00000229225	0	0	0	0		ENSG00000229225	0	0	0	0
ENSG00000203605	0	0	0	0		ENSG00000203605	0	0	0	0
ENSG00000224209	0	0	0	0		ENSG00000224209	0	1	0	1
ENSG00000252259	0	0	0	0		ENSG00000252259	0	0	0	0
ENSG00000228734	0	0	0	1		ENSG00000228734	0	0	0	0
ENSG00000223683	0	0	0	0		ENSG00000223683	0	0	0	0
ENSG00000230798	1	0	0	0		ENSG00000230798	0	0	0	1
ENSG00000187140	0	0	0	0		ENSG00000187140	0	0	0	0
ENSG00000275836	0	0	0	0		ENSG00000275836	0	0	0	0
ENSG00000252784	0	0	0	0		ENSG00000252784	0	0	0	0
ENSG00000236674	0	0	0	0		ENSG00000236674	0	0	0	0
ENSG00000088035	93	96	64	73		ENSG00000088035	63	62	107	92
ENSG00000142856	132	132	169	176		ENSG00000142856	70	77	118	120
ENSG00000286429	0	0	0	0		ENSG00000286429	0	0	0	0
ENSG00000203965	7	13	11	8		ENSG00000203965	10	6	12	4
ENSG00000264271	0	0	0	0		ENSG00000264271	0	0	0	0
ENSG00000251720	0	0	0	0		ENSG00000251720	0	0	0	0
ENSG00000116652	1	0	0	0		ENSG00000116652	0	0	0	0
ENSG00000276884	0	0	0	0		ENSG00000276884	0	0	0	0
ENSG00000278287	0	0	0	0		ENSG00000278287	0	0	0	0
ENSG00000277565	0	0	0	0		ENSG00000277565	0	0	0	0
ENSG00000275823	0	0	0	0		ENSG00000275823	0	0	0	0
ENSG00000277689	0	0	0	0		ENSG00000277689	0	0	0	0
ENSG00000274199	0	0	0	0		ENSG00000274199	0	0	0	0
ENSG00000079739	3714	3600	2630	2718		ENSG00000079739	3138	3021	3033	3036
ENSG00000244256	5	4	1	2		ENSG00000244256	2	2	2	0
ENSG00000185483	170	155	121	105		ENSG00000185483	107	111	111	116
ENSG00000177452	0	0	0	0		ENSG00000177452	0	0	0	0
ENSG00000228056	0	0	0	0		ENSG00000228056	0	0	0	0
ENSG00000207190	0	0	0	0		ENSG00000207190	0	0	0	0
ENSG00000200508	0	0	0	0		ENSG00000200508	0	0	0	0
ENSG00000223949	2	0	1	0		ENSG00000223949	0	0	0	0
ENSG00000284928	0	0	0	0		ENSG00000284928	0	0	0	0
ENSG00000177414	0	0	1	0		ENSG00000177414	1	0	0	0
ENSG00000238653	0	0	0	0		ENSG00000238653	0	0	0	0
ENSG00000158966	123	121	54	73		ENSG00000158966	78	104	94	111
ENSG00000264470	0	0	0	0		ENSG00000264470	0	0	0	0
ENSG00000162437	294	266	78	114		ENSG00000162437	133	155	181	198
ENSG00000162434	1920	1915	844	914		ENSG00000162434	1336	1347	1736	1736
ENSG00000234784	0	0	0	0		ENSG00000234784	0	0	0	0
ENSG00000233877	0	0	0	0		ENSG00000233877	0	0	0	0
ENSG00000226891	0	0	0	0		ENSG00000226891	0	0	0	0
ENSG00000185031	0	0	0	0		ENSG00000185031	0	0	0	0
ENSG00000272506	0	0	0	0		ENSG00000272506	0	0	0	0
ENSG00000212257	0	0	0	0		ENSG00000212257	0	0	0	0
ENSG00000265996	0	0	0	0		ENSG00000265996	0	0	0	0
ENSG00000199135	0	0	0	0		ENSG00000199135	0	0	0	0
ENSG00000235804	0	0	0	0		ENSG00000235804	0	0	0	0
ENSG00000234496	0	0	0	0		ENSG00000234496	0	0	0	0
ENSG00000162433	289	296	249	234		ENSG00000162433	268	290	301	306
ENSG00000231622	0	0	0	0		ENSG00000231622	0	0	0	0
ENSG00000116675	20	27	20	24		ENSG00000116675	29	22	22	33
ENSG00000229294	0	0	0	0		ENSG00000229294	0	0	0	0
ENSG00000234144	0	0	0	0		ENSG00000234144	0	0	0	0
ENSG00000222624	0	0	0	0		ENSG00000222624	0	0	0	0
ENSG00000213625	406	414	153	131		ENSG00000213625	206	234	321	337
ENSG00000116678	12	20	3	5		ENSG00000116678	3	6	7	2
ENSG00000237852	0	0	1	0		ENSG00000237852	1	0	0	1
ENSG00000224570	0	0	0	0		ENSG00000224570	0	0	1	0
ENSG00000285079	0	0	0	0		ENSG00000285079	0	0	0	0
ENSG00000239319	0	0	0	0		ENSG00000239319	0	0	0	0
ENSG00000184588	4	8	4	4		ENSG00000184588	0	1	4	3
ENSG00000227466	0	0	0	0		ENSG00000227466	0	0	0	0
ENSG00000223152	0	0	0	0		ENSG00000223152	0	0	0	0
ENSG00000118473	0	0	1	0		ENSG00000118473	0	0	0	0
ENSG00000264720	0	0	0	0		ENSG00000264720	0	0	0	0
ENSG00000248458	0	0	0	0		ENSG00000248458	0	0	0	0
ENSG00000152760	0	0	0	0		ENSG00000152760	0	0	0	0
ENSG00000172410	0	0	0	0		ENSG00000172410	0	0	0	0
ENSG00000152763	18	11	11	7		ENSG00000152763	11	3	11	12
ENSG00000231080	0	0	0	0		ENSG00000231080	0	0	0	0
ENSG00000198160	95	93	52	44		ENSG00000198160	40	32	45	59
ENSG00000116704	129	127	62	64		ENSG00000116704	112	102	111	122
ENSG00000203963	0	1	0	0		ENSG00000203963	0	0	0	0
ENSG00000252433	0	0	0	0		ENSG00000252433	0	0	0	0
ENSG00000275678	0	0	0	0		ENSG00000275678	0	1	0	0
ENSG00000162594	0	2	0	0		ENSG00000162594	0	0	0	1
ENSG00000253074	0	0	0	0		ENSG00000253074	0	0	0	0
ENSG00000252116	0	0	0	0		ENSG00000252116	0	0	0	0
ENSG00000228523	0	0	0	0		ENSG00000228523	0	0	0	0
ENSG00000081985	3	1	0	1		ENSG00000081985	3	2	2	1
ENSG00000142864	6817	6910	3710	3970		ENSG00000142864	4276	4445	6045	6166
ENSG00000223263	0	0	0	0		ENSG00000223263	0	0	0	0
ENSG00000235200	0	0	0	0		ENSG00000235200	0	0	0	0
ENSG00000207504	0	0	0	0		ENSG00000207504	0	0	0	0
ENSG00000238139	0	0	0	0		ENSG00000238139	0	0	0	0
ENSG00000242482	0	0	0	0		ENSG00000242482	0	0	0	0
ENSG00000232048	0	0	0	0		ENSG00000232048	0	0	0	0
ENSG00000116717	688	630	452	389		ENSG00000116717	456	465	705	728
ENSG00000172380	616	611	155	197		ENSG00000172380	350	393	346	360
ENSG00000238778	0	0	0	0		ENSG00000238778	0	0	0	0
ENSG00000232284	1	2	0	0		ENSG00000232284	0	0	0	5
ENSG00000235055	0	0	0	0		ENSG00000235055	0	0	0	0
ENSG00000162595	5	4	2	2		ENSG00000162595	13	13	11	8
ENSG00000228431	0	0	0	0		ENSG00000228431	0	0	0	0
ENSG00000116729	1867	1887	1442	1500		ENSG00000116729	2105	2090	1981	1941
ENSG00000234383	1	0	0	0		ENSG00000234383	1	1	1	3
ENSG00000221203	0	0	0	0		ENSG00000221203	0	0	0	0
ENSG00000229133	0	0	0	0		ENSG00000229133	0	0	1	0
ENSG00000225242	0	0	0	0		ENSG00000225242	0	0	0	0
ENSG00000237622	0	0	0	0		ENSG00000237622	0	0	0	0
ENSG00000229440	0	0	0	0		ENSG00000229440	0	0	0	0
ENSG00000116745	0	0	1	1		ENSG00000116745	0	0	0	0
ENSG00000024526	101	118	37	44		ENSG00000024526	30	39	52	55
ENSG00000233589	0	1	0	0		ENSG00000233589	0	0	0	0
ENSG00000234264	2	2	0	1		ENSG00000234264	0	1	1	0
ENSG00000225167	0	0	0	0		ENSG00000225167	0	0	0	0
ENSG00000285041	0	0	0	0		ENSG00000285041	0	0	0	0
ENSG00000285407	10	11	6	1		ENSG00000285407	4	4	8	11
ENSG00000285473	0	0	0	0		ENSG00000285473	0	0	2	0
ENSG00000223883	0	0	0	0		ENSG00000223883	0	0	0	0
ENSG00000235446	0	0	0	0		ENSG00000235446	0	0	0	0
ENSG00000229639	0	0	0	0		ENSG00000229639	0	0	0	0
ENSG00000287453	1	0	0	0		ENSG00000287453	0	0	0	0
ENSG00000033122	2	0	0	1		ENSG00000033122	0	0	0	0
ENSG00000270615	0	0	0	0		ENSG00000270615	0	0	0	0
ENSG00000287283	0	0	0	0		ENSG00000287283	0	0	0	0
ENSG00000240692	0	0	0	0		ENSG00000240692	0	0	0	0
ENSG00000229359	0	0	0	0		ENSG00000229359	0	0	0	0
ENSG00000237919	0	0	0	0		ENSG00000237919	0	0	0	0
ENSG00000066557	90	101	82	61		ENSG00000066557	27	30	53	49
ENSG00000244389	0	0	0	0		ENSG00000244389	0	0	0	0
ENSG00000116754	632	573	395	438		ENSG00000116754	433	455	573	589
ENSG00000228988	0	0	0	0		ENSG00000228988	0	0	0	0
ENSG00000118454	240	286	149	136		ENSG00000118454	126	159	196	187
ENSG00000197568	182	189	178	152		ENSG00000197568	221	246	250	206
ENSG00000226088	1	0	1	1		ENSG00000226088	0	1	0	1
ENSG00000116761	457	435	138	160		ENSG00000116761	297	278	324	344
ENSG00000278636	0	0	0	0		ENSG00000278636	0	0	0	0
ENSG00000271992	2	0	0	2		ENSG00000271992	0	2	1	2
ENSG00000233020	0	0	0	0		ENSG00000233020	0	0	0	0
ENSG00000237033	0	0	0	0		ENSG00000237033	0	0	0	0
ENSG00000229051	0	0	0	0		ENSG00000229051	0	0	0	0
ENSG00000226208	0	0	0	0		ENSG00000226208	0	0	0	0
ENSG00000050628	0	0	0	0		ENSG00000050628	0	0	0	0
ENSG00000235782	0	0	0	0		ENSG00000235782	0	0	0	0
ENSG00000269933	0	0	0	0		ENSG00000269933	0	0	0	0
ENSG00000235079	0	0	0	0		ENSG00000235079	0	0	0	0
ENSG00000132485	146	128	73	87		ENSG00000132485	63	73	90	114
ENSG00000207721	0	0	0	0		ENSG00000207721	0	0	0	0
ENSG00000229956	1	0	1	0		ENSG00000229956	2	1	0	2
ENSG00000226324	0	0	0	0		ENSG00000226324	0	0	0	0
ENSG00000172260	0	0	0	0		ENSG00000172260	0	0	0	0
ENSG00000231985	0	0	0	0		ENSG00000231985	0	0	0	0
ENSG00000271618	0	0	0	0		ENSG00000271618	0	0	0	0
ENSG00000228853	0	0	0	0		ENSG00000228853	0	0	0	0
[truncated: 58,624 more rows]

## Sheet: Table S3. differential analysis
RBMS3 VS PLVX		baseMean	log2FoldChange	lfcSE	stat	pvalue	padj		shRBMS3 VS PLKO		baseMean	log2FoldChange	lfcSE	stat	pvalue	padj
ENSG00000170421	KRT8	228718	-1.36509	0.0431507	-31.6354	1.2e-219	6.8e-217		ENSG00000170421	KRT8	241853	0.284664	0.0332158	8.57015	1.03e-17	6.26e-16
ENSG00000111640	GAPDH	199745	-0.7209	0.0487693	-14.7818	1.92e-49	3.25e-48		ENSG00000156508	EEF1A1	231247	-0.115814	0.0317256	-3.65051	0.00026172	0.00175226
ENSG00000140988	RPS2	168295	-1.16436	0.0416514	-27.9548	5.76e-172	1.07e-169		ENSG00000111640	GAPDH	176666	0.11346	0.0283693	3.99939	6.35e-05	0.000509702
ENSG00000089157	RPLP0	156362	-0.929113	0.0427516	-21.7328	1e-104	5.6e-103		ENSG00000167658	EEF2	134689	0.146814	0.0291533	5.03594	4.76e-07	6.24e-06
ENSG00000156508	EEF1A1	149808	0.886062	0.0417995	21.1979	9.98e-100	5.03e-98		ENSG00000140988	RPS2	134108	-0.0857555	0.0348175	-2.463	0.013778	0.0488068
ENSG00000167658	EEF2	130750	-0.336748	0.042906	-7.84849	4.21e-15	2.51e-14		ENSG00000089157	RPLP0	121521	0.078148	0.0301058	2.59578	0.00943772	0.0358414
ENSG00000184009	ACTG1	126508	-0.960929	0.0454402	-21.1471	2.93e-99	1.45e-97		ENSG00000111057	KRT18	109902	0.331692	0.0287001	11.5572	6.79e-31	1.38e-28
ENSG00000067225	PKM	125584	-0.912812	0.0422866	-21.5863	2.41e-103	1.32e-101		ENSG00000184009	ACTG1	108304	-0.0749355	0.0300141	-2.49668	0.0125362	0.045205
ENSG00000074800	ENO1	118984	-1.20226	0.0420393	-28.5985	7.01e-180	1.5e-177		ENSG00000067225	PKM	101806	-0.0789768	0.0318832	-2.47706	0.0132468	0.04731
ENSG00000111057	KRT18	118120	-1.60663	0.0432875	-37.1153	1.59e-301	2.69e-298		ENSG00000075624	ACTB	101311	0.227392	0.028043	8.10867	5.12e-16	2.65e-14
ENSG00000168028	RPSA	114742	-1.13858	0.0427485	-26.6344	2.71e-156	4.01e-154		ENSG00000167996	FTH1	91929.1	0.177938	0.0636294	2.79648	0.00516633	0.0220183
ENSG00000075624	ACTB	109101	-0.877408	0.0434382	-20.199	9.99e-91	4.16e-89		ENSG00000074800	ENO1	91707.4	0.125152	0.0320548	3.90432	9.45e-05	0.000713083
ENSG00000161016	RPL8	88226.6	-1.34453	0.0438991	-30.6278	5.22e-206	2.27e-203		ENSG00000168028	RPSA	88000.2	0.0790814	0.0290638	2.72096	0.00650932	0.0266311
ENSG00000167996	FTH1	87222.3	-0.617794	0.0464813	-13.2912	2.6e-40	3.52e-39		ENSG00000196924	FLNA	69308	0.27571	0.0306366	8.99939	2.27e-19	1.71e-17
ENSG00000100316	RPL3	64935.1	-0.574827	0.0471514	-12.1911	3.47e-34	4.02e-33		ENSG00000161016	RPL8	68047.9	0.0601339	0.0285847	2.10371	0.0354036	0.102394
ENSG00000171345	KRT19	64121.5	-1.47184	0.0448792	-32.7956	6.8e-236	5.45e-233		ENSG00000100316	RPL3	64544.8	-0.0395271	0.0305363	-1.29443	0.195518	0.365934
ENSG00000196924	FLNA	62634.3	-1.13755	0.0438568	-25.9377	2.5e-148	3.17e-146		ENSG00000171345	KRT19	55575.5	0.30406	0.0323636	9.39513	5.71e-21	5.01e-19
ENSG00000149273	RPS3	59242.4	-1.14991	0.0533373	-21.5592	4.34e-103	2.35e-101		ENSG00000142541	RPL13A	54465.7	-0.190657	0.0316854	-6.01719	1.77e-09	3.76e-08
ENSG00000142541	RPL13A	57714.8	-0.899202	0.0456972	-19.6774	3.37e-86	1.26e-84		ENSG00000198804	MT-CO1	54437.3	1.0595	0.0331333	31.977	2.28e-224	2.68e-220
ENSG00000167526	RPL13	54370.5	-1.11911	0.0460842	-24.2841	2.89e-130	2.49e-128		ENSG00000149273	RPS3	54067.2	0.00182616	0.033859	0.0539342	0.956988	0.977272
ENSG00000148303	RPL7A	53282.9	-0.336615	0.0434143	-7.75356	8.94e-15	5.26e-14		ENSG00000169710	FASN	51784	0.401003	0.0324902	12.3423	5.36e-35	1.34e-32
ENSG00000111669	TPI1	51815.1	-1.39882	0.0453479	-30.8464	6.25e-209	2.89e-206		ENSG00000148303	RPL7A	50962.6	-0.109937	0.0329482	-3.33665	0.000847933	0.00482948
ENSG00000096384	HSP90AB1	50705.4	0.0903589	0.045401	1.99024	0.0465644	0.0839757		ENSG00000096384	HSP90AB1	50724.2	-0.0961446	0.0295135	-3.25764	0.00112342	0.00614532
ENSG00000166441	RPL27A	49616.6	-0.709036	0.0431471	-16.433	1.11e-60	2.39e-59		ENSG00000166441	RPL27A	48779.1	-0.214143	0.0317129	-6.75256	1.45e-11	4.32e-10
ENSG00000204628	RACK1	49388.5	-0.4811	0.0444605	-10.8208	2.74e-27	2.61e-26		ENSG00000204628	RACK1	48608.4	0.0125075	0.0304377	0.410921	0.68113	0.81436
ENSG00000196230	TUBB	46537	-0.362056	0.0433635	-8.34933	6.86e-17	4.48e-16		ENSG00000196230	TUBB	46726	0.235429	0.0320471	7.34634	2.04e-13	7.5e-12
ENSG00000137818	RPLP1	46102.1	-1.12032	0.109781	-10.2051	1.88e-24	1.63e-23		ENSG00000174444	RPL4	43454.4	-0.277359	0.0318637	-8.70453	3.19e-18	2.03e-16
ENSG00000083845	RPS5	43830.4	-1.72098	0.0468319	-36.748	1.25e-295	1.91e-292		ENSG00000188229	TUBB4B	42643.9	0.222933	0.0319332	6.98123	2.93e-12	9.37e-11
ENSG00000188229	TUBB4B	42733.8	-0.869181	0.0430769	-20.1774	1.55e-90	6.4e-89		ENSG00000231500	RPS18	41793.8	-0.0751917	0.033151	-2.26816	0.0233197	0.0737567
ENSG00000170889	RPS9	41573.2	-1.75649	0.11576	-15.1735	5.29e-52	9.49e-51		ENSG00000167526	RPL13	41041.7	0.0148503	0.0343346	0.432516	0.665367	0.802181
ENSG00000087086	FTL	40881.2	-0.778714	0.0562796	-13.8365	1.53e-43	2.27e-42		ENSG00000198712	MT-CO2	40907	0.937562	0.10032	9.34568	9.13e-21	7.89e-19
ENSG00000110955	ATP5F1B	40458.1	-0.236328	0.0463969	-5.09363	3.51e-07	1.26e-06		ENSG00000197958	RPL12	40680.3	0.0160434	0.0334528	0.479582	0.631525	0.778311
ENSG00000174444	RPL4	40371.6	0.319436	0.045951	6.95166	3.61e-12	1.85e-11		ENSG00000137818	RPLP1	40411.2	0.0186733	0.035638	0.523972	0.600298	0.756894
ENSG00000105372	RPS19	39288.2	-1.47028	0.125832	-11.6845	1.53e-31	1.65e-30		ENSG00000111669	TPI1	39392.6	0.111203	0.0318584	3.49055	0.000482024	0.00296378
ENSG00000231500	RPS18	38860.5	-0.614952	0.0466518	-13.1817	1.12e-39	1.49e-38		ENSG00000110955	ATP5F1B	38860.2	0.193114	0.0357266	5.40533	6.47e-08	1.01e-06
ENSG00000105640	RPL18A	38006.6	-1.35005	0.0448193	-30.122	2.49e-199	9.04e-197		ENSG00000109971	HSPA8	37202.1	0.0656225	0.0316556	2.07301	0.0381709	0.108231
ENSG00000169710	FASN	37154.8	0.20093	0.0494834	4.06055	4.9e-05	0.000141297		ENSG00000099194	SCD	34435.7	-0.138279	0.0318837	-4.33698	1.44e-05	0.000139128
ENSG00000063177	RPL18	35664.2	-1.31574	0.0516782	-25.4603	5.43e-143	6.41e-141		ENSG00000112378	PERP	33917	-0.0185487	0.0313996	-0.59073	0.554701	0.721455
ENSG00000137309	HMGA1	35159.9	-1.28888	0.0461033	-27.9563	5.52e-172	1.04e-169		ENSG00000198938	MT-CO3	33829.6	0.730386	0.036011	20.2823	1.84e-91	5.41e-88
ENSG00000198804	MT-CO1	34973.7	0.586841	0.0471676	12.4416	1.55e-35	1.86e-34		ENSG00000087086	FTL	33110.9	-0.279422	0.0336394	-8.30637	9.87e-17	5.55e-15
ENSG00000177600	RPLP2	34694.4	-0.894681	0.0530737	-16.8573	9.27e-64	2.14e-62		ENSG00000177600	RPLP2	32895.2	-0.143281	0.0325944	-4.39586	1.1e-05	0.00010906
ENSG00000174748	RPL15	34689.1	-0.632539	0.0500785	-12.631	1.43e-36	1.75e-35		ENSG00000147403	RPL10	32708.5	0.0199211	0.0423456	0.47044	0.638041	0.783159
ENSG00000147403	RPL10	34104.9	-0.724423	0.125995	-5.74962	8.94e-09	3.64e-08		ENSG00000182718	ANXA2	32533.5	-0.178417	0.0319859	-5.57799	2.43e-08	4.13e-07
ENSG00000132507	EIF5A	33661.7	-1.25844	0.0587946	-21.404	1.23e-101	6.4e-100		ENSG00000174748	RPL15	31825.5	-0.0668101	0.0350635	-1.9054	0.0567282	0.147338
ENSG00000197958	RPL12	32707.9	-0.289263	0.0442353	-6.5392	6.18e-11	2.94e-10		ENSG00000105372	RPS19	30400.1	-0.0363594	0.0375908	-0.967242	0.333423	0.524123
ENSG00000123416	TUBA1B	32483.4	-0.514663	0.0444967	-11.5663	6.1e-31	6.46e-30		ENSG00000034510	TMSB10	30045.1	-0.18164	0.171785	-1.05737	0.290343	0.479485
ENSG00000142534	RPS11	30939.3	-1.20149	0.119287	-10.0723	7.32e-24	6.23e-23		ENSG00000160789	LMNA	29728.8	0.0348694	0.0360318	0.967737	0.333176	0.52393
ENSG00000105193	RPS16	30762.7	-1.12068	0.0491471	-22.8026	4.32e-115	2.86e-113		ENSG00000108298	RPL19	29530.3	-0.12641	0.0359177	-3.51944	0.000432457	0.00271355
ENSG00000109971	HSPA8	29612.6	-0.149814	0.0463586	-3.23163	0.00123086	0.00297933		ENSG00000123416	TUBA1B	29135.7	0.0847469	0.0385128	2.20049	0.0277724	0.0845622
ENSG00000135624	CCT7	28592.5	-0.924482	0.0466706	-19.8087	2.51e-87	9.7e-86		ENSG00000105193	RPS16	28402.3	-0.0656974	0.0374284	-1.75528	0.0792109	0.190176
ENSG00000112378	PERP	28583.4	-0.492728	0.044341	-11.1122	1.09e-28	1.08e-27		ENSG00000065978	YBX1	27972.8	-0.221141	0.0345147	-6.40714	1.48e-10	3.68e-09
ENSG00000172270	BSG	28495.6	-1.41415	0.0543841	-26.003	4.58e-149	5.91e-147		ENSG00000137309	HMGA1	27604.5	0.0751908	0.0345569	2.17585	0.0295663	0.089055
ENSG00000099194	SCD	28334.6	2.16054	0.0452018	47.7975	0	0		ENSG00000179218	CALR	27516.2	0.155083	0.0314283	4.9345	8.04e-07	1.01e-05
ENSG00000172757	CFL1	27981.3	-1.16915	0.0461765	-25.3191	1.97e-141	2.17e-139		ENSG00000063177	RPL18	27429.4	-0.0661495	0.0354761	-1.86462	0.0622345	0.15828
ENSG00000198712	MT-CO2	27548.8	0.163563	0.15263	1.07163	0.283886	0.392804		ENSG00000142534	RPS11	27377.1	-0.0965729	0.0314515	-3.07053	0.0021368	0.0105493
ENSG00000084207	GSTP1	27498.4	-1.4965	0.0559389	-26.7524	1.16e-157	1.75e-155		ENSG00000105640	RPL18A	26771.8	-0.106775	0.0393737	-2.71185	0.00669095	0.0272225
ENSG00000187514	PTMA	27194.7	0.0307945	0.0497339	0.619185	0.535795	0.645378		ENSG00000170889	RPS9	26605.6	-0.0201759	0.0341903	-0.590105	0.55512	0.721656
ENSG00000160789	LMNA	26967.4	-0.833654	0.0463197	-17.9978	2.03e-72	5.69e-71		ENSG00000100345	MYH9	26232.4	0.347209	0.0333433	10.4132	2.16e-25	2.59e-23
ENSG00000240342	RPS2P5	26741.8	-1.41345	0.0580006	-24.3696	3.6e-131	3.17e-129		ENSG00000083845	RPS5	26167.5	-0.121378	0.0661982	-1.83355	0.0667207	0.167051
ENSG00000108298	RPL19	26281.3	-0.224936	0.0540107	-4.16466	3.12e-05	9.21e-05		ENSG00000187514	PTMA	26027.5	-0.420955	0.0317477	-13.2594	3.98e-40	1.95e-37
ENSG00000034510	TMSB10	26227.3	-1.09295	0.230744	-4.73662	2.17e-06	7.22e-06		ENSG00000164587	RPS14	24682.8	-0.0170016	0.040207	-0.422851	0.672404	0.807435
ENSG00000197956	S100A6	26131.8	-1.52551	0.0537972	-28.3567	6.93e-177	1.41e-174		ENSG00000162244	RPL29	24351.7	-0.0138053	0.0395779	-0.348812	0.727231	0.846047
ENSG00000104904	OAZ1	25740.5	-1.42686	0.0519963	-27.4416	8.76e-166	1.5e-163		ENSG00000137154	RPS6	24299.7	-0.371943	0.0384166	-9.68183	3.6e-22	3.5e-20
ENSG00000164587	RPS14	25630.6	-1.14405	0.124174	-9.2133	3.16e-20	2.35e-19		ENSG00000142937	RPS8	24240.5	-0.221436	0.107135	-2.06688	0.0387451	0.109526
ENSG00000162244	RPL29	25345.3	-0.794439	0.0544941	-14.5784	3.85e-48	6.33e-47		ENSG00000084207	GSTP1	24133.6	0.174513	0.0361348	4.82949	1.37e-06	1.66e-05
ENSG00000196262	PPIA	25235	-0.179144	0.0445889	-4.01769	5.88e-05	0.000168123		ENSG00000172757	CFL1	23928.2	-0.0324425	0.0327043	-0.991995	0.3212	0.512925
ENSG00000179218	CALR	25105.4	-0.764554	0.0465515	-16.4238	1.29e-60	2.77e-59		ENSG00000198886	MT-ND4	23825.7	0.672011	0.082513	8.1443	3.81e-16	2.01e-14
ENSG00000136942	RPL35	24016	-1.49169	0.0593838	-25.1195	3.04e-139	3.1e-137		ENSG00000196262	PPIA	23704	-0.203883	0.0318988	-6.39156	1.64e-10	4.05e-09
ENSG00000115268	RPS15	23955.9	-1.37784	0.118511	-11.6263	3.03e-31	3.24e-30		ENSG00000196419	XRCC6	23537	0.0661146	0.0322272	2.05151	0.0402169	0.11305
ENSG00000196419	XRCC6	23884.7	0.0392071	0.0455332	0.861067	0.389201	0.504086		ENSG00000135624	CCT7	23398.8	0.188595	0.0324806	5.80638	6.38e-09	1.21e-07
ENSG00000142937	RPS8	22892.4	-0.299588	0.0521281	-5.74715	9.08e-09	3.69e-08		ENSG00000092621	PHGDH	23242.7	0.36964	0.0370922	9.96543	2.16e-23	2.27e-21
ENSG00000163682	RPL9	22877.2	-1.03936	0.0492465	-21.1053	7.12e-99	3.5e-97		ENSG00000132507	EIF5A	23205.5	0.197962	0.0390045	5.07536	3.87e-07	5.19e-06
ENSG00000206503	HLA-A	22846.3	-1.1495	0.0463595	-24.7954	1.01e-135	9.39e-134		ENSG00000114867	EIF4G1	23043.3	0.223895	0.0322803	6.93596	4.03e-12	1.27e-10
ENSG00000105220	GPI	22598.2	-0.685737	0.0474658	-14.447	2.62e-47	4.25e-46		ENSG00000206503	HLA-A	21771.5	0.458428	0.0369814	12.3962	2.74e-35	7.32e-33
ENSG00000198938	MT-CO3	22408.1	-0.41196	0.0639539	-6.44152	1.18e-10	5.5e-10		ENSG00000163682	RPL9	21714.8	-0.121852	0.0351413	-3.46748	0.00052536	0.00318852
ENSG00000014216	CAPN1	22060.5	-1.06349	0.0459281	-23.1554	1.28e-118	9.16e-117		ENSG00000079459	FDFT1	21450.1	-0.201534	0.0333149	-6.04937	1.45e-09	3.12e-08
ENSG00000163931	TKT	22001.8	-0.0956143	0.047174	-2.02684	0.0426785	0.0778902		ENSG00000240342	RPS2P5	21128	-0.0564583	0.0403625	-1.39878	0.161879	0.319195
ENSG00000137154	RPS6	21798.6	-0.14173	0.0491122	-2.88584	0.00390371	0.00872649		ENSG00000198034	RPS4X	21076.3	-0.053907	0.0324131	-1.66312	0.096288	0.218287
ENSG00000114867	EIF4G1	21439.4	-0.178525	0.0455016	-3.92349	8.73e-05	0.000244884		ENSG00000134333	LDHA	20854.4	-0.222121	0.0327283	-6.78681	1.15e-11	3.46e-10
ENSG00000167468	GPX4	21435.1	-1.34737	0.0526605	-25.586	2.18e-144	2.64e-142		ENSG00000169100	SLC25A6	20852	-0.0436909	0.0357689	-1.22148	0.221905	0.398621
ENSG00000182718	ANXA2	21266.2	0.17777	0.0468106	3.79764	0.000146082	0.000400874		ENSG00000143947	RPS27A	20801.5	-0.227716	0.0353469	-6.44232	1.18e-10	2.97e-09
ENSG00000143947	RPS27A	21252.5	-1.37753	0.0508577	-27.0859	1.44e-161	2.31e-159		ENSG00000172270	BSG	20722.8	-0.117886	0.0359518	-3.27899	0.00104179	0.00574967
ENSG00000149418	ST14	21121.7	-0.643684	0.0474826	-13.5562	7.28e-42	1.03e-40		ENSG00000197746	PSAP	20446.1	0.290188	0.0333306	8.70634	3.14e-18	2e-16
ENSG00000170315	UBB	20748.6	-1.15837	0.0527044	-21.9787	4.61e-107	2.65e-105		ENSG00000165280	VCP	20392.8	0.173712	0.032861	5.28628	1.25e-07	1.84e-06
ENSG00000165280	VCP	20735.5	-0.0374477	0.0491077	-0.762564	0.445724	0.561858		ENSG00000103257	SLC7A5	20086.1	0.534651	0.0342008	15.6327	4.36e-55	3.94e-52
ENSG00000134333	LDHA	20428	-0.0571309	0.0518131	-1.10264	0.270185	0.376686		ENSG00000116133	DHCR24	20041	0.327042	0.0340583	9.60241	7.81e-22	7.4e-20
ENSG00000178952	TUFM	20427.5	-0.968371	0.0459117	-21.092	9.41e-99	4.59e-97		ENSG00000152234	ATP5F1A	19964.8	0.092803	0.039474	2.35099	0.0187234	0.0622877
ENSG00000108518	PFN1	20375.9	-1.34058	0.0642597	-20.8619	1.19e-96	5.7e-95		ENSG00000131469	RPL27	19457.1	-0.105087	0.106616	-0.985656	0.324302	0.515635
ENSG00000131469	RPL27	20284.3	-1.13765	0.176525	-6.4447	1.16e-10	5.39e-10		ENSG00000135486	HNRNPA1	19287.5	-0.432374	0.0337017	-12.8294	1.12e-37	3.99e-35
ENSG00000130726	TRIM28	20071.2	-0.983828	0.0494693	-19.8877	5.21e-88	2.05e-86		ENSG00000136942	RPL35	19255.4	-0.0908469	0.0369226	-2.46047	0.0138756	0.0490489
ENSG00000169100	SLC25A6	19884	-0.368981	0.0530691	-6.95285	3.58e-12	1.83e-11		ENSG00000102144	PGK1	19175.7	0.122552	0.0346459	3.53727	0.00040428	0.00255943
ENSG00000075415	SLC25A3	19835	-0.468467	0.0469937	-9.96872	2.09e-23	1.75e-22		ENSG00000163931	TKT	18802.9	-0.224037	0.0349614	-6.40812	1.47e-10	3.68e-09
ENSG00000102144	PGK1	19790.2	-0.805552	0.0476945	-16.8898	5.34e-64	1.24e-62		ENSG00000132341	RAN	18702.6	0.0210723	0.0333121	0.632573	0.527013	0.69939
ENSG00000167815	PRDX2	19704	-1.25234	0.0460685	-27.1843	9.97e-163	1.65e-160		ENSG00000115268	RPS15	18604.5	-0.00590343	0.0880807	-0.067023	0.946563	0.972553
ENSG00000116133	DHCR24	19653.7	-0.186312	0.0460301	-4.04761	5.17e-05	0.000148995		ENSG00000083857	FAT1	18567.5	-0.121291	0.0352916	-3.43683	0.000588563	0.00352658
ENSG00000100345	MYH9	19633	-0.538489	0.0460261	-11.6996	1.28e-31	1.38e-30		ENSG00000104904	OAZ1	18386.4	0.186031	0.0368236	5.05195	4.37e-07	5.79e-06
ENSG00000167986	DDB1	19629.4	-0.358381	0.0467146	-7.67172	1.7e-14	9.84e-14		ENSG00000197956	S100A6	18380	-0.218613	0.0356858	-6.12604	9.01e-10	1.97e-08
ENSG00000065978	YBX1	19435.9	0.368107	0.0547035	6.72913	1.71e-11	8.36e-11		ENSG00000185624	P4HB	18349.5	0.378134	0.0335125	11.2834	1.59e-29	2.78e-27
ENSG00000132341	RAN	18974	-0.470006	0.0456082	-10.3053	6.67e-25	5.85e-24		ENSG00000089597	GANAB	18248.1	0.3884	0.0347321	11.1827	4.95e-29	8.08e-27
ENSG00000213719	CLIC1	18568.9	-0.816974	0.0469582	-17.3979	8.56e-68	2.15e-66		ENSG00000105220	GPI	18117.9	0.0578765	0.0335762	1.72374	0.0847553	0.199809
ENSG00000152234	ATP5F1A	18498.6	0.203771	0.0501825	4.06059	4.89e-05	0.000141296		ENSG00000167986	DDB1	18079.3	0.191341	0.0355269	5.38579	7.21e-08	1.11e-06
ENSG00000008988	RPS20	18411.3	-1.40107	0.0555637	-25.2155	2.71e-140	2.8e-138		ENSG00000139644	TMBIM6	18010.5	0.131394	0.0345152	3.80685	0.000140748	0.00101745
ENSG00000197746	PSAP	18014.9	-0.471687	0.0475243	-9.92517	3.24e-23	2.68e-22		ENSG00000149418	ST14	17635.9	0.315366	0.0334146	9.43799	3.8e-21	3.41e-19
ENSG00000092199	HNRNPC	18005.7	-0.086928	0.0467639	-1.85887	0.0630458	0.109511		ENSG00000014216	CAPN1	17597	0.171459	0.0351264	4.88121	1.05e-06	1.3e-05
ENSG00000149806	FAU	17883.2	-1.6985	0.0516123	-32.9088	1.65e-237	1.39e-234		ENSG00000067560	RHOA	17595.4	0.0392714	0.034495	1.13847	0.254926	0.438627
ENSG00000135486	HNRNPA1	17605.2	0.0836194	0.0495979	1.68594	0.0918065	0.152303		ENSG00000210082	MT-RNR2	17430.4	-0.314758	0.0347249	-9.06433	1.25e-19	9.69e-18
ENSG00000161203	AP2M1	17592.1	-0.560038	0.0461074	-12.1464	6e-34	6.88e-33		ENSG00000130726	TRIM28	17319.9	0.15857	0.0342985	4.62324	3.78e-06	4.15e-05
ENSG00000067560	RHOA	17441.4	-0.0755383	0.0478351	-1.57914	0.114304	0.183808		ENSG00000178952	TUFM	17147.1	0.183046	0.0346924	5.27625	1.32e-07	1.93e-06
ENSG00000167553	TUBA1C	17427.9	-0.858683	0.0468885	-18.3133	6.48e-75	1.95e-73		ENSG00000008988	RPS20	17145.7	-0.111978	0.0954349	-1.17335	0.240656	0.422
ENSG00000083857	FAT1	17384.5	0.936218	0.0480155	19.4983	1.14e-84	4.09e-83		ENSG00000112306	RPS12	16875.8	-0.123413	0.037306	-3.30812	0.000939233	0.00526777
ENSG00000103257	SLC7A5	17286.4	-1.03114	0.0498226	-20.6963	3.74e-95	1.73e-93		ENSG00000197756	RPL37A	16848.2	-0.0846785	0.0372201	-2.27507	0.0229016	0.0726887
ENSG00000117450	PRDX1	17195.2	-0.742152	0.0560203	-13.2479	4.64e-40	6.26e-39		ENSG00000167553	TUBA1C	16797.1	0.230123	0.0385985	5.96199	2.49e-09	5.11e-08
ENSG00000079459	FDFT1	17109.8	0.703685	0.0465882	15.1044	1.52e-51	2.69e-50		ENSG00000122406	RPL5	16730.8	-0.295844	0.0361975	-8.17305	3.01e-16	1.61e-14
ENSG00000198034	RPS4X	16993.5	-0.0800744	0.058053	-1.37933	0.167793	0.253948		ENSG00000167468	GPX4	16542.2	0.0948958	0.0366388	2.59004	0.00959662	0.036306
ENSG00000185624	P4HB	16850.4	-0.696537	0.046426	-15.0032	7e-51	1.23e-49		ENSG00000170315	UBB	16282.4	0.330011	0.0411458	8.02052	1.05e-15	5.26e-14
ENSG00000131981	LGALS3	16794.1	-1.13526	0.047116	-24.095	2.82e-128	2.36e-126		ENSG00000161203	AP2M1	16213.7	-0.0503799	0.0355236	-1.41821	0.15613	0.31099
ENSG00000143321	HDGF	16728	-0.164528	0.0476657	-3.45172	0.000557034	0.0014163		ENSG00000002834	LASP1	16097.1	0.266029	0.0348913	7.62449	2.45e-14	1.04e-12
ENSG00000089597	GANAB	16712.9	-0.443689	0.0464616	-9.54959	1.3e-21	1.02e-20		ENSG00000204525	HLA-C	16003.3	0.381792	0.0345799	11.0409	2.43e-28	3.7e-26
ENSG00000181019	NQO1	16616.3	0.286421	0.0480263	5.96384	2.46e-09	1.05e-08		ENSG00000181019	NQO1	15902	-0.39085	0.0345619	-11.3087	1.19e-29	2.15e-27
ENSG00000178209	PLEC	16571	-0.984878	0.0499469	-19.7185	1.5e-86	5.67e-85		ENSG00000165119	HNRNPK	15820.1	-0.189027	0.035889	-5.267	1.39e-07	2.03e-06
ENSG00000130255	RPL36	16502.7	-1.04864	0.0468773	-22.3698	7.74e-111	4.77e-109		ENSG00000092199	HNRNPC	15798.6	-0.0864763	0.034492	-2.50714	0.0121713	0.0440853
ENSG00000143537	ADAM15	16380.5	-1.55047	0.0469172	-33.047	1.72e-239	1.64e-236		ENSG00000213719	CLIC1	15721.5	0.0652193	0.0347367	1.87754	0.0604447	0.155037
ENSG00000177156	TALDO1	16327.4	-0.648764	0.0487599	-13.3053	2.16e-40	2.92e-39		ENSG00000133112	TPT1	15716.5	-0.201767	0.0372007	-5.42375	5.84e-08	9.22e-07
ENSG00000197747	S100A10	16117.6	-0.263058	0.0464344	-5.66515	1.47e-08	5.87e-08		ENSG00000143321	HDGF	15695	-0.0649864	0.0381709	-1.70251	0.0886595	0.205714
ENSG00000177697	CD151	15978	-1.30298	0.0508283	-25.6349	6.23e-145	7.59e-143		ENSG00000070756	PABPC1	15643.7	0.190003	0.0345911	5.49285	3.96e-08	6.42e-07
ENSG00000108107	RPL28	15976.3	-1.27562	0.133922	-9.52512	1.65e-21	1.29e-20		ENSG00000117394	SLC2A1	15439.6	0.145403	0.0361115	4.02649	5.66e-05	0.0004639
ENSG00000197756	RPL37A	15902	-1.36704	0.190165	-7.18872	6.54e-13	3.49e-12		ENSG00000136068	FLNB	15397.4	0.31517	0.0363536	8.66956	4.34e-18	2.68e-16
ENSG00000101444	AHCY	15897.1	-0.915156	0.0478119	-19.1408	1.16e-81	3.93e-80		ENSG00000005884	ITGA3	15323.8	0.318845	0.0344106	9.26588	1.93e-20	1.62e-18
ENSG00000106211	HSPB1	15776.4	-0.560682	0.0558574	-10.0377	1.04e-23	8.78e-23		ENSG00000117450	PRDX1	15233.6	-0.0758829	0.0353521	-2.14649	0.0318337	0.0944085
ENSG00000106153	CHCHD2	15722.1	-1.40719	0.0646795	-21.7563	6.02e-105	3.37e-103		ENSG00000197747	S100A10	15227.4	-0.0982521	0.0373226	-2.63251	0.00847572	0.032857
ENSG00000174231	PRPF8	15665.2	0.090764	0.0474946	1.91104	0.0559994	0.0987696		ENSG00000108518	PFN1	15127.6	-0.00849093	0.0357248	-0.237676	0.812132	0.897785
ENSG00000135916	ITM2C	15624.9	-0.78126	0.0490426	-15.9302	3.91e-57	7.85e-56		ENSG00000130255	RPL36	15090.3	-0.132058	0.0382343	-3.45391	0.000552519	0.00333776
ENSG00000092841	MYL6	15613.4	-1.46343	0.0483271	-30.2819	1.99e-201	7.96e-199		ENSG00000174231	PRPF8	15062.7	0.217964	0.0353851	6.15978	7.28e-10	1.61e-08
ENSG00000198886	MT-ND4	15416.7	1.04977	0.14333	7.32416	2.4e-13	1.32e-12		ENSG00000142676	RPL11	15006.6	-0.0148122	0.0394386	-0.375576	0.707232	0.832811
ENSG00000112306	RPS12	15243.7	-1.52205	0.0523107	-29.0963	4e-186	1.05e-183		ENSG00000178209	PLEC	14993.1	0.536592	0.0411484	13.0404	7.21e-39	2.73e-36
ENSG00000010256	UQCRC1	15211	-1.24069	0.0477379	-25.9896	6.49e-149	8.31e-147		ENSG00000115306	SPTBN1	14979.8	0.429868	0.0358334	11.9963	3.72e-33	8.56e-31
ENSG00000126432	PRDX5	15172.2	-1.50452	0.050866	-29.5781	2.86e-192	8.88e-190		ENSG00000126432	PRDX5	14957.7	0.236536	0.0395392	5.98232	2.2e-09	4.56e-08
ENSG00000139644	TMBIM6	14918	0.319577	0.0486458	6.56947	5.05e-11	2.42e-10		ENSG00000167815	PRDX2	14929	0.0374255	0.0434791	0.86077	0.389365	0.579412
ENSG00000092621	PHGDH	14885.6	-0.458953	0.0482792	-9.50622	1.98e-21	1.54e-20		ENSG00000144713	RPL32	14915.8	-0.13959	0.037044	-3.76821	0.000164422	0.00116523
ENSG00000210082	MT-RNR2	14701.6	2.30404	0.0547297	42.0986	0	0		ENSG00000075415	SLC25A3	14914.2	0.907162	0.0359793	25.2134	2.85e-140	1.68e-136
ENSG00000215021	PHB2	14656.4	-0.707199	0.0479725	-14.7417	3.48e-49	5.84e-48		ENSG00000177156	TALDO1	14854.7	0.018689	0.0345405	0.541074	0.588456	0.748227
ENSG00000101210	EEF1A2	14371.1	-1.12609	0.049344	-22.8212	2.82e-115	1.89e-113		ENSG00000135916	ITM2C	14726.9	0.28567	0.0355843	8.02796	9.91e-16	4.98e-14
ENSG00000011304	PTBP1	14322.8	-0.147882	0.0485836	-3.04386	0.00233563	0.0054258		ENSG00000131746	TNS4	14639.8	0.597361	0.037129	16.0888	3.06e-58	3.99e-55
ENSG00000005022	SLC25A5	14252.7	-0.00445156	0.0480628	-0.0926197	0.926206	0.950483		ENSG00000108953	YWHAE	14504.2	-0.13987	0.0370494	-3.77524	0.000159855	0.00113492
ENSG00000165119	HNRNPK	14192.7	0.428187	0.048018	8.91723	4.78e-19	3.4e-18		ENSG00000071127	WDR1	14495.8	0.284714	0.0352128	8.08551	6.19e-16	3.19e-14
ENSG00000133112	TPT1	14164.9	-0.0353239	0.0565235	-0.624942	0.532009	0.641833		ENSG00000131981	LGALS3	14445.7	0.253858	0.0355678	7.1373	9.52e-13	3.25e-11
ENSG00000135404	CD63	14125.4	-1.39074	0.0483735	-28.75	9.06e-182	2.06e-179		ENSG00000150991	UBC	14324.2	-0.131651	0.0394786	-3.33473	0.000853809	0.00485588
ENSG00000108679	LGALS3BP	14118.3	-0.590352	0.0500235	-11.8015	3.83e-32	4.2e-31		ENSG00000115677	HDLBP	14241	-0.0444503	0.0349699	-1.2711	0.203693	0.375375
ENSG00000146701	MDH2	14107.5	-0.7072	0.0493911	-14.3184	1.68e-46	2.68e-45		ENSG00000171863	RPS7	14189.1	-0.176853	0.0375149	-4.7142	2.43e-06	2.79e-05
ENSG00000204525	HLA-C	14084.2	-0.964532	0.0560612	-17.205	2.44e-66	6e-65		ENSG00000130985	UBA1	14149.4	0.194922	0.0386849	5.03871	4.69e-07	6.17e-06
ENSG00000177106	EPS8L2	14054.7	-1.25541	0.0501153	-25.0504	1.73e-138	1.69e-136		ENSG00000182199	SHMT2	14075.3	0.283174	0.0350993	8.06779	7.16e-16	3.63e-14
ENSG00000131746	TNS4	14047.2	-0.855588	0.0489565	-17.4765	2.16e-68	5.5e-67		ENSG00000092820	EZR	13952.8	0.125792	0.0362168	3.47331	0.000514082	0.00312815
ENSG00000164062	APEH	13992.9	-1.00622	0.0501607	-20.0599	1.65e-89	6.68e-88		ENSG00000168003	SLC3A2	13950.5	0.416305	0.0355479	11.7111	1.12e-31	2.35e-29
ENSG00000130985	UBA1	13875.4	-0.353302	0.0520462	-6.78824	1.14e-11	5.62e-11		ENSG00000114391	RPL24	13940.6	-0.300217	0.037154	-8.08035	6.46e-16	3.3e-14
ENSG00000071127	WDR1	13711.7	-0.669263	0.0483974	-13.8285	1.72e-43	2.53e-42		ENSG00000177106	EPS8L2	13862	0.208097	0.0389744	5.33933	9.33e-08	1.41e-06
ENSG00000108344	PSMD3	13648.7	-0.621953	0.047473	-13.1012	3.24e-39	4.26e-38		ENSG00000108107	RPL28	13847.8	-0.0443409	0.0457627	-0.968931	0.33258	0.52338
ENSG00000144713	RPL32	13460.7	-0.589227	0.0637406	-9.24415	2.37e-20	1.77e-19		ENSG00000142657	PGD	13827.3	0.133832	0.0353646	3.78434	0.000154117	0.00109883
ENSG00000114391	RPL24	13448.1	-0.743942	0.0610907	-12.1776	4.09e-34	4.73e-33		ENSG00000198755	RPL10A	13645	-0.100786	0.0724496	-1.39112	0.164189	0.322667
ENSG00000150991	UBC	13431.6	0.444616	0.0526719	8.44124	3.14e-17	2.08e-16		ENSG00000108679	LGALS3BP	13639.3	0.400239	0.0360281	11.1091	1.13e-28	1.8e-26
ENSG00000154518	ATP5MC3	13419.8	-1.17125	0.0596291	-19.6423	6.73e-86	2.49e-84		ENSG00000130402	ACTN4	13616.6	-0.143958	0.0373283	-3.85653	0.000115009	0.000849911
ENSG00000122406	RPL5	13355.9	-0.382109	0.0482828	-7.91398	2.49e-15	1.51e-14		ENSG00000166508	MCM7	13548.9	0.111104	0.0378633	2.93434	0.00334257	0.0152615
ENSG00000088247	KHSRP	13205.2	-0.606649	0.0493092	-12.303	8.73e-35	1.03e-33		ENSG00000166145	SPINT1	13390	0.40189	0.0370217	10.8555	1.88e-27	2.56e-25
ENSG00000145425	RPS3A	13161.9	-0.769329	0.0480871	-15.9986	1.31e-57	2.65e-56		ENSG00000092841	MYL6	13353.1	0.0152111	0.0382205	0.397984	0.690642	0.82186
ENSG00000130402	ACTN4	13154.3	-0.222202	0.0532118	-4.1758	2.97e-05	8.78e-05		ENSG00000164032	H2AFZ	13352.2	0.195614	0.0354555	5.51716	3.45e-08	5.66e-07
ENSG00000143761	ARF1	13143.2	-0.423004	0.0491101	-8.61338	7.09e-18	4.8e-17		ENSG00000131473	ACLY	13313.2	0.011522	0.0373712	0.308313	0.757844	0.866045
ENSG00000167900	TK1	13100.2	-1.70939	0.0578044	-29.5719	3.43e-192	1.05e-189		ENSG00000005022	SLC25A5	13301	-0.0986243	0.0357718	-2.75704	0.00583275	0.0243636
ENSG00000168439	STIP1	13091	-0.439675	0.0491468	-8.94616	3.68e-19	2.62e-18		ENSG00000168439	STIP1	13273.1	-0.0288054	0.0378796	-0.760447	0.446987	0.632361
ENSG00000070756	PABPC1	13057	0.690872	0.0502259	13.7553	4.73e-43	6.9e-42		ENSG00000177954	RPS27	13145.4	-0.181259	0.0434891	-4.16792	3.07e-05	0.00027157
ENSG00000171314	PGAM1	12982.2	-0.646467	0.0497669	-12.9899	1.4e-38	1.81e-37		ENSG00000188157	AGRN	13143.8	0.568907	0.0386015	14.7379	3.68e-49	2.88e-46
ENSG00000166508	MCM7	12957	-1.04727	0.0494943	-21.1595	2.26e-99	1.13e-97		ENSG00000197694	SPTAN1	13100.7	0.153248	0.035998	4.25714	2.07e-05	0.000192027
ENSG00000172354	GNB2	12903.4	-1.19259	0.0482206	-24.7319	4.86e-135	4.48e-133		ENSG00000039068	CDH1	13093.3	0.351626	0.0363749	9.66672	4.18e-22	4.02e-20
ENSG00000221983	UBA52	12891.1	-1.15308	0.0607572	-18.9784	2.57e-80	8.48e-79		ENSG00000177731	FLII	13084.2	0.153311	0.0355887	4.30786	1.65e-05	0.000156074
ENSG00000196576	PLXNB2	12844.5	-0.412498	0.0480978	-8.57624	9.8e-18	6.59e-17		ENSG00000173801	JUP	13043.1	0.279375	0.0365879	7.63571	2.25e-14	9.56e-13
ENSG00000002834	LASP1	12843.4	-0.30844	0.0480909	-6.41369	1.42e-10	6.57e-10		ENSG00000011304	PTBP1	13040.6	0.129655	0.0361214	3.58942	0.000331416	0.00214134
ENSG00000110651	CD81	12822.1	-1.22169	0.0501561	-24.3577	4.8e-131	4.2e-129		ENSG00000196576	PLXNB2	13009.6	0.0551225	0.0362228	1.52176	0.128069	0.268956
ENSG00000106628	POLD2	12789.6	-1.58691	0.052466	-30.2465	5.8e-201	2.27e-198		ENSG00000164924	YWHAZ	12980	-0.250519	0.0386723	-6.478	9.29e-11	2.41e-09
ENSG00000177731	FLII	12764.3	-0.888934	0.0505108	-17.5989	2.51e-69	6.54e-68		ENSG00000177697	CD151	12851.7	0.233275	0.0360834	6.46487	1.01e-10	2.6e-09
ENSG00000161011	SQSTM1	12703	-1.23558	0.0488692	-25.2834	4.87e-141	5.22e-139		ENSG00000197102	DYNC1H1	12831.4	0.434332	0.039844	10.9008	1.14e-27	1.58e-25
ENSG00000105701	FKBP8	12669.8	-1.20673	0.0639702	-18.8639	2.26e-79	7.31e-78		ENSG00000106211	HSPB1	12807.6	-0.0146038	0.037676	-0.387616	0.6983	0.827704
ENSG00000204394	VARS	12654.4	-0.733853	0.049533	-14.8154	1.16e-49	1.98e-48		ENSG00000089009	RPL6	12792.5	-0.370097	0.0458535	-8.07129	6.96e-16	3.54e-14
ENSG00000173801	JUP	12653.6	-0.722115	0.0488079	-14.795	1.58e-49	2.68e-48		ENSG00000161011	SQSTM1	12689.1	0.492248	0.0384358	12.807	1.5e-37	5.03e-35
ENSG00000136830	NIBAN2	12633.5	-1.15791	0.0517639	-22.3691	7.88e-111	4.84e-109		ENSG00000088247	KHSRP	12660	0.155225	0.0367199	4.22727	2.37e-05	0.000215933
ENSG00000064666	CNN2	12609.5	-1.10922	0.0480059	-23.1058	4.05e-118	2.85e-116		ENSG00000135404	CD63	12610.5	0.325649	0.0357632	9.10569	8.57e-20	6.81e-18
ENSG00000179091	CYC1	12524.4	-1.44379	0.0484543	-29.797	4.27e-195	1.41e-192		ENSG00000132002	DNAJB1	12570.2	0.120851	0.0368436	3.28012	0.00103765	0.00573488
ENSG00000142657	PGD	12513.7	-0.370197	0.0479335	-7.72314	1.13e-14	6.64e-14		ENSG00000167978	SRRM2	12456.1	0.194576	0.0404331	4.81229	1.49e-06	1.78e-05
ENSG00000171863	RPS7	12500.7	-1.13298	0.048721	-23.2544	1.28e-119	9.31e-118		ENSG00000146701	MDH2	12318.8	0.148332	0.03949	3.75619	0.000172519	0.00121529
ENSG00000108953	YWHAE	12469.7	0.571622	0.0514647	11.1071	1.16e-28	1.15e-27		ENSG00000215021	PHB2	12317.2	0.0133927	0.0387035	0.346033	0.729318	0.84729
ENSG00000168003	SLC3A2	12455.9	-0.983828	0.0518724	-18.9663	3.24e-80	1.06e-78		ENSG00000143537	ADAM15	12270.8	0.223209	0.0381418	5.85207	4.85e-09	9.51e-08
ENSG00000115306	SPTBN1	12442.1	0.767193	0.0503929	15.2242	2.44e-52	4.41e-51		ENSG00000108344	PSMD3	12227.8	0.108331	0.0367196	2.95023	0.00317537	0.0146316
ENSG00000178035	IMPDH2	12371.4	-0.348504	0.0504208	-6.91192	4.78e-12	2.43e-11		ENSG00000188846	RPL14	12214.9	-0.493617	0.0388008	-12.7218	4.47e-37	1.38e-34
ENSG00000105568	PPP2R1A	12295.9	-0.855896	0.0496186	-17.2495	1.13e-66	2.79e-65		ENSG00000134684	YARS	12192.1	0.21055	0.0371942	5.66084	1.51e-08	2.71e-07
ENSG00000164032	H2AFZ	12287.5	-1.08184	0.118745	-9.11063	8.19e-20	6.01e-19		ENSG00000204469	PRRC2A	12130.6	0.166454	0.0368792	4.5135	6.38e-06	6.74e-05
ENSG00000136068	FLNB	12273.1	0.157425	0.0488265	3.22418	0.00126334	0.00305311		ENSG00000064666	CNN2	12068.2	0.130334	0.040611	3.20934	0.0013304	0.00706702
ENSG00000197879	MYO1C	12246	-0.581727	0.0519498	-11.1979	4.18e-29	4.19e-28		ENSG00000084623	EIF3I	11975.1	0.0914712	0.043486	2.10347	0.0354251	0.102422
ENSG00000084623	EIF3I	12236.5	-0.680147	0.0487212	-13.96	2.73e-44	4.1e-43		ENSG00000184640	SEPTIN9	11883.2	0.132219	0.0378861	3.4899	0.00048321	0.00296797
ENSG00000115677	HDLBP	12218.6	0.314447	0.0479933	6.55189	5.68e-11	2.71e-10		ENSG00000101444	AHCY	11861.2	0.213054	0.0370147	5.75594	8.62e-09	1.6e-07
ENSG00000126247	CAPNS1	12209.9	-0.686135	0.0621313	-11.0433	2.36e-28	2.31e-27		ENSG00000044574	HSPA5	11639.3	0.0396935	0.0432596	0.917565	0.358847	0.549804
ENSG00000166145	SPINT1	12149.4	-0.677149	0.0481632	-14.0594	6.74e-45	1.03e-43		ENSG00000010256	UQCRC1	11631.3	0.103873	0.0395134	2.62879	0.00856882	0.0331414
ENSG00000158710	TAGLN2	12129.4	-1.07441	0.0505398	-21.2586	2.74e-100	1.4e-98		ENSG00000185627	PSMD13	11618.9	0.0988708	0.0446119	2.21624	0.0266749	0.081857
ENSG00000204469	PRRC2A	12110.1	-0.132537	0.0554088	-2.39199	0.0167574	0.0334052		ENSG00000221983	UBA52	11612.4	-0.0543157	0.125526	-0.432704	0.66523	0.802181
ENSG00000184216	IRAK1	11995.9	-1.96867	0.0521467	-37.7525	0	0		ENSG00000110700	RPS13	11563.6	-0.125984	0.0433287	-2.90764	0.0036417	0.0164261
ENSG00000141959	PFKL	11900.9	-1.04654	0.053175	-19.6811	3.13e-86	1.18e-84		ENSG00000145425	RPS3A	11560.4	-0.253598	0.0437396	-5.79792	6.71e-09	1.27e-07
ENSG00000126457	PRMT1	11898.3	-1.32044	0.0530719	-24.8802	1.22e-136	1.15e-134		ENSG00000161714	PLCD3	11555.3	0.210394	0.036955	5.69324	1.25e-08	2.25e-07
ENSG00000089220	PEBP1	11873.9	0.213482	0.0493993	4.32157	1.55e-05	4.73e-05		ENSG00000204394	VARS	11554.7	0.323891	0.0364646	8.88232	6.55e-19	4.66e-17
ENSG00000089009	RPL6	11795.7	-0.162547	0.0538645	-3.0177	0.00254698	0.00588001		ENSG00000106153	CHCHD2	11503.3	0.0528811	0.0783522	0.674916	0.499729	0.67757
ENSG00000108639	SYNGR2	11777	-1.58506	0.0546818	-28.987	9.58e-185	2.43e-182		ENSG00000103018	CYB5B	11461.5	0.027331	0.0411787	0.663717	0.506872	0.682685
ENSG00000198755	RPL10A	11744.3	-0.670649	0.0589033	-11.3856	4.93e-30	5.09e-29		ENSG00000197879	MYO1C	11413.5	0.128825	0.037626	3.42382	0.000617473	0.00366986
ENSG00000058262	SEC61A1	11723.7	-0.545317	0.0491988	-11.0839	1.5e-28	1.48e-27		ENSG00000130707	ASS1	11382	-0.0121852	0.0381738	-0.319202	0.749573	0.861536
ENSG00000117394	SLC2A1	11713.5	-1.35679	0.0502798	-26.9848	2.23e-160	3.5e-158		ENSG00000131143	COX4I1	11342.7	0.0607271	0.0379976	1.59818	0.110003	0.24119
ENSG00000184640	SEPTIN9	11706.1	-0.357535	0.0516821	-6.91796	4.58e-12	2.33e-11		ENSG00000143761	ARF1	11333.7	-0.148058	0.0373135	-3.96794	7.25e-05	0.000570182
ENSG00000197694	SPTAN1	11627.3	0.26694	0.0486491	5.48706	4.09e-08	1.57e-07		ENSG00000129351	ILF3	11289.5	0.129588	0.0381348	3.39817	0.00067838	0.00398349
ENSG00000117399	CDC20	11616.3	-0.691122	0.0512402	-13.4879	1.84e-41	2.58e-40		ENSG00000147140	NONO	11178.1	0.121908	0.0367728	3.31515	0.000915926	0.00516665
ENSG00000131143	COX4I1	11604.7	-0.923759	0.0580682	-15.9082	5.56e-57	1.11e-55		ENSG00000124942	AHNAK	11145.2	0.169712	0.0398448	4.25932	2.05e-05	0.000190314
ENSG00000176619	LMNB2	11596.5	-0.696502	0.0504703	-13.8002	2.54e-43	3.73e-42		ENSG00000144028	SNRNP200	11084.6	0.0990977	0.0368979	2.68573	0.00723717	0.0289142
ENSG00000129351	ILF3	11577.2	-0.0110619	0.0495329	-0.223324	0.823283	0.878843		ENSG00000106682	EIF4H	11081.3	0.0057621	0.0371456	0.155122	0.876725	0.937036
ENSG00000225178	RPSAP58	11570.5	-1.37089	0.158686	-8.63904	5.67e-18	3.86e-17		ENSG00000058262	SEC61A1	11073.8	0.235085	0.0369566	6.36111	2e-10	4.91e-09
ENSG00000005884	ITGA3	11523.2	-0.722283	0.0512634	-14.0897	4.4e-45	6.74e-44		ENSG00000171848	RRM2	11039.8	0.0599194	0.0368839	1.62454	0.10426	0.232195
ENSG00000092820	EZR	11500.1	-0.0502792	0.049932	-1.00695	0.313957	0.425975		ENSG00000117399	CDC20	11021.2	0.195842	0.0425908	4.59822	4.26e-06	4.64e-05
ENSG00000167978	SRRM2	11479.7	0.0190085	0.0492921	0.385629	0.699771	0.784778		ENSG00000149806	FAU	11017.7	0.0795973	0.0420833	1.89142	0.058568	0.151314
ENSG00000185627	PSMD13	11467.9	-0.358982	0.0523787	-6.85359	7.2e-12	3.61e-11		ENSG00000167900	TK1	10957.6	0.172158	0.0390446	4.40926	1.04e-05	0.00010355
ENSG00000167642	SPINT2	11451.3	-0.979773	0.0500613	-19.5715	2.71e-85	9.84e-84		ENSG00000178035	IMPDH2	10852.8	0.0166288	0.0373355	0.445388	0.65604	0.795488
ENSG00000159377	PSMB4	11374	-0.979804	0.0544556	-17.9927	2.22e-72	6.22e-71		ENSG00000164062	APEH	10836.6	0.205842	0.0382072	5.38752	7.14e-08	1.1e-06
ENSG00000089280	FUS	11319.7	-0.0359992	0.0567487	-0.634362	0.525844	0.636159		ENSG00000182899	RPL35A	10740.5	-0.218004	0.0379458	-5.74515	9.18e-09	1.7e-07
ENSG00000182199	SHMT2	11254.9	-0.426832	0.0489651	-8.71707	2.86e-18	1.97e-17		ENSG00000197451	HNRNPAB	10700	-0.11474	0.0408213	-2.8108	0.00494191	0.021177
ENSG00000147140	NONO	11165.3	-0.309465	0.0486513	-6.36087	2.01e-10	9.17e-10		ENSG00000229117	RPL41	10699.2	-0.158409	0.0452139	-3.50355	0.000459101	0.00284968
ENSG00000173457	PPP1R14B	11122.7	-2.25718	0.0552892	-40.8249	0	0		ENSG00000142192	APP	10664.5	-0.000462345	0.0398947	-0.0115891	0.990753	0.995021
ENSG00000124942	AHNAK	11102.3	0.420696	0.050877	8.26889	1.35e-16	8.7e-16		ENSG00000213585	VDAC1	10587.9	-0.0259193	0.0375523	-0.690218	0.490057	0.669867
ENSG00000110700	RPS13	11077.1	-0.120844	0.0644226	-1.8758	0.0606823	0.105997		ENSG00000196365	LONP1	10586	0.178064	0.0382477	4.65555	3.23e-06	3.62e-05
ENSG00000131473	ACLY	11063.3	0.463621	0.0539883	8.58744	8.89e-18	6e-17		ENSG00000143621	ILF2	10570.8	-0.113548	0.0387494	-2.93032	0.00338617	0.0154215
ENSG00000161714	PLCD3	11057.6	-1.06954	0.0544188	-19.6538	5.36e-86	1.99e-84		ENSG00000142949	PTPRF	10532.8	0.424605	0.0387128	10.9681	5.44e-28	7.89e-26
ENSG00000160209	PDXK	11048.3	-0.730336	0.0505338	-14.4524	2.42e-47	3.93e-46		ENSG00000198727	MT-CYB	10530.8	1.21604	0.0775678	15.6772	2.17e-55	2.12e-52
ENSG00000177954	RPS27	10893	-0.885655	0.126384	-7.00766	2.42e-12	1.25e-11		ENSG00000125691	RPL23	10502	-0.12561	0.0401066	-3.1319	0.00173678	0.00890363
ENSG00000117984	CTSD	10859	-1.18	0.0493266	-23.9223	1.8e-126	1.45e-124		ENSG00000198840	MT-ND3	10473.9	0.29192	0.0428345	6.81505	9.42e-12	2.87e-10
ENSG00000181163	NPM1	10849.6	0.0173687	0.0507515	0.342231	0.732177	0.809514		ENSG00000176619	LMNB2	10399.2	0.0863186	0.0389607	2.21553	0.0267236	0.0819422
ENSG00000144028	SNRNP200	10828.9	0.174197	0.0494302	3.52411	0.000424915	0.00109853		ENSG00000116260	QSOX1	10392.6	0.464677	0.038381	12.107	9.7e-34	2.33e-31
ENSG00000099812	MISP	10797.6	-1.33612	0.0507231	-26.3415	6.42e-153	8.74e-151		ENSG00000089280	FUS	10388.3	-0.0700708	0.0382893	-1.83004	0.0672446	0.168111
ENSG00000229117	RPL41	10791.8	-1.09591	0.0664299	-16.4972	3.84e-61	8.4e-60		ENSG00000156482	RPL30	10359.3	0.0634034	0.0853804	0.742599	0.457725	0.642181
ENSG00000175166	PSMD2	10748.3	-0.507093	0.0488847	-10.3732	3.28e-25	2.91e-24		ENSG00000172893	DHCR7	10349.6	0.136845	0.0382119	3.58121	0.000342011	0.00220441
ENSG00000125378	BMP4	10661.2	0.179147	0.0535144	3.34764	0.000815036	0.00201969		ENSG00000163399	ATP1A1	10332.5	0.157125	0.039307	3.99737	6.41e-05	0.000513721
ENSG00000123989	CHPF	10604.7	-1.61517	0.0533312	-30.2857	1.77e-201	7.29e-199		ENSG00000136830	NIBAN2	10237.3	0.207803	0.0381344	5.44922	5.06e-08	8.1e-07
ENSG00000115053	NCL	10544	0.0893907	0.0566776	1.57718	0.114754	0.184358		ENSG00000164111	ANXA5	10224.3	-0.0872467	0.0411924	-2.11803	0.0341727	0.0995996
ENSG00000099817	POLR2E	10533.1	-1.4334	0.0564064	-25.4121	1.85e-142	2.14e-140		ENSG00000163902	RPN1	10203.6	0.297708	0.0379322	7.84843	4.21e-15	1.97e-13
ENSG00000233927	RPS28	10492.9	-1.56665	0.165621	-9.45927	3.1e-21	2.4e-20		ENSG00000154518	ATP5MC3	10162.5	0.042899	0.0381064	1.12577	0.260264	0.444492
ENSG00000184363	PKP3	10488.7	-1.42114	0.0520169	-27.3208	2.4e-164	4.06e-162		ENSG00000101210	EEF1A2	10136.2	0.0626366	0.0376034	1.66572	0.0957697	0.217373
ENSG00000100075	SLC25A1	10475.3	-0.854901	0.0578566	-14.7762	2.09e-49	3.53e-48		ENSG00000089220	PEBP1	10113.9	-0.0981067	0.0377229	-2.60072	0.00930288	0.0354324
ENSG00000108561	C1QBP	10462	-0.830284	0.0603596	-13.7556	4.71e-43	6.87e-42		ENSG00000115053	NCL	10089.9	-0.334204	0.0405193	-8.24802	1.61e-16	8.8e-15
ENSG00000213585	VDAC1	10432.1	0.0956091	0.0496795	1.92452	0.0542897	0.0961993		ENSG00000150687	PRSS23	10082.8	0.252971	0.0381578	6.62961	3.37e-11	9.6e-10
ENSG00000106682	EIF4H	10423.6	0.0376552	0.0530675	0.709572	0.47797	0.592784		ENSG00000105701	FKBP8	10080	0.0988442	0.0385842	2.56178	0.0104138	0.0388083
ENSG00000196365	LONP1	10371.8	-0.919286	0.0510893	-17.9937	2.18e-72	6.12e-71		ENSG00000105568	PPP2R1A	10066.1	0.156113	0.0382317	4.08335	4.44e-05	0.000373639
ENSG00000197102	DYNC1H1	10360.6	0.325331	0.0514518	6.32302	2.57e-10	1.16e-09		ENSG00000084234	APLP2	9992.53	0.148527	0.0386313	3.84472	0.00012069	0.000887424
ENSG00000143774	GUK1	10336.8	-1.75994	0.0555351	-31.6907	2.09e-220	1.27e-217		ENSG00000189334	S100A14	9943.26	-0.126987	0.037973	-3.34415	0.000825342	0.00472141
ENSG00000106367	AP1S1	10334.9	-0.921209	0.0573175	-16.072	4.01e-58	8.2e-57		ENSG00000167642	SPINT2	9939.15	0.158984	0.0394373	4.03131	5.55e-05	0.000456071
ENSG00000125691	RPL23	10322.3	-0.952756	0.0627775	-15.1767	5.05e-52	9.06e-51		ENSG00000172354	GNB2	9871.68	0.0528502	0.0380238	1.38992	0.164552	0.323157
ENSG00000044574	HSPA5	10193.9	-0.0470972	0.0494404	-0.952606	0.34079	0.454486		ENSG00000114942	EEF1B2	9834.15	0.0440038	0.0475263	0.925883	0.354507	0.545337
ENSG00000203485	INF2	10185.4	-0.917586	0.0577218	-15.8967	6.68e-57	1.33e-55		ENSG00000175390	EIF3F	9823.37	0.0172426	0.038746	0.445016	0.656308	0.795668
ENSG00000150687	PRSS23	10132.3	0.177492	0.0498238	3.56239	0.000367496	0.000959042		ENSG00000126247	CAPNS1	9736.84	0.0266266	0.0388569	0.685247	0.493188	0.672214
ENSG00000051523	CYBA	10128.5	-1.97761	0.137178	-14.4163	4.09e-47	6.6e-46		ENSG00000110651	CD81	9736.62	0.224763	0.0384066	5.8522	4.85e-09	9.51e-08
ENSG00000179950	PUF60	10116	-1.05938	0.0512719	-20.662	7.61e-95	3.49e-93		ENSG00000203485	INF2	9675.94	0.0676211	0.0390478	1.73175	0.0833182	0.197377
ENSG00000013306	SLC25A39	10101.3	-1.43704	0.0551045	-26.0785	6.39e-150	8.39e-148		ENSG00000147604	RPL7	9666.95	-0.437231	0.0403865	-10.8262	2.59e-27	3.49e-25
ENSG00000175793	SFN	10066.3	-1.62912	0.0593262	-27.4604	5.22e-166	9.03e-164		ENSG00000159377	PSMB4	9637.95	0.0359359	0.0469403	0.765566	0.443934	0.629979
ENSG00000197451	HNRNPAB	10059.3	-0.553533	0.0516568	-10.7156	8.6e-27	8.03e-26		ENSG00000189143	CLDN4	9632.13	0.121511	0.0401066	3.0297	0.00244799	0.0118597
ENSG00000103018	CYB5B	10023.9	0.144485	0.0515462	2.80303	0.00506255	0.0110987		ENSG00000071082	RPL31	9625.38	-0.210904	0.038843	-5.42965	5.65e-08	8.97e-07
ENSG00000142676	RPL11	9998.18	-0.394608	0.0519142	-7.60116	2.93e-14	1.68e-13		ENSG00000171314	PGAM1	9593.41	-0.459042	0.0427548	-10.7366	6.85e-27	8.94e-25
ENSG00000164924	YWHAZ	9993.72	0.753623	0.050542	14.9108	2.8e-50	4.82e-49		ENSG00000166986	MARS	9560.47	0.163385	0.039233	4.16446	3.12e-05	0.000275456
ENSG00000115234	SNX17	9985.81	-1.69867	0.0549666	-30.9037	1.06e-209	5.23e-207		ENSG00000149136	SSRP1	9559.78	-0.0646142	0.0414345	-1.55943	0.118895	0.254697
ENSG00000188157	AGRN	9979.74	-1.0423	0.056606	-18.4133	1.03e-75	3.14e-74		ENSG00000105281	SLC1A5	9509.53	0.459329	0.0389582	11.7903	4.38e-32	9.71e-30
ENSG00000100304	TTLL12	9953.79	-1.31536	0.056127	-23.4354	1.86e-121	1.38e-119		ENSG00000175166	PSMD2	9494.24	0.173419	0.0389498	4.45236	8.49e-06	8.69e-05
ENSG00000165283	STOML2	9946.01	-1.30344	0.0515313	-25.2942	3.7e-141	4e-139		ENSG00000163468	CCT3	9486.58	0.0337412	0.0390723	0.863559	0.38783	0.577641
ENSG00000100804	PSMB5	9944.34	-1.01404	0.0582446	-17.41	6.93e-68	1.75e-66		ENSG00000114854	TNNC1	9432.95	0.0743407	0.0395331	1.88047	0.0600442	0.154279
ENSG00000101255	TRIB3	9943.33	-0.206235	0.0499168	-4.13157	3.6e-05	0.000105689		ENSG00000143549	TPM3	9418.09	-0.155167	0.038462	-4.0343	5.48e-05	0.000451262
ENSG00000244038	DDOST	9812.42	-0.401699	0.0508304	-7.90272	2.73e-15	1.65e-14		ENSG00000198763	MT-ND2	9415.05	0.553988	0.0434547	12.7486	3.17e-37	1.01e-34
ENSG00000277791	PSMB3	9758.25	-1.26852	0.0508944	-24.9246	4.03e-137	3.84e-135		ENSG00000125378	BMP4	9404.47	0.318516	0.039118	8.14244	3.87e-16	2.02e-14
ENSG00000147604	RPL7	9717.74	-1.4633	0.0634214	-23.0726	8.73e-118	6.13e-116		ENSG00000160211	G6PD	9403.26	-0.0738361	0.0400408	-1.84402	0.06518	0.163853
ENSG00000163468	CCT3	9715.88	-0.329494	0.0508111	-6.48469	8.89e-11	4.16e-10		ENSG00000106628	POLD2	9386.86	0.207797	0.0383537	5.41791	6.03e-08	9.48e-07
ENSG00000143621	ILF2	9712.94	0.0644094	0.0515701	1.24897	0.211677	0.308472		ENSG00000175793	SFN	9311.9	0.27496	0.044436	6.18777	6.1e-10	1.37e-08
ENSG00000116260	QSOX1	9697.52	-0.790649	0.0534041	-14.805	1.36e-49	2.31e-48		ENSG00000165678	GHITM	9288.25	-0.0492775	0.040014	-1.23151	0.218134	0.394562
ENSG00000072778	ACADVL	9690.6	-1.03501	0.0505806	-20.4627	4.63e-93	2.03e-91		ENSG00000101255	TRIB3	9263.69	0.0910065	0.0402655	2.26016	0.0238113	0.075069
ENSG00000089154	GCN1	9671.89	-0.38921	0.0510476	-7.62445	2.45e-14	1.41e-13		ENSG00000160209	PDXK	9262.01	0.00840779	0.0389002	0.216137	0.828881	0.90759
ENSG00000188846	RPL14	9648.9	0.285493	0.057622	4.95459	7.25e-07	2.53e-06		ENSG00000244038	DDOST	9260.86	0.132014	0.0392746	3.3613	0.000775753	0.00446817
ENSG00000163399	ATP1A1	9642.17	0.0408453	0.05033	0.81155	0.41705	0.531911		ENSG00000145592	RPL37	9255.44	-0.140537	0.0794586	-1.76868	0.0769471	0.186418
ENSG00000100401	RANGAP1	9632.81	-1.28747	0.0533084	-24.1514	7.23e-129	6.15e-127		ENSG00000172053	QARS	9240.02	0.101369	0.0387202	2.61798	0.00884513	0.0340309
ENSG00000188643	S100A16	9628.64	-1.14754	0.0670876	-17.1052	1.36e-65	3.29e-64		ENSG00000117984	CTSD	9232.07	0.09748	0.0387667	2.51453	0.0119191	0.0433187
ENSG00000188976	NOC2L	9614.56	-1.47009	0.0528021	-27.8415	1.37e-170	2.48e-168		ENSG00000110321	EIF4G2	9226.34	0.153124	0.0406261	3.76911	0.000163829	0.00116173
ENSG00000182899	RPL35A	9593.1	-1.13462	0.143127	-7.92736	2.24e-15	1.36e-14		ENSG00000141959	PFKL	9203.9	0.0146791	0.0390361	0.376039	0.706888	0.832709
ENSG00000123159	GIPC1	9581.21	-1.32865	0.053283	-24.9357	3.05e-137	2.94e-135		ENSG00000087460	GNAS	9202.71	-0.201124	0.0390844	-5.1459	2.66e-07	3.7e-06
ENSG00000175390	EIF3F	9577.73	-0.295801	0.0520852	-5.67918	1.35e-08	5.43e-08		ENSG00000173812	EIF1	9191.52	0.160721	0.0399963	4.01839	5.86e-05	0.000477144
ENSG00000167085	PHB	9570.35	-1.18655	0.052643	-22.5395	1.7e-112	1.09e-110		ENSG00000072778	ACADVL	9186.32	0.021182	0.0430969	0.491497	0.623075	0.773168
ENSG00000122359	ANXA11	9564.54	-0.581501	0.0504448	-11.5275	9.59e-31	1.01e-29		ENSG00000122359	ANXA11	9181.34	-0.0437647	0.0418389	-1.04603	0.295548	0.485337
ENSG00000039068	CDH1	9554.24	0.238356	0.0497398	4.79206	1.65e-06	5.56e-06		ENSG00000122026	RPL21	9159.01	-0.345582	0.0921974	-3.74828	0.000178051	0.00124901
ENSG00000142949	PTPRF	9535.31	0.124073	0.0510013	2.43274	0.0149849	0.0301072		ENSG00000160014	CALM3	9155.63	0.244227	0.0412576	5.91956	3.23e-09	6.52e-08
ENSG00000189334	S100A14	9520.21	-0.32925	0.0549229	-5.99477	2.04e-09	8.7e-09		ENSG00000130175	PRKCSH	9153.23	0.298133	0.0422537	7.05579	1.72e-12	5.68e-11
ENSG00000110321	EIF4G2	9476.04	1.18297	0.0509826	23.2035	4.2e-119	3.02e-117		ENSG00000204463	BAG6	9138.22	0.251358	0.0387958	6.47902	9.23e-11	2.39e-09
ENSG00000156482	RPL30	9440.48	-0.871302	0.198303	-4.39378	1.11e-05	3.46e-05		ENSG00000181163	NPM1	9131.03	-0.734068	0.0390447	-18.8007	7.45e-79	1.46e-75
ENSG00000106263	EIF3B	9411.53	-0.372603	0.051228	-7.27342	3.5e-13	1.9e-12		ENSG00000108561	C1QBP	9127.6	0.120013	0.0430903	2.78515	0.00535024	0.0226623
ENSG00000134684	YARS	9404.15	0.110319	0.0522806	2.11014	0.0348466	0.0649907		ENSG00000169813	HNRNPF	9094.15	0.0160155	0.0422508	0.379059	0.704644	0.831449
ENSG00000160014	CALM3	9398.82	-0.524133	0.0507195	-10.334	4.95e-25	4.36e-24		ENSG00000113013	HSPA9	9070.95	-0.299962	0.0390995	-7.67177	1.7e-14	7.3e-13
ENSG00000127884	ECHS1	9294.23	-0.531809	0.0506515	-10.4994	8.69e-26	7.84e-25		ENSG00000089154	GCN1	9057.25	0.223715	0.0389429	5.74469	9.21e-09	1.7e-07
ENSG00000130175	PRKCSH	9251.65	-0.623047	0.0529763	-11.7609	6.21e-32	6.77e-31		ENSG00000205542	TMSB4X	9041.98	-0.110449	0.126048	-0.876246	0.380896	0.570932
ENSG00000204463	BAG6	9205.35	-0.531878	0.0508408	-10.4616	1.3e-25	1.16e-24		ENSG00000158710	TAGLN2	9003.34	0.154248	0.0411512	3.74833	0.000178019	0.00124901
ENSG00000163902	RPN1	9139.19	-0.246011	0.050975	-4.82612	1.39e-06	4.72e-06		ENSG00000153187	HNRNPU	8977.88	-0.249426	0.0388499	-6.42025	1.36e-10	3.41e-09
ENSG00000111667	USP5	9088.77	-0.799409	0.0535527	-14.9275	2.18e-50	3.76e-49		ENSG00000204580	DDR1	8869.56	0.352722	0.0399075	8.83848	9.7e-19	6.55e-17
ENSG00000153187	HNRNPU	9067.04	0.288828	0.0570916	5.05904	4.21e-07	1.5e-06		ENSG00000198786	MT-ND5	8866.61	0.944785	0.0444256	21.2667	2.31e-100	9.05e-97
ENSG00000100241	SBF1	9042.63	-1.43769	0.0568672	-25.2816	5.09e-141	5.42e-139		ENSG00000179010	MRFAP1	8778.42	0.0512535	0.0417123	1.22874	0.21917	0.395679
ENSG00000160211	G6PD	9033.32	-0.124248	0.0571344	-2.17466	0.0296552	0.0562453		ENSG00000113648	H2AFY	8752.99	0.100804	0.0468543	2.15144	0.0314418	0.0935056
ENSG00000105281	SLC1A5	9001.41	-0.584916	0.0548645	-10.6611	1.55e-26	1.43e-25		ENSG00000128272	ATF4	8752.77	0.10621	0.0409046	2.59653	0.00941698	0.0357801
ENSG00000164111	ANXA5	8991.64	0.0769473	0.050404	1.52661	0.126858	0.200872		ENSG00000134202	GSTM3	8750.71	0.549212	0.0405158	13.5555	7.35e-42	3.76e-39
ENSG00000149136	SSRP1	8974.04	-0.0499581	0.0509	-0.981494	0.326349	0.439111		ENSG00000198899	MT-ATP6	8748.68	0.998585	0.204984	4.87153	1.11e-06	1.36e-05
ENSG00000169813	HNRNPF	8965.02	0.0885251	0.0505262	1.75206	0.0797629	0.134603		ENSG00000198431	TXNRD1	8730.5	-0.266344	0.0403508	-6.6007	4.09e-11	1.14e-09
ENSG00000233276	GPX1	8956.42	-1.43717	0.0627375	-22.9077	3.89e-116	2.64e-114		ENSG00000084754	HADHA	8685.7	-0.109647	0.0406209	-2.69927	0.00694922	0.0280708
ENSG00000141522	ARHGDIA	8947.73	-1.44581	0.062703	-23.058	1.22e-117	8.5e-116		ENSG00000115241	PPM1G	8659.85	0.140903	0.0416901	3.37978	0.000725446	0.00423237
ENSG00000183207	RUVBL2	8884.44	-1.29991	0.0522495	-24.8789	1.26e-136	1.18e-134		ENSG00000106263	EIF3B	8636.36	0.0612747	0.039346	1.55733	0.119392	0.255334
ENSG00000159069	FBXW5	8882.34	-1.78255	0.0559701	-31.8482	1.39e-222	9.23e-220		ENSG00000115484	CCT4	8633.35	-0.320629	0.0402204	-7.9718	1.56e-15	7.59e-14
ENSG00000071082	RPL31	8838.62	-1.00082	0.162604	-6.15495	7.51e-10	3.3e-09		ENSG00000100075	SLC25A1	8629.18	0.028066	0.0429775	0.653041	0.51373	0.688058
ENSG00000114942	EEF1B2	8784.28	-0.758372	0.0567403	-13.3657	9.6e-41	1.32e-39		ENSG00000006125	AP2B1	8600.5	0.078262	0.0428987	1.82434	0.0681	0.169637
ENSG00000089693	MLF2	8744.4	-0.914467	0.0571589	-15.9987	1.3e-57	2.65e-56		ENSG00000186468	RPS23	8565.51	-0.19816	0.0436411	-4.54068	5.61e-06	5.98e-05
ENSG00000128272	ATF4	8728.35	0.263397	0.0509602	5.16867	2.36e-07	8.57e-07		ENSG00000108829	LRRC59	8538.25	0.158915	0.0399794	3.97492	7.04e-05	0.000555904
ENSG00000129354	AP1M2	8717.48	-0.540788	0.0518052	-10.4389	1.65e-25	1.47e-24		ENSG00000127884	ECHS1	8534.11	0.203093	0.0397477	5.10956	3.23e-07	4.43e-06
ENSG00000242372	EIF6	8704.46	-2.10813	0.0530998	-39.7012	0	0		ENSG00000108639	SYNGR2	8524.74	0.22005	0.0441292	4.98649	6.15e-07	7.92e-06
ENSG00000117592	PRDX6	8703.77	-0.441047	0.0514063	-8.57963	9.52e-18	6.41e-17		ENSG00000132182	NUP210	8489.32	0.193222	0.0401054	4.81785	1.45e-06	1.75e-05
ENSG00000165916	PSMC3	8685.35	-1.07176	0.0528632	-20.2741	2.18e-91	9.15e-90		ENSG00000167004	PDIA3	8469.56	-0.12426	0.0396535	-3.13365	0.00172648	0.00885857
ENSG00000167792	NDUFV1	8655.88	-1.19548	0.0532419	-22.4538	1.18e-111	7.37e-110		ENSG00000198830	HMGN2	8458.98	-0.00968482	0.0417072	-0.23221	0.816375	0.900611
ENSG00000185825	BCAP31	8639.19	-1.15657	0.0521259	-22.188	4.49e-109	2.65e-107		ENSG00000031698	SARS	8448.87	0.0687929	0.0401582	1.71305	0.0867034	0.202578
ENSG00000063245	EPN1	8634.06	-1.39441	0.0551052	-25.3045	2.85e-141	3.12e-139		ENSG00000130164	LDLR	8442.49	0.0115826	0.0404422	0.286398	0.774573	0.876805
ENSG00000198830	HMGN2	8626.97	0.107564	0.0522453	2.05882	0.0395117	0.0727558		ENSG00000123989	CHPF	8384.98	0.414018	0.0422313	9.80359	1.09e-22	1.09e-20
ENSG00000136930	PSMB7	8622.57	-0.940652	0.050838	-18.5029	1.96e-76	6.05e-75		ENSG00000099812	MISP	8300.86	-0.0142859	0.0399689	-0.357427	0.720772	0.842107
ENSG00000172893	DHCR7	8618.21	0.199031	0.0543395	3.66273	0.000249545	0.000665949		ENSG00000160752	FDPS	8284.75	-0.171801	0.039627	-4.33546	1.45e-05	0.000139858
ENSG00000125835	SNRPB	8613.61	-1.28002	0.051966	-24.6319	5.75e-134	5.25e-132		ENSG00000188643	S100A16	8281.58	0.102132	0.039778	2.56755	0.010242	0.0382287
ENSG00000117410	ATP6V0B	8605.8	-2.27652	0.0530292	-42.9295	0	0		ENSG00000118181	RPS25	8268.86	-0.296754	0.0398362	-7.44935	9.38e-14	3.6e-12
ENSG00000008018	PSMB1	8586.83	-0.983865	0.0580141	-16.959	1.65e-64	3.88e-63		ENSG00000123159	GIPC1	8268.58	0.206708	0.0403317	5.12519	2.97e-07	4.11e-06
ENSG00000063244	U2AF2	8499.02	-1.15079	0.0543787	-21.1624	2.12e-99	1.06e-97		ENSG00000165916	PSMC3	8250.84	0.190997	0.0397583	4.80396	1.56e-06	1.85e-05
ENSG00000119383	PTPA	8498.66	-0.954678	0.051136	-18.6694	8.79e-78	2.75e-76		ENSG00000125844	RRBP1	8231.52	0.193351	0.0400392	4.82906	1.37e-06	1.66e-05
ENSG00000172053	QARS	8441.41	-0.23812	0.0507633	-4.6908	2.72e-06	8.95e-06		ENSG00000171858	RPS21	8222.39	-0.0158662	0.12753	-0.124412	0.900989	0.949292
ENSG00000073350	LLGL2	8404.12	-1.0494	0.0577695	-18.1653	9.71e-74	2.85e-72		ENSG00000030582	GRN	8213.54	0.26707	0.0398245	6.70617	2e-11	5.78e-10
ENSG00000204580	DDR1	8398.01	-0.733952	0.0532336	-13.7874	3.04e-43	4.45e-42		ENSG00000233927	RPS28	8145.87	0.00140651	0.0495369	0.0283933	0.977348	0.987943
ENSG00000117676	RPS6KA1	8388.09	-0.970871	0.0540279	-17.9698	3.36e-72	9.3e-71		ENSG00000133030	MPRIP	8134.35	0.0576293	0.0399463	1.44267	0.149113	0.301097
ENSG00000099624	ATP5F1D	8384.65	-1.85556	0.0523768	-35.4271	6.52e-275	9.03e-272		ENSG00000126457	PRMT1	8133.54	0.0473381	0.0447748	1.05725	0.290398	0.479507
ENSG00000189143	CLDN4	8381.91	-0.197543	0.0519893	-3.79968	0.000144885	0.000397872		ENSG00000100401	RANGAP1	8133	0.284195	0.0401362	7.08076	1.43e-12	4.79e-11
ENSG00000130707	ASS1	8369	-0.129038	0.0542277	-2.37955	0.0173336	0.0344726		ENSG00000197043	ANXA6	8126.79	0.0861278	0.0411442	2.09332	0.0363209	0.104359
ENSG00000101057	MYBL2	8354.63	-1.55126	0.0538994	-28.7806	3.75e-182	8.79e-180		ENSG00000120885	CLU	8109.38	0.363529	0.0399609	9.09712	9.28e-20	7.32e-18
ENSG00000125166	GOT2	8328.56	0.200065	0.0531208	3.76622	0.000165736	0.000452116		ENSG00000105323	HNRNPUL1	8105.38	-0.0276888	0.0440586	-0.628453	0.529707	0.701447
ENSG00000100297	MCM5	8319.12	-0.903594	0.0514496	-17.5627	4.75e-69	1.23e-67		ENSG00000100804	PSMB5	8103.1	0.122723	0.0399414	3.07256	0.0021223	0.010491
ENSG00000159176	CSRP1	8318.98	-1.12305	0.052409	-21.4286	7.23e-102	3.78e-100		ENSG00000150753	CCT5	8091.2	-0.34039	0.0405682	-8.39057	4.84e-17	2.77e-15
ENSG00000135446	CDK4	8311.44	-1.38322	0.052818	-26.1884	3.6e-151	4.77e-149		ENSG00000072310	SREBF1	7971.59	0.22589	0.0405324	5.57308	2.5e-08	4.23e-07
ENSG00000129250	KIF1C	8299.62	-1.25724	0.0521526	-24.107	2.11e-128	1.79e-126		ENSG00000148248	SURF4	7967.93	0.266093	0.0404849	6.57265	4.94e-11	1.35e-09
ENSG00000171858	RPS21	8246.41	-1.46957	0.241255	-6.09136	1.12e-09	4.85e-09		ENSG00000008018	PSMB1	7964.8	-0.0114706	0.0422611	-0.271423	0.786066	0.88384
ENSG00000002586	CD99	8198	-0.78246	0.0513185	-15.2471	1.72e-52	3.12e-51		ENSG00000198911	SREBF2	7924.62	0.150337	0.0413038	3.63979	0.000272862	0.00181548
ENSG00000118181	RPS25	8192.43	-1.00984	0.125265	-8.06164	7.53e-16	4.65e-15		ENSG00000013306	SLC25A39	7917.72	0.102805	0.0429131	2.39565	0.0165911	0.0565878
ENSG00000164880	INTS1	8178.7	-0.973027	0.0533682	-18.2323	2.86e-74	8.52e-73		ENSG00000198888	MT-ND1	7908.37	0.625277	0.0474821	13.1687	1.33e-39	5.78e-37
ENSG00000132182	NUP210	8161.73	0.0603812	0.0516336	1.16942	0.242236	0.344275		ENSG00000175061	SNHG29	7896.71	0.0611024	0.0409894	1.49069	0.136043	0.281742
ENSG00000142089	IFITM3	8160.86	-0.683726	0.0534947	-12.7812	2.09e-37	2.62e-36		ENSG00000082781	ITGB5	7881.6	0.514987	0.0406505	12.6687	8.82e-37	2.59e-34
ENSG00000142192	APP	8148.93	0.380436	0.0518938	7.33106	2.28e-13	1.25e-12		ENSG00000136930	PSMB7	7876.81	0.0604067	0.0402799	1.49967	0.133699	0.278031
ENSG00000115241	PPM1G	8144.18	-0.561431	0.0520836	-10.7794	4.31e-27	4.07e-26		ENSG00000144381	HSPD1	7848.63	-0.532217	0.0411077	-12.9469	2.45e-38	8.98e-36
ENSG00000079805	DNM2	8130.66	-0.527355	0.055717	-9.46488	2.94e-21	2.27e-20		ENSG00000182481	KPNA2	7813.54	-0.0191618	0.0415088	-0.461633	0.644345	0.787842
ENSG00000126602	TRAP1	8111.09	-1.07941	0.0530086	-20.3628	3.57e-92	1.55e-90		ENSG00000182944	EWSR1	7808.56	0.0057068	0.0406148	0.14051	0.888257	0.943246
ENSG00000113013	HSPA9	8051.81	0.64616	0.0558397	11.5717	5.73e-31	6.09e-30		ENSG00000197157	SND1	7791.67	-0.0465951	0.0405204	-1.14992	0.250177	0.433247
ENSG00000062485	CS	8043.21	-0.0157293	0.0521427	-0.301659	0.762912	0.833392		ENSG00000099817	POLR2E	7791.63	0.234134	0.0408795	5.72741	1.02e-08	1.87e-07
ENSG00000023191	RNH1	8040.74	-0.894869	0.0598247	-14.9582	1.38e-50	2.39e-49		ENSG00000179091	CYC1	7780.69	0.107288	0.0404866	2.64996	0.00805018	0.0314251
ENSG00000084234	APLP2	8035.46	0.565899	0.0521957	10.8419	2.18e-27	2.08e-26		ENSG00000179950	PUF60	7724.84	0.197106	0.0404504	4.87279	1.1e-06	1.35e-05
ENSG00000165678	GHITM	8011.52	-0.341853	0.0524465	-6.51813	7.12e-11	3.37e-10		ENSG00000086758	HUWE1	7717.27	0.271122	0.0429223	6.31659	2.67e-10	6.45e-09
ENSG00000123143	PKN1	7980.95	-1.67349	0.0558698	-29.9535	3.97e-197	1.34e-194		ENSG00000002586	CD99	7690.92	0.27093	0.0411855	6.57827	4.76e-11	1.3e-09
ENSG00000198931	APRT	7980	-1.45783	0.0566019	-25.7559	2.77e-146	3.45e-144		ENSG00000130513	GDF15	7686.83	0.505603	0.044393	11.3893	4.73e-30	9.11e-28
ENSG00000134202	GSTM3	7975.99	-0.180492	0.0671019	-2.68983	0.00714893	0.0152362		ENSG00000125166	GOT2	7658.65	-0.018608	0.0410508	-0.453292	0.650339	0.79173
ENSG00000148248	SURF4	7968.69	-0.564407	0.0514364	-10.9729	5.16e-28	5.01e-27		ENSG00000106367	AP1S1	7650.87	0.0391398	0.0412577	0.948667	0.34279	0.533693
ENSG00000137076	TLN1	7930.57	-0.247868	0.0513848	-4.82377	1.41e-06	4.78e-06		ENSG00000010292	NCAPD2	7650.26	0.0248473	0.040804	0.608944	0.542562	0.712063
ENSG00000087460	GNAS	7926.26	0.356824	0.0525609	6.78878	1.13e-11	5.6e-11		ENSG00000100304	TTLL12	7644.04	0.525514	0.0410707	12.7954	1.74e-37	5.68e-35
ENSG00000167747	C19orf48	7923.11	-1.58605	0.0551629	-28.7521	8.52e-182	1.97e-179		ENSG00000129250	KIF1C	7640.86	0.232401	0.0407055	5.70934	1.13e-08	2.07e-07
ENSG00000105202	FBL	7922.7	-0.939446	0.0527297	-17.8163	5.29e-71	1.42e-69		ENSG00000100353	EIF3D	7632.88	0.0248183	0.0425469	0.583317	0.55968	0.725453
ENSG00000144381	HSPD1	7861.8	0.245713	0.0574791	4.27482	1.91e-05	5.79e-05		ENSG00000145741	BTF3	7631.7	-0.26735	0.0406398	-6.57854	4.75e-11	1.3e-09
ENSG00000100353	EIF3D	7843.7	-0.0877801	0.0526702	-1.6666	0.0955946	0.157808		ENSG00000117592	PRDX6	7587.05	0.0365854	0.0405638	0.901923	0.367098	0.557446
ENSG00000105323	HNRNPUL1	7841.86	-0.0524999	0.0559859	-0.937734	0.348381	0.462383		ENSG00000137076	TLN1	7573.18	0.155477	0.0432666	3.59346	0.000326319	0.00212306
ENSG00000198911	SREBF2	7841.41	0.111184	0.0536627	2.07191	0.0382739	0.0707589		ENSG00000167460	TPM4	7540.54	-0.351146	0.0411141	-8.54078	1.33e-17	7.97e-16
ENSG00000073111	MCM2	7839.09	-0.696605	0.0575377	-12.1069	9.7e-34	1.11e-32		ENSG00000089248	ERP29	7522.21	0.242483	0.0412646	5.87629	4.2e-09	8.27e-08
ENSG00000215030	RPL13P12	7759.34	-1.31509	0.0559618	-23.4998	4.1e-122	3.06e-120		ENSG00000122566	HNRNPA2B1	7512.9	-0.61378	0.046417	-13.2232	6.45e-40	3.03e-37
ENSG00000115484	CCT4	7731.39	-0.245194	0.0601121	-4.07894	4.52e-05	0.000131019		ENSG00000277791	PSMB3	7508.79	0.0907524	0.0469025	1.93492	0.0530007	0.140101
ENSG00000179010	MRFAP1	7712.9	-0.115971	0.0547257	-2.11913	0.0340797	0.0637398		ENSG00000125826	RBCK1	7472.93	0.0721864	0.0437217	1.65104	0.0987299	0.222767
ENSG00000030582	GRN	7712.5	-0.763064	0.0539085	-14.1548	1.74e-45	2.7e-44		ENSG00000062485	CS	7454.56	0.206462	0.0414416	4.98201	6.29e-07	8.09e-06
ENSG00000143549	TPM3	7708.68	0.0750133	0.0560481	1.33837	0.180775	0.270225		ENSG00000164880	INTS1	7450.03	0.167876	0.0434651	3.86231	0.00011232	0.000832659
ENSG00000180198	RCC1	7697.06	-0.235329	0.0519641	-4.52868	5.94e-06	1.89e-05		ENSG00000161013	MGAT4B	7431.53	0.413241	0.0409386	10.0942	5.86e-24	6.56e-22
ENSG00000150753	CCT5	7687.45	0.377553	0.0547773	6.89251	5.48e-12	2.77e-11		ENSG00000168066	SF1	7356.52	0.241883	0.0411709	5.87509	4.23e-09	8.32e-08
ENSG00000125844	RRBP1	7639.44	-0.185612	0.0535548	-3.46583	0.000528606	0.00134694		ENSG00000129354	AP1M2	7355.59	0.108169	0.0481438	2.2468	0.0246531	0.0771845
ENSG00000168066	SF1	7619.56	-0.488896	0.058958	-8.29227	1.11e-16	7.17e-16		ENSG00000079805	DNM2	7351.24	0.21972	0.0411769	5.33599	9.5e-08	1.43e-06
ENSG00000114854	TNNC1	7610.1	-0.875208	0.0519592	-16.8441	1.16e-63	2.66e-62		ENSG00000184216	IRAK1	7350.62	0.450744	0.0410849	10.9711	5.27e-28	7.73e-26
ENSG00000099783	HNRNPM	7573.73	-0.686799	0.0531982	-12.9102	3.94e-38	5.03e-37		ENSG00000134291	TMEM106C	7327.15	0.212475	0.0421914	5.03597	4.75e-07	6.24e-06
ENSG00000130309	COLGALT1	7568.38	-0.592883	0.0559567	-10.5954	3.13e-26	2.88e-25		ENSG00000168374	ARF4	7324.66	0.0593911	0.042219	1.40674	0.159505	0.315844
ENSG00000173812	EIF1	7567.12	-0.121212	0.0522049	-2.32186	0.0202407	0.0396126		ENSG00000180198	RCC1	7299.14	-0.0740181	0.0413741	-1.789	0.0736156	0.180055
ENSG00000082781	ITGB5	7565.32	-0.371855	0.0545154	-6.82109	9.04e-12	4.51e-11		ENSG00000100297	MCM5	7291.09	-0.356521	0.0430813	-8.27554	1.28e-16	7.09e-15
ENSG00000122026	RPL21	7549.07	-0.263652	0.0607556	-4.33955	1.43e-05	4.38e-05		ENSG00000063245	EPN1	7252.18	0.283706	0.0411691	6.89124	5.53e-12	1.72e-10
ENSG00000104529	EEF1D	7549.02	-1.04447	0.0585956	-17.825	4.52e-71	1.22e-69		ENSG00000127022	CANX	7245.03	0.0618589	0.0497613	1.24311	0.213827	0.388506
ENSG00000198840	MT-ND3	7544.66	-0.425983	0.341228	-1.24838	0.211892	0.308726		ENSG00000073350	LLGL2	7242.38	0.194497	0.0437059	4.45013	8.58e-06	8.75e-05
ENSG00000006125	AP2B1	7543.99	0.979341	0.0523248	18.7166	3.63e-78	1.15e-76		ENSG00000172809	RPL38	7241.86	-0.179465	0.0493997	-3.63293	0.000280222	0.00185708
ENSG00000067057	PFKP	7511.9	-0.824467	0.0526882	-15.648	3.43e-55	6.53e-54		ENSG00000111667	USP5	7227.7	0.230934	0.0412117	5.60361	2.1e-08	3.63e-07
ENSG00000122566	HNRNPA2B1	7488.46	0.550761	0.0560813	9.82076	9.17e-23	7.44e-22		ENSG00000100241	SBF1	7216.42	0.266949	0.0444425	6.00662	1.89e-09	3.97e-08
ENSG00000113648	H2AFY	7473.51	-0.283931	0.0519239	-5.46821	4.55e-08	1.75e-07		ENSG00000186480	INSIG1	7210.9	-0.478686	0.0416345	-11.4973	1.36e-30	2.71e-28
ENSG00000145741	BTF3	7464.16	0.139801	0.0693118	2.01699	0.0436968	0.0793681		ENSG00000110092	CCND1	7202.19	-0.115418	0.0415555	-2.77745	0.00547877	0.0231483
ENSG00000084754	HADHA	7455.45	0.343798	0.0527877	6.51285	7.37e-11	3.49e-10		ENSG00000067057	PFKP	7169.84	0.348285	0.0427679	8.14361	3.84e-16	2.01e-14
ENSG00000125970	RALY	7453.56	-1.22218	0.056039	-21.8095	1.89e-105	1.07e-103		ENSG00000075618	FSCN1	7119.37	0.201998	0.044558	4.53338	5.8e-06	6.17e-05
ENSG00000004059	ARF5	7430.23	-1.51303	0.0554308	-27.2958	4.76e-164	7.96e-162		ENSG00000089693	MLF2	7106.63	0.0846408	0.0438269	1.93125	0.0534522	0.140948
ENSG00000183684	ALYREF	7424.65	-1.40718	0.0539664	-26.0752	6.97e-150	9.08e-148		ENSG00000167085	PHB	7099.39	0.0970604	0.0417629	2.32408	0.020121	0.0658007
ENSG00000099341	PSMD8	7411.11	-0.897217	0.0569734	-15.748	7.09e-56	1.38e-54		ENSG00000164733	CTSB	7091.48	0.271882	0.0416288	6.5311	6.53e-11	1.73e-09
ENSG00000126067	PSMB2	7357.25	-0.19339	0.0529908	-3.64951	0.000262746	0.00069824		ENSG00000126067	PSMB2	7081.58	-0.00128233	0.0419256	-0.0305858	0.9756	0.987279
ENSG00000134686	PHC2	7354.54	-0.831428	0.0521529	-15.9421	3.23e-57	6.51e-56		ENSG00000078369	GNB1	7079.45	-0.0574583	0.0421336	-1.36372	0.172656	0.334403
ENSG00000105438	KDELR1	7322.32	-0.304006	0.0548794	-5.53952	3.03e-08	1.18e-07		ENSG00000141543	EIF4A3	7075.51	0.16864	0.0418054	4.03392	5.49e-05	0.000451667
ENSG00000167004	PDIA3	7310.33	0.311435	0.0590211	5.27667	1.32e-07	4.88e-07		ENSG00000117676	RPS6KA1	7060.45	0.158436	0.0418996	3.78133	0.000155994	0.00111087
ENSG00000145592	RPL37	7301.65	-0.764293	0.164086	-4.65789	3.19e-06	1.04e-05		ENSG00000116288	PARK7	6999.38	0.0709875	0.0473488	1.49925	0.13381	0.278031
ENSG00000197157	SND1	7287.84	-0.246864	0.0521401	-4.73463	2.19e-06	7.29e-06		ENSG00000174437	ATP2A2	6999.04	0.270053	0.0417413	6.4697	9.82e-11	2.53e-09
ENSG00000169230	PRELID1	7255.14	-1.54532	0.0574429	-26.9018	2.09e-159	3.18e-157		ENSG00000051523	CYBA	6968.19	0.295157	0.0450284	6.55491	5.57e-11	1.5e-09
ENSG00000132361	CLUH	7220.84	-1.16794	0.0607722	-19.2183	2.6e-82	8.96e-81		ENSG00000183207	RUVBL2	6942.87	0.105045	0.0437983	2.39837	0.0164681	0.0562499
ENSG00000169223	LMAN2	7219.62	-0.78268	0.0545999	-14.3348	1.33e-46	2.12e-45		ENSG00000167315	ACAA2	6940.92	0.282369	0.041954	6.73044	1.69e-11	4.97e-10
ENSG00000160752	FDPS	7211.36	-0.170401	0.0527543	-3.23008	0.00123754	0.00299408		ENSG00000189091	SF3B3	6936.15	0.0449136	0.0418635	1.07286	0.283334	0.47136
ENSG00000105401	CDC37	7210.26	-1.41337	0.0557509	-25.3516	8.63e-142	9.73e-140		ENSG00000122218	COPA	6908.02	0.0461005	0.0423453	1.08868	0.276294	0.463515
ENSG00000175061	SNHG29	7206.32	-0.477502	0.0584298	-8.17224	3.03e-16	1.91e-15		ENSG00000010278	CD9	6907.45	-0.154566	0.0423265	-3.65176	0.000260446	0.00174569
ENSG00000108106	UBE2S	7189.06	-1.69549	0.0696224	-24.3526	5.44e-131	4.7e-129		ENSG00000063046	EIF4B	6901.95	-0.26234	0.0419163	-6.25865	3.88e-10	9.06e-09
ENSG00000115758	ODC1	7183.19	-0.664092	0.0526921	-12.6033	2.03e-36	2.47e-35		ENSG00000143799	PARP1	6892.45	-0.134649	0.0419288	-3.21137	0.00132102	0.00702035
ENSG00000108829	LRRC59	7159.27	-0.31894	0.053664	-5.94328	2.79e-09	1.18e-08		ENSG00000105438	KDELR1	6885.83	-0.0049878	0.0428822	-0.116314	0.907404	0.952362
ENSG00000004487	KDM1A	7105.16	-0.00720552	0.0532521	-0.13531	0.892367	0.926874		ENSG00000119335	SET	6867.75	-0.266382	0.0420148	-6.34019	2.29e-10	5.59e-09
ENSG00000119888	EPCAM	7097.27	0.203411	0.0591147	3.44095	0.000579675	0.00146945		ENSG00000104852	SNRNP70	6863.35	0.0880403	0.0421689	2.0878	0.0368157	0.105405
ENSG00000127824	TUBA4A	7082.84	-0.745418	0.057447	-12.9758	1.68e-38	2.16e-37		ENSG00000159176	CSRP1	6850.26	-0.123135	0.0418449	-2.94265	0.00325417	0.014907
ENSG00000166986	MARS	7082.06	0.315272	0.0525391	6.00071	1.96e-09	8.4e-09		ENSG00000167792	NDUFV1	6830.83	-0.137916	0.0447361	-3.08287	0.00205014	0.01019
ENSG00000143799	PARP1	7039.01	0.0463727	0.0535809	0.86547	0.386781	0.501975		ENSG00000132470	ITGB4	6817.96	0.42713	0.0446397	9.56838	1.09e-21	1.01e-19
ENSG00000010292	NCAPD2	7025.23	0.448052	0.0550262	8.14252	3.87e-16	2.43e-15		ENSG00000107223	EDF1	6812.68	0.143984	0.045816	3.14266	0.0016742	0.0086318
ENSG00000105373	NOP53	7002.31	-0.94792	0.0599787	-15.8043	2.91e-56	5.7e-55		ENSG00000119888	EPCAM	6810.65	0.143936	0.0519481	2.77076	0.00559255	0.0235444
ENSG00000169727	GPS1	6992.5	-1.43189	0.0582006	-24.6027	1.18e-133	1.06e-131		ENSG00000185825	BCAP31	6809.28	0.327522	0.0456453	7.17538	7.21e-13	2.54e-11
ENSG00000086504	MRPL28	6990.62	-1.52366	0.0540445	-28.1928	7.17e-175	1.38e-172		ENSG00000139641	ESYT1	6800.51	0.238446	0.0421976	5.65069	1.6e-08	2.85e-07
ENSG00000198763	MT-ND2	6990.34	1.20875	0.073253	16.501	3.61e-61	7.9e-60		ENSG00000165283	STOML2	6784.05	0.0832223	0.0428567	1.94187	0.0521527	0.138484
ENSG00000119333	WDR34	6980.84	-1.65919	0.0564035	-29.4164	3.38e-190	9.72e-188		ENSG00000213741	RPS29	6771.13	-0.0434225	0.149119	-0.291194	0.770903	0.874082
ENSG00000125817	CENPB	6973.25	-1.32611	0.0624471	-21.2357	4.47e-100	2.26e-98		ENSG00000068120	COASY	6764.48	-0.025917	0.0429224	-0.60381	0.54597	0.714779
ENSG00000142208	AKT1	6957.09	-0.986028	0.0548131	-17.9889	2.38e-72	6.65e-71		ENSG00000184363	PKP3	6759.84	0.307519	0.0450878	6.82046	9.08e-12	2.77e-10
ENSG00000108883	EFTUD2	6955.09	-0.439623	0.0539781	-8.14447	3.81e-16	2.4e-15		ENSG00000047849	MAP4	6755.7	0.0965112	0.0421973	2.28714	0.0221877	0.0709982
ENSG00000137409	MTCH1	6950.24	-0.818358	0.0559997	-14.6136	2.3e-48	3.79e-47		ENSG00000142168	SOD1	6753.87	-0.0792368	0.0441859	-1.79326	0.0729311	0.17879
ENSG00000130811	EIF3G	6949.38	-1.05235	0.0549403	-19.1544	8.89e-82	3.03e-80		ENSG00000173402	DAG1	6747.96	0.173937	0.0421	4.13152	3.6e-05	0.000312263
ENSG00000103363	ELOB	6940.24	-1.86227	0.063061	-29.5312	1.15e-191	3.42e-189		ENSG00000112473	SLC39A7	6715.01	0.104472	0.0429216	2.43402	0.014932	0.0520317
ENSG00000189091	SF3B3	6937.8	0.0500998	0.052983	0.945583	0.344361	0.458006		ENSG00000142089	IFITM3	6704.58	0.0329319	0.0501823	0.656244	0.511667	0.686311
ENSG00000149480	MTA2	6927.91	-0.316652	0.053417	-5.92794	3.07e-09	1.29e-08		ENSG00000142910	TINAGL1	6696.84	0.471672	0.0445226	10.594	3.18e-26	3.97e-24
ENSG00000068120	COASY	6922.86	-0.484362	0.0532068	-9.10339	8.76e-20	6.41e-19		ENSG00000100129	EIF3L	6686.55	0.103416	0.0441404	2.34289	0.0191353	0.0633432
ENSG00000186468	RPS23	6881.3	-1.07207	0.164744	-6.50747	7.64e-11	3.6e-10		ENSG00000004487	KDM1A	6670.66	-0.0591765	0.0485591	-1.21865	0.222978	0.39976
ENSG00000132470	ITGB4	6855.3	-0.964667	0.0530391	-18.1879	6.44e-74	1.9e-72		ENSG00000105373	NOP53	6641.29	0.0895145	0.0444016	2.01602	0.0437978	0.12069
ENSG00000126934	MAP2K2	6849.55	-1.17115	0.0596169	-19.6446	6.43e-86	2.38e-84		ENSG00000177963	RIC8A	6598.19	0.153776	0.0428103	3.59203	0.000328109	0.00212999
ENSG00000161013	MGAT4B	6846.99	-0.756123	0.0562723	-13.4369	3.68e-41	5.09e-40		ENSG00000149480	MTA2	6580.73	-0.053769	0.042819	-1.25573	0.209215	0.382493
ENSG00000171848	RRM2	6835.29	-0.392779	0.0550203	-7.1388	9.42e-13	4.98e-12		ENSG00000149428	HYOU1	6568.52	0.296513	0.0424127	6.99114	2.73e-12	8.78e-11
ENSG00000116288	PARK7	6805.34	-0.650664	0.0583095	-11.1588	6.49e-29	6.46e-28		ENSG00000181789	COPG1	6547.98	0.171242	0.042817	3.99939	6.35e-05	0.000509702
ENSG00000104852	SNRNP70	6787.52	-0.755037	0.0537465	-14.0481	7.91e-45	1.2e-43		ENSG00000135069	PSAT1	6545.47	0.119055	0.0439812	2.70694	0.00679059	0.0275421
ENSG00000164889	SLC4A2	6778.78	-1.85065	0.0561134	-32.9805	1.55e-238	1.39e-235		ENSG00000100889	PCK2	6537.52	0.378166	0.0427242	8.85132	8.65e-19	5.91e-17
ENSG00000166794	PPIB	6744.31	-0.62028	0.0616122	-10.0675	7.69e-24	6.53e-23		ENSG00000225178	RPSAP58	6528.28	-0.0337283	0.0963897	-0.349915	0.726402	0.845554
ENSG00000182944	EWSR1	6738.25	-0.0871441	0.0542778	-1.60552	0.108379	0.175709		ENSG00000119383	PTPA	6499.3	0.115945	0.0425972	2.7219	0.00649073	0.0265643
ENSG00000141543	EIF4A3	6733.71	-0.58712	0.0547675	-10.7202	8.18e-27	7.64e-26		ENSG00000023191	RNH1	6498.66	0.163729	0.0428082	3.82471	0.000130927	0.000955525
ENSG00000127837	AAMP	6719.79	-1.01776	0.0568481	-17.9032	1.11e-71	3.06e-70		ENSG00000197324	LRP10	6480.97	0.322591	0.0430403	7.49508	6.63e-14	2.6e-12
ENSG00000167460	TPM4	6694.43	0.528697	0.0537275	9.84035	7.55e-23	6.17e-22		ENSG00000035403	VCL	6476.12	0.165239	0.0425331	3.88495	0.00010235	0.000766482
ENSG00000175756	AURKAIP1	6691.15	-1.65013	0.0612883	-26.9241	1.15e-159	1.78e-157		ENSG00000110958	PTGES3	6442.6	-0.16599	0.0429532	-3.86443	0.000111348	0.000827539
ENSG00000198888	MT-ND1	6683.35	-0.124639	0.159579	-0.781048	0.434774	0.549922		ENSG00000125970	RALY	6427.08	0.27838	0.0455345	6.1136	9.74e-10	2.12e-08
ENSG00000177963	RIC8A	6675.35	-0.751283	0.0534536	-14.0549	7.19e-45	1.1e-43		ENSG00000143870	PDIA6	6424.11	0.00010937	0.0427417	0.00255886	0.997958	0.999064
ENSG00000173113	TRMT112	6668.52	-0.95738	0.0581916	-16.4522	8.09e-61	1.74e-59		ENSG00000125835	SNRPB	6416.77	0.187496	0.0447584	4.18906	2.8e-05	0.000249913
ENSG00000180921	FAM83H	6651.3	-1.06504	0.0592569	-17.9733	3.15e-72	8.75e-71		ENSG00000155660	PDIA4	6411.8	-0.0747929	0.0443109	-1.68791	0.0914283	0.210549
ENSG00000197043	ANXA6	6637.24	-0.803407	0.0558697	-14.38	6.91e-47	1.11e-45		ENSG00000073111	MCM2	6382.45	-0.0831112	0.043314	-1.91881	0.0550087	0.144082
ENSG00000127022	CANX	6633	0.343189	0.0547202	6.27171	3.57e-10	1.6e-09		ENSG00000099783	HNRNPM	6361.82	-0.0926621	0.0432882	-2.14059	0.0323074	0.095596
ENSG00000086758	HUWE1	6618.96	0.416353	0.0535272	7.77833	7.35e-15	4.35e-14		ENSG00000180921	FAM83H	6358.05	0.33433	0.0429492	7.78431	7.01e-15	3.19e-13
ENSG00000125991	ERGIC3	6618.72	-0.479786	0.0548285	-8.75066	2.12e-18	1.47e-17		ENSG00000183010	PYCR1	6349.8	0.376929	0.0445647	8.45801	2.72e-17	1.58e-15
ENSG00000180879	SSR4	6616.14	-1.65283	0.0550498	-30.0243	4.72e-198	1.63e-195		ENSG00000115758	ODC1	6329.97	0.0868379	0.044754	1.94034	0.0523387	0.13879
ENSG00000063046	EIF4B	6597.35	0.937958	0.0539949	17.3712	1.36e-67	3.41e-66		ENSG00000065000	AP3D1	6320.94	0.179497	0.043999	4.07957	4.51e-05	0.00037841
ENSG00000132254	ARFIP2	6590.36	-1.09458	0.0548795	-19.9452	1.65e-88	6.55e-87		ENSG00000104824	HNRNPL	6313.14	0.11956	0.0435965	2.74241	0.00609903	0.0252871
ENSG00000169718	DUS1L	6542.27	-1.38157	0.0561673	-24.5973	1.35e-133	1.21e-131		ENSG00000143774	GUK1	6310.95	0.0596598	0.047647	1.25212	0.210526	0.38429
ENSG00000110092	CCND1	6514.34	-0.238905	0.0533496	-4.4781	7.53e-06	2.38e-05		ENSG00000100823	APEX1	6304.92	-0.0185239	0.0451533	-0.410246	0.681626	0.814761
ENSG00000158747	NBL1	6498.98	-1.96542	0.0651116	-30.1854	3.68e-200	1.4e-197		ENSG00000108883	EFTUD2	6298.68	0.111247	0.0439825	2.52935	0.0114275	0.041921
ENSG00000060971	ACAA1	6492.2	-0.443082	0.0556533	-7.96146	1.7e-15	1.03e-14		ENSG00000101057	MYBL2	6295.66	-0.0692485	0.0460416	-1.50404	0.132571	0.27653
ENSG00000164733	CTSB	6467.93	-0.637125	0.0565987	-11.2569	2.14e-29	2.17e-28		ENSG00000145901	TNIP1	6288.69	0.0328763	0.0433425	0.758524	0.448137	0.633495
ENSG00000133030	MPRIP	6465.65	-0.276771	0.0543419	-5.09315	3.52e-07	1.26e-06		ENSG00000188976	NOC2L	6282.39	0.0485468	0.0430802	1.12689	0.259787	0.443923
ENSG00000104824	HNRNPL	6454.45	-0.690964	0.0563609	-12.2596	1.49e-34	1.74e-33		ENSG00000204256	BRD2	6274.95	0.128657	0.0434206	2.96305	0.00304607	0.014158
ENSG00000142168	SOD1	6439.13	-0.66797	0.0561871	-11.8883	1.36e-32	1.5e-31		ENSG00000197728	RPS26	6274.39	-0.0652975	0.0496725	-1.31456	0.188657	0.356157
ENSG00000139641	ESYT1	6413.71	-0.486264	0.0541729	-8.97615	2.8e-19	2.01e-18		ENSG00000198561	CTNND1	6266.54	-0.0599041	0.0432091	-1.38638	0.165632	0.324579
ENSG00000197728	RPS26	6389.46	-0.775034	0.243477	-3.1832	0.00145658	0.00348855		ENSG00000168159	RNF187	6224.85	0.217726	0.0430977	5.05192	4.37e-07	5.79e-06
ENSG00000104964	TLE5	6389.12	-1.0781	0.062905	-17.1386	7.65e-66	1.87e-64		ENSG00000090861	AARS	6212.04	0.0363008	0.0456329	0.795496	0.426325	0.614824
ENSG00000125826	RBCK1	6380.52	-0.24403	0.0571278	-4.27164	1.94e-05	5.87e-05		ENSG00000105401	CDC37	6211.47	0.124411	0.0500159	2.48743	0.0128668	0.046181
ENSG00000004455	AK2	6363.43	-0.707237	0.0555022	-12.7425	3.43e-37	4.29e-36		ENSG00000063244	U2AF2	6206.99	0.132901	0.045102	2.94668	0.00321207	0.0147493
ENSG00000101182	PSMA7	6357.69	-0.514016	0.0567916	-9.05091	1.42e-19	1.03e-18		ENSG00000105202	FBL	6196.73	-0.102678	0.0448115	-2.29133	0.0219441	0.0704105
ENSG00000188986	NELFB	6353.6	-1.09026	0.0574444	-18.9794	2.52e-80	8.33e-79		ENSG00000099341	PSMD8	6192.4	0.110926	0.0433487	2.55892	0.0104997	0.0390541
ENSG00000147955	SIGMAR1	6351.82	-1.01548	0.0539954	-18.8068	6.65e-79	2.13e-77		ENSG00000120438	TCP1	6188.74	-0.140363	0.0439859	-3.19109	0.00141735	0.00747145
ENSG00000141934	PLPP2	6333.21	-0.773599	0.0549772	-14.0713	5.7e-45	8.72e-44		ENSG00000104529	EEF1D	6179.4	0.0547266	0.0523064	1.04627	0.295437	0.485304
ENSG00000071626	DAZAP1	6331.78	-0.428677	0.054768	-7.82714	4.99e-15	2.97e-14		ENSG00000115234	SNX17	6175.28	0.20275	0.0435587	4.65463	3.25e-06	3.63e-05
ENSG00000170515	PA2G4	6326.68	-0.260631	0.0545834	-4.77492	1.8e-06	6.03e-06		ENSG00000071626	DAZAP1	6171.84	0.0171433	0.0434669	0.394399	0.693286	0.824088
ENSG00000142507	PSMB6	6321.23	-0.966714	0.0661263	-14.6192	2.12e-48	3.5e-47		ENSG00000130309	COLGALT1	6161.05	0.0767413	0.0451969	1.69793	0.0895207	0.207183
ENSG00000198727	MT-CYB	6320.13	-0.520415	0.132483	-3.92816	8.56e-05	0.000240705		ENSG00000118898	PPL	6151.29	0.202168	0.0433178	4.66708	3.06e-06	3.44e-05
ENSG00000119335	SET	6319.48	0.379181	0.0546877	6.93357	4.1e-12	2.09e-11		ENSG00000181885	CLDN7	6142.02	0.444187	0.0459573	9.66523	4.24e-22	4.05e-20
ENSG00000010278	CD9	6306.35	-0.117609	0.0548802	-2.14302	0.0321117	0.0604227		ENSG00000166226	CCT2	6088.54	-0.167943	0.0460345	-3.6482	0.000264083	0.00176506
ENSG00000198356	GET3	6297.59	-1.52377	0.0564482	-26.9941	1.73e-160	2.75e-158		ENSG00000108654	DDX5	6064.19	-0.375483	0.0434399	-8.64374	5.44e-18	3.35e-16
ENSG00000160877	NACC1	6270.5	-0.750093	0.0558778	-13.4238	4.39e-41	6.06e-40		ENSG00000196878	LAMB3	6050.9	0.400907	0.0460825	8.69976	3.33e-18	2.09e-16
ENSG00000168159	RNF187	6222.26	-1.38805	0.0644481	-21.5375	6.93e-103	3.7e-101		ENSG00000127481	UBR4	6049.55	0.489715	0.0473542	10.3415	4.57e-25	5.32e-23
ENSG00000078369	GNB1	6219.5	0.0231642	0.0557116	0.415788	0.677565	0.767065		ENSG00000125651	GTF2F1	6040.36	-0.0672226	0.0434786	-1.54611	0.122078	0.259178
ENSG00000103855	CD276	6201.33	-0.537725	0.0540965	-9.94011	2.79e-23	2.32e-22		ENSG00000125505	MBOAT7	6021.19	0.328311	0.0448961	7.3127	2.62e-13	9.5e-12
ENSG00000183010	PYCR1	6189.59	-1.20448	0.0560328	-21.496	1.7e-102	8.95e-101		ENSG00000253729	PRKDC	6017.43	-0.186372	0.0441576	-4.22061	2.44e-05	0.000221412
ENSG00000118898	PPL	6186.35	-0.0552048	0.0540031	-1.02225	0.306661	0.418278		ENSG00000087365	SF3B2	6011.84	-0.0723271	0.0452741	-1.59754	0.110146	0.241458
ENSG00000130706	ADRM1	6176.11	-1.36222	0.0596182	-22.8491	1.49e-115	1e-113		ENSG00000101182	PSMA7	6002.63	-0.115897	0.0514894	-2.25089	0.0243924	0.0765723
ENSG00000104738	MCM4	6155.99	-0.0111436	0.0539744	-0.20646	0.836431	0.887601		ENSG00000112118	MCM3	5962.79	-0.284083	0.0439502	-6.46375	1.02e-10	2.61e-09
ENSG00000169567	HINT1	6138.65	-1.26887	0.0557469	-22.7613	1.11e-114	7.25e-113		ENSG00000104738	MCM4	5953.68	-0.231526	0.0442482	-5.23243	1.67e-07	2.41e-06
ENSG00000089248	ERP29	6136.95	-0.534201	0.0579377	-9.22027	2.96e-20	2.2e-19		ENSG00000134686	PHC2	5952.39	-0.035295	0.0443743	-0.795393	0.426385	0.614824
ENSG00000134291	TMEM106C	6131.62	-0.65131	0.0588188	-11.0732	1.69e-28	1.66e-27		ENSG00000160710	ADAR	5941.45	0.0861359	0.0457576	1.88244	0.0597763	0.153759
ENSG00000180900	SCRIB	6121.86	-1.10364	0.0608609	-18.1338	1.72e-73	5.01e-72		ENSG00000166197	NOLC1	5916.18	-0.0907328	0.0473096	-1.91785	0.0551298	0.144303
ENSG00000047849	MAP4	6118.45	0.232385	0.0541844	4.28879	1.8e-05	5.45e-05		ENSG00000170144	HNRNPA3	5908	-0.420995	0.0529113	-7.95663	1.77e-15	8.55e-14
ENSG00000100823	APEX1	6094.19	-0.186659	0.0669082	-2.78978	0.00527436	0.0115166		ENSG00000130811	EIF3G	5882.67	0.0524642	0.0476259	1.10159	0.27064	0.456675
ENSG00000145901	TNIP1	6090.01	-0.763708	0.055936	-13.6533	1.93e-42	2.78e-41		ENSG00000189159	JPT1	5872.92	0.274685	0.0470306	5.84056	5.2e-09	1.01e-07
ENSG00000197324	LRP10	6087.27	-0.294769	0.0580354	-5.07913	3.79e-07	1.35e-06		ENSG00000177700	POLR2L	5866.73	0.103373	0.0451106	2.29154	0.021932	0.070391
ENSG00000177700	POLR2L	6082.07	-1.36436	0.0670939	-20.3351	6.29e-92	2.68e-90		ENSG00000141522	ARHGDIA	5848.21	0.0423724	0.0440493	0.96193	0.336085	0.527165
ENSG00000143933	CALM2	6073.23	0.232539	0.056833	4.09163	4.28e-05	0.000124478		ENSG00000007202	KIAA0100	5817.39	0.254894	0.0441377	5.77497	7.7e-09	1.44e-07
ENSG00000179632	MAF1	6060.92	-1.31577	0.0593799	-22.1585	8.64e-109	5.08e-107		ENSG00000092010	PSME1	5807.76	0.0468691	0.0452419	1.03597	0.300218	0.490075
ENSG00000156515	HK1	6020.58	0.0033702	0.0553349	0.0609055	0.951434	0.968088		ENSG00000123143	PKN1	5793.76	0.401759	0.0458211	8.76798	1.82e-18	1.2e-16
ENSG00000237550	AC243919.1	5994.73	-0.992014	0.0726928	-13.6467	2.11e-42	3.04e-41		ENSG00000142230	SAE1	5773.48	0.0857084	0.0459994	1.86325	0.0624271	0.15865
ENSG00000136271	DDX56	5988.63	-1.10607	0.058291	-18.975	2.75e-80	9.04e-79		ENSG00000126934	MAP2K2	5765.25	0.126511	0.0450455	2.80851	0.00497716	0.0212893
ENSG00000168374	ARF4	5986.5	0.596114	0.0560238	10.6404	1.93e-26	1.79e-25		ENSG00000004455	AK2	5758.33	0.0628174	0.0444871	1.41204	0.157939	0.313617
ENSG00000149823	VPS51	5983.73	-1.49575	0.0639176	-23.4012	4.16e-121	3.07e-119		ENSG00000148346	LCN2	5736.26	-0.410249	0.0443688	-9.24636	2.32e-20	1.94e-18
ENSG00000142910	TINAGL1	5966.85	-1.13413	0.0577652	-19.6334	8.01e-86	2.95e-84		ENSG00000130816	DNMT1	5736.21	0.0860394	0.0441314	1.94962	0.0512215	0.13666
ENSG00000116221	MRPL37	5959.84	-0.859108	0.0555227	-15.4731	5.27e-54	9.85e-53		ENSG00000147955	SIGMAR1	5734.18	0.335212	0.0458674	7.30827	2.71e-13	9.78e-12
ENSG00000214530	STARD10	5958.17	-0.686199	0.0608513	-11.2766	1.71e-29	1.74e-28		ENSG00000170515	PA2G4	5723.36	-0.0932277	0.0452812	-2.05886	0.0395075	0.111447
ENSG00000107223	EDF1	5957.77	-1.24133	0.0653988	-18.9808	2.46e-80	8.15e-79		ENSG00000132254	ARFIP2	5717.21	0.345422	0.0455633	7.58115	3.43e-14	1.41e-12
ENSG00000110958	PTGES3	5956.11	0.211258	0.0556093	3.79898	0.000145295	0.000398927		ENSG00000169223	LMAN2	5713.43	0.16696	0.0507173	3.29197	0.000994895	0.00554292
ENSG00000198561	CTNND1	5934.86	0.674236	0.055544	12.1388	6.58e-34	7.54e-33		ENSG00000173457	PPP1R14B	5691.22	0.273919	0.0454132	6.03169	1.62e-09	3.45e-08
ENSG00000101365	IDH3B	5933.39	-0.97799	0.0564947	-17.3112	3.87e-67	9.67e-66		ENSG00000137409	MTCH1	5683.02	0.253472	0.0444963	5.69647	1.22e-08	2.21e-07
ENSG00000168090	COPS6	5932.85	-0.919671	0.0562708	-16.3437	4.83e-60	1.02e-58		ENSG00000108106	UBE2S	5677.61	0.319379	0.0512987	6.22587	4.79e-10	1.1e-08
ENSG00000247077	PGAM5	5930.02	-1.13433	0.056116	-20.2141	7.36e-91	3.07e-89		ENSG00000178252	WDR6	5668.13	0.144843	0.0447809	3.23447	0.00121869	0.00658371
ENSG00000125656	CLPP	5917.78	-1.14317	0.0581149	-19.6709	3.83e-86	1.43e-84		ENSG00000182446	NPLOC4	5639.58	0.217905	0.0452622	4.81427	1.48e-06	1.77e-05
ENSG00000132153	DHX30	5906.74	-0.886898	0.0546585	-16.2262	3.29e-59	6.85e-58		ENSG00000215030	RPL13P12	5631.74	0.0225177	0.049839	0.451808	0.651407	0.792097
ENSG00000032444	PNPLA6	5901.31	-1.07596	0.0555333	-19.375	1.26e-83	4.43e-82		ENSG00000131504	DIAPH1	5626.29	0.191633	0.0452764	4.23251	2.31e-05	0.000211812
ENSG00000117362	APH1A	5895.92	-0.957071	0.0565704	-16.9182	3.3e-64	7.72e-63		ENSG00000090273	NUDC	5609.98	0.191384	0.045797	4.17898	2.93e-05	0.000259871
ENSG00000035403	VCL	5887.72	0.0977159	0.0590897	1.65369	0.098191	0.161321		ENSG00000138668	HNRNPD	5603.55	-0.23985	0.0449866	-5.33159	9.74e-08	1.46e-06
ENSG00000120885	CLU	5883.07	-0.634824	0.0548462	-11.5746	5.54e-31	5.89e-30		ENSG00000143933	CALM2	5592.17	-0.376204	0.0473083	-7.95218	1.83e-15	8.82e-14
ENSG00000107719	PALD1	5877.04	-1.13331	0.0581663	-19.484	1.5e-84	5.38e-83		ENSG00000104964	TLE5	5586.34	0.110338	0.04875	2.26334	0.0236145	0.0745488
ENSG00000100364	KIAA0930	5875.1	-1.11887	0.0558202	-20.0442	2.27e-89	9.11e-88		ENSG00000198931	APRT	5569.99	0.0831971	0.0480149	1.73273	0.0831428	0.19716
ENSG00000171148	TADA3	5845.52	-1.18243	0.0553156	-21.376	2.23e-101	1.16e-99		ENSG00000103855	CD276	5569.25	0.163737	0.0450528	3.63432	0.000278714	0.00184813
ENSG00000155660	PDIA4	5844.59	0.262063	0.0585265	4.47768	7.55e-06	2.38e-05		ENSG00000102996	MMP15	5564.01	0.714531	0.0453426	15.7585	6e-56	6.41e-53
ENSG00000166557	TMED3	5843.49	-1.48001	0.055853	-26.4983	1.01e-154	1.44e-152		ENSG00000117632	STMN1	5561.48	-0.13977	0.0451137	-3.09817	0.0019472	0.00975985
ENSG00000130204	TOMM40	5836.01	-1.06961	0.063951	-16.7255	8.55e-63	1.92e-61		ENSG00000105953	OGDH	5560.43	0.339466	0.0447121	7.59226	3.14e-14	1.31e-12
ENSG00000103187	COTL1	5833.25	-1.32952	0.0594484	-22.3642	8.79e-111	5.37e-109		ENSG00000166794	PPIB	5560.37	0.0496032	0.0472202	1.05047	0.293504	0.483088
ENSG00000185813	PCYT2	5826.09	-1.19764	0.055561	-21.5554	4.71e-103	2.54e-101		ENSG00000072110	ACTN1	5539.81	0.111292	0.0450636	2.46966	0.013524	0.0480955
ENSG00000166197	NOLC1	5814.33	0.0996598	0.0554664	1.79676	0.0723741	0.123682		ENSG00000184117	NIPSNAP1	5520.2	-0.159491	0.044661	-3.57115	0.000355416	0.00228079
ENSG00000100300	TSPO	5808.56	-1.67723	0.0640348	-26.1925	3.23e-151	4.32e-149		ENSG00000198918	RPL39	5510.26	-0.28032	0.0967429	-2.89758	0.00376055	0.0168715
ENSG00000166851	PLK1	5802.56	-0.676575	0.0597048	-11.332	9.11e-30	9.34e-29		ENSG00000169567	HINT1	5505.73	0.128767	0.0471492	2.73105	0.00631332	0.0260286
ENSG00000170144	HNRNPA3	5802.04	0.560599	0.0557839	10.0495	9.24e-24	7.82e-23		ENSG00000127837	AAMP	5490.07	0.142773	0.0456098	3.13031	0.00174622	0.00894813
ENSG00000173402	DAG1	5779.94	0.023534	0.0567555	0.414655	0.678395	0.767832		ENSG00000013588	GPRC5A	5476.13	0.737454	0.0462068	15.9598	2.43e-57	2.86e-54
ENSG00000142634	EFHD2	5750.73	-1.50155	0.0626676	-23.9606	7.17e-127	5.87e-125		ENSG00000106105	GARS	5464.34	-0.0547693	0.0448827	-1.22028	0.22236	0.399257
ENSG00000110917	MLEC	5749.57	0.399905	0.0587159	6.81085	9.7e-12	4.83e-11		ENSG00000159069	FBXW5	5463.26	0.0990348	0.0481033	2.0588	0.0395138	0.111447
ENSG00000006744	ELAC2	5748.35	-0.302733	0.0550408	-5.50015	3.79e-08	1.47e-07		ENSG00000125991	ERGIC3	5460.46	0.116731	0.0480241	2.43067	0.0150709	0.0524534
ENSG00000125505	MBOAT7	5733.59	-1.07067	0.059188	-18.0894	3.86e-73	1.11e-71		ENSG00000132475	H3F3B	5447.97	-0.162399	0.0449146	-3.61572	0.000299512	0.00197047
ENSG00000125968	ID1	5731.31	-0.103668	0.0562507	-1.84297	0.0653333	0.112904		ENSG00000110917	MLEC	5445.22	0.0451351	0.0474735	0.950742	0.341736	0.532767
ENSG00000130520	LSM4	5726.28	-1.23571	0.063039	-19.6023	1.48e-85	5.41e-84		ENSG00000109475	RPL34	5442.1	-0.103041	0.052234	-1.97268	0.0485317	0.130821
ENSG00000213741	RPS29	5720.47	-1.3868	0.410096	-3.38164	0.000720541	0.00180254		ENSG00000159131	GART	5436.75	-0.0023317	0.0486085	-0.0479691	0.961741	0.979837
ENSG00000130723	PRRC2B	5718.91	0.274651	0.0549641	4.99691	5.83e-07	2.05e-06		ENSG00000141934	PLPP2	5431.86	0.293461	0.045389	6.46546	1.01e-10	2.6e-09
ENSG00000090861	AARS	5716.78	0.259707	0.0549445	4.72671	2.28e-06	7.55e-06		ENSG00000084774	CAD	5418.15	0.392647	0.0467164	8.4049	4.28e-17	2.47e-15
ENSG00000198786	MT-ND5	5708.53	0.796545	0.0703016	11.3304	9.28e-30	9.51e-29		ENSG00000233276	GPX1	5417.91	-0.125433	0.0470751	-2.66453	0.00770957	0.0304393
ENSG00000120438	TCP1	5702.8	0.0132552	0.0589771	0.224752	0.822172	0.87819		ENSG00000169727	GPS1	5379.59	0.197453	0.0477732	4.13313	3.58e-05	0.000310779
ENSG00000261236	BOP1	5701.24	-1.96978	0.0634132	-31.0626	7.71e-212	4.05e-209		ENSG00000132361	CLUH	5379.32	0.358565	0.0466491	7.68645	1.51e-14	6.58e-13
ENSG00000140264	SERF2	5700.65	-1.29838	0.0684957	-18.9557	3.96e-80	1.3e-78		ENSG00000134308	YWHAQ	5377.31	-0.0505773	0.0457197	-1.10625	0.268619	0.454271
ENSG00000109475	RPL34	5700.39	-0.91484	0.0660928	-13.8417	1.43e-43	2.11e-42		ENSG00000130520	LSM4	5368.12	0.199226	0.0508737	3.91609	9e-05	0.000684893
ENSG00000095321	CRAT	5690.11	-0.782631	0.0583034	-13.4234	4.41e-41	6.09e-40		ENSG00000079246	XRCC5	5367.52	-0.780754	0.0482003	-16.1981	5.2e-59	7.63e-56
ENSG00000157593	SLC35B2	5680.63	-1.19536	0.0602734	-19.8323	1.57e-87	6.12e-86		ENSG00000167747	C19orf48	5359.64	0.231378	0.0453752	5.09921	3.41e-07	4.65e-06
ENSG00000198431	TXNRD1	5672.03	0.823496	0.0557775	14.7639	2.5e-49	4.21e-48		ENSG00000130723	PRRC2B	5359.31	0.017364	0.048277	0.359674	0.719091	0.841153
ENSG00000143870	PDIA6	5669.21	-0.0816607	0.0630164	-1.29586	0.195022	0.288009		ENSG00000127824	TUBA4A	5347.94	0.00601727	0.0473283	0.127139	0.89883	0.948559
ENSG00000172725	CORO1B	5667.47	-0.96193	0.0575084	-16.7268	8.36e-63	1.89e-61		ENSG00000083444	PLOD1	5347.78	0.380349	0.0464013	8.19694	2.47e-16	1.33e-14
ENSG00000148834	GSTO1	5662.12	-0.972002	0.0566589	-17.1553	5.74e-66	1.4e-64		ENSG00000188856	RPSAP47	5342.24	-0.0160222	0.0478602	-0.334771	0.737798	0.853428
ENSG00000189159	JPT1	5660.19	-1.09149	0.0558124	-19.5565	3.63e-85	1.32e-83		ENSG00000107719	PALD1	5335.84	0.0254084	0.0451807	0.562373	0.573862	0.73556
ENSG00000125912	NCLN	5647.76	-1.76573	0.0614502	-28.7344	1.42e-181	3.18e-179		ENSG00000136026	CKAP4	5319.35	0.0885483	0.046517	1.90357	0.056966	0.14789
ENSG00000130816	DNMT1	5642.11	-0.0343116	0.0562815	-0.609642	0.542099	0.65128		ENSG00000087087	SRRT	5317.98	0.0768828	0.0459935	1.6716	0.0946025	0.215786
ENSG00000116649	SRM	5642.07	-2.0222	0.0583401	-34.6622	2.93e-263	3.43e-260		ENSG00000076108	BAZ2A	5313.39	0.135106	0.0477065	2.83203	0.00462533	0.0200916
ENSG00000136270	TBRG4	5639.95	-1.1477	0.0572072	-20.0622	1.58e-89	6.4e-88		ENSG00000134057	CCNB1	5309.56	-0.156498	0.045606	-3.43153	0.000600191	0.00358528
ENSG00000125651	GTF2F1	5631.78	-0.2719	0.0549696	-4.94636	7.56e-07	2.63e-06		ENSG00000133313	CNDP2	5289.76	0.217975	0.0453562	4.80585	1.54e-06	1.83e-05
ENSG00000160710	ADAR	5623.97	0.536975	0.0552625	9.71681	2.56e-22	2.05e-21		ENSG00000148834	GSTO1	5287.05	0.173663	0.0453056	3.83314	0.000126517	0.00092542
ENSG00000077549	CAPZB	5616.91	-0.303182	0.0570449	-5.3148	1.07e-07	3.99e-07		ENSG00000180900	SCRIB	5276.18	0.361621	0.0456683	7.91844	2.41e-15	1.15e-13
ENSG00000127481	UBR4	5611.96	0.126357	0.0550529	2.2952	0.0217217	0.0422776		ENSG00000060138	YBX3	5259.72	0.0418247	0.0473161	0.883942	0.376728	0.567043
ENSG00000065000	AP3D1	5609.54	-0.3927	0.05837	-6.72777	1.72e-11	8.43e-11		ENSG00000135446	CDK4	5230.36	0.0904344	0.0532308	1.69891	0.0893361	0.206878
ENSG00000063660	GPC1	5606.9	-1.23811	0.0574759	-21.5413	6.39e-103	3.43e-101		ENSG00000130706	ADRM1	5225.91	0.143938	0.0996803	1.444	0.14874	0.300653
ENSG00000149428	HYOU1	5605.81	-0.395507	0.0561774	-7.04033	1.92e-12	9.98e-12		ENSG00000138363	ATIC	5219.12	-0.0088902	0.0455552	-0.195152	0.845274	0.917927
ENSG00000161671	EMC10	5596.33	-1.38814	0.0600643	-23.1109	3.6e-118	2.55e-116		ENSG00000168710	AHCYL1	5218.53	-0.117149	0.0469467	-2.49535	0.0125831	0.0453394
ENSG00000092929	UNC13D	5587.67	-0.943959	0.0559216	-16.88	6.31e-64	1.46e-62		ENSG00000157020	SEC13	5211.4	0.134657	0.0478526	2.814	0.00489295	0.0210055
ENSG00000075618	FSCN1	5569.91	-0.974968	0.0603708	-16.1497	1.14e-58	2.36e-57		ENSG00000141736	ERBB2	5204.43	0.0394306	0.0484392	0.814023	0.415632	0.604758
ENSG00000196961	AP2A1	5563.97	-0.669463	0.0559263	-11.9705	5.07e-33	5.67e-32		ENSG00000142864	SERBP1	5199.13	-0.426305	0.0458866	-9.29042	1.54e-20	1.3e-18
ENSG00000177830	CHID1	5549.98	-0.964132	0.0566286	-17.0255	5.31e-65	1.27e-63		ENSG00000173113	TRMT112	5195.05	-0.01305	0.04681	-0.278787	0.780408	0.880357
ENSG00000172531	PPP1CA	5545.55	-1.16951	0.0669051	-17.4801	2.03e-68	5.18e-67		ENSG00000127616	SMARCA4	5194.33	0.167078	0.047009	3.55418	0.000379156	0.00241599
ENSG00000167315	ACAA2	5537.17	0.33614	0.0591281	5.68494	1.31e-08	5.25e-08		ENSG00000006744	ELAC2	5191.06	0.224962	0.048442	4.64394	3.42e-06	3.8e-05
ENSG00000114738	MAPKAPK3	5534.52	-1.1824	0.0559839	-21.1204	5.17e-99	2.56e-97		ENSG00000168090	COPS6	5187.92	0.0145228	0.0472291	0.307497	0.758465	0.866333
ENSG00000004478	FKBP4	5532.05	-0.84495	0.055994	-15.09	1.88e-51	3.34e-50		ENSG00000242372	EIF6	5181.09	0.359413	0.0494246	7.27196	3.54e-13	1.27e-11
ENSG00000080824	HSP90AA1	5530.05	0.837969	0.0606014	13.8276	1.74e-43	2.56e-42		ENSG00000116688	MFN2	5176.28	0.140007	0.0487279	2.87324	0.00406284	0.0180486
ENSG00000184840	TMED9	5521.63	-1.14117	0.0630349	-18.1038	2.97e-73	8.56e-72		ENSG00000119333	WDR34	5175.42	0.138029	0.0460437	2.99779	0.00271946	0.0128845
ENSG00000253729	PRKDC	5520.91	0.967812	0.0566657	17.0793	2.12e-65	5.12e-64		ENSG00000185896	LAMP1	5167.9	0.196365	0.0487605	4.02713	5.65e-05	0.000462971
ENSG00000181885	CLDN7	5508.96	-0.777617	0.0599923	-12.962	2.01e-38	2.58e-37		ENSG00000096433	ITPR3	5166.57	0.475171	0.0483649	9.82471	8.81e-23	8.93e-21
ENSG00000087365	SF3B2	5507.71	0.143084	0.0554366	2.58105	0.00985016	0.0204719		ENSG00000142627	EPHA2	5163.15	-0.0459027	0.045796	-1.00233	0.316185	0.507416
ENSG00000072110	ACTN1	5462.48	-0.0783094	0.0561715	-1.39411	0.163284	0.248011		ENSG00000156515	HK1	5159.14	0.0789226	0.045782	1.72388	0.0847298	0.199809
ENSG00000072310	SREBF1	5461.61	-0.0207948	0.0621314	-0.334691	0.737858	0.814554		ENSG00000140105	WARS	5155.39	0.146895	0.0465343	3.15671	0.00159562	0.00829215
ENSG00000100129	EIF3L	5452.13	0.634114	0.0604815	10.4844	1.02e-25	9.15e-25		ENSG00000160877	NACC1	5144.39	0.0454983	0.0474626	0.958615	0.337753	0.528653
ENSG00000196878	LAMB3	5450.99	-0.738016	0.0558459	-13.2152	7.17e-40	9.59e-39		ENSG00000059573	ALDH18A1	5142.57	0.123559	0.0463971	2.66307	0.00774314	0.0305036
ENSG00000181789	COPG1	5441.7	0.285581	0.0560343	5.09654	3.46e-07	1.24e-06		ENSG00000183255	PTTG1IP	5134.8	0.257113	0.0461664	5.56928	2.56e-08	4.31e-07
ENSG00000112473	SLC39A7	5428.11	-0.419389	0.0590061	-7.10755	1.18e-12	6.22e-12		ENSG00000100380	ST13	5133	-0.397982	0.0462003	-8.61426	7.04e-18	4.31e-16
ENSG00000182481	KPNA2	5425.17	0.139398	0.0589714	2.36382	0.0180874	0.0358173		ENSG00000004478	FKBP4	5128.28	0.271923	0.0468461	5.80461	6.45e-09	1.22e-07
ENSG00000090273	NUDC	5416.92	-0.892142	0.0560968	-15.9036	5.98e-57	1.2e-55		ENSG00000130204	TOMM40	5127.48	0.0748547	0.0486388	1.53899	0.123806	0.261829
ENSG00000138326	RPS24	5407.96	-1.06948	0.0602737	-17.7438	1.92e-70	5.1e-69		ENSG00000175203	DCTN2	5126.88	0.071581	0.0459145	1.559	0.118995	0.254773
ENSG00000110717	NDUFS8	5404.82	-1.56638	0.0593893	-26.3748	2.66e-153	3.65e-151		ENSG00000126602	TRAP1	5126.1	-0.143066	0.0468741	-3.05213	0.00227223	0.0111524
ENSG00000142230	SAE1	5400.42	-0.317643	0.0569269	-5.57983	2.41e-08	9.48e-08		ENSG00000077549	CAPZB	5118.24	-0.171385	0.0459865	-3.72686	0.000193878	0.0013448
ENSG00000178252	WDR6	5394.76	-0.157658	0.0572622	-2.75327	0.00590031	0.0127663		ENSG00000100591	AHSA1	5113.84	0.264998	0.0467577	5.66747	1.45e-08	2.61e-07
ENSG00000084774	CAD	5390.39	-0.715203	0.0562656	-12.7112	5.12e-37	6.37e-36		ENSG00000142208	AKT1	5113.1	0.161816	0.0458572	3.52869	0.000417629	0.00263259
ENSG00000136279	DBNL	5385.62	-1.74625	0.0594363	-29.3802	9.84e-190	2.77e-187		ENSG00000159352	PSMD4	5094.39	-0.118561	0.0491625	-2.41161	0.0158821	0.0547098
ENSG00000123064	DDX54	5381.27	-0.487248	0.0616494	-7.90352	2.71e-15	1.64e-14		ENSG00000182934	SRPRA	5091.66	0.14951	0.0470629	3.17682	0.001489	0.00780364
ENSG00000137312	FLOT1	5378.17	-0.532472	0.0575058	-9.25944	2.06e-20	1.54e-19		ENSG00000155506	LARP1	5091.12	0.250814	0.0491728	5.10065	3.38e-07	4.62e-06
ENSG00000197226	TBC1D9B	5367.78	-0.429319	0.0562607	-7.63088	2.33e-14	1.34e-13		ENSG00000124422	USP22	5090.39	-0.0331321	0.0475555	-0.696705	0.485987	0.666864
ENSG00000059573	ALDH18A1	5360.92	0.142629	0.0561424	2.54049	0.0110697	0.0227981		ENSG00000101474	APMAP	5074.25	0.166552	0.0498608	3.34035	0.000836731	0.00477494
ENSG00000214706	IFRD2	5360	-1.47196	0.0583334	-25.2335	1.72e-140	1.79e-138		ENSG00000148773	MKI67	5072.1	-0.12239	0.0485904	-2.51882	0.011775	0.0429546
ENSG00000129925	TMEM8A	5355.88	-1.09543	0.0605728	-18.0846	4.21e-73	1.21e-71		ENSG00000125817	CENPB	5070.16	0.162917	0.0459271	3.54729	0.000389213	0.00247203
ENSG00000108654	DDX5	5349.88	0.544378	0.0615822	8.83986	9.58e-19	6.73e-18		ENSG00000086504	MRPL28	5067.99	0.0546723	0.0559364	0.977401	0.328371	0.519752
ENSG00000130513	GDF15	5314.8	-1.23885	0.0645056	-19.2053	3.34e-82	1.14e-80		ENSG00000165637	VDAC2	5049.07	0.153452	0.0478755	3.20523	0.00134953	0.00714296
ENSG00000105221	AKT2	5310.13	-1.13741	0.0587757	-19.3517	1.97e-83	6.92e-82		ENSG00000125755	SYMPK	5042.91	0.125072	0.0464053	2.6952	0.00703463	0.0282975
ENSG00000141736	ERBB2	5296.8	-0.197105	0.0575883	-3.42265	0.000620138	0.00156551		ENSG00000103187	COTL1	5041.25	0.0925528	0.0483685	1.91349	0.0556847	0.145367
ENSG00000031698	SARS	5287.32	0.0189009	0.0571627	0.330651	0.740908	0.816914		ENSG00000077235	GTF3C1	5036.99	0.291128	0.0463292	6.2839	3.3e-10	7.82e-09
ENSG00000007202	KIAA0100	5286.92	0.276276	0.0561418	4.92105	8.61e-07	2.98e-06		ENSG00000177469	CAVIN1	5035.26	-0.161277	0.0464572	-3.47152	0.000517524	0.00314747
ENSG00000129353	SLC44A2	5282	-0.284619	0.0569559	-4.99718	5.82e-07	2.05e-06		ENSG00000110713	NUP98	5026.26	0.0494506	0.0488907	1.01145	0.3118	0.502697
ENSG00000103485	QPRT	5281.56	-0.763782	0.0621466	-12.29	1.02e-34	1.2e-33		ENSG00000162337	LRP5	5018.98	0.0832621	0.0511287	1.62848	0.103423	0.230768
ENSG00000133243	BTBD2	5281.46	-0.990382	0.0672646	-14.7237	4.54e-49	7.61e-48		ENSG00000184840	TMED9	5016.56	0.128319	0.0481712	2.66382	0.00772597	0.0304632
ENSG00000174437	ATP2A2	5269.23	0.309461	0.0560653	5.51965	3.4e-08	1.32e-07		ENSG00000138119	MYOF	5012.66	-0.158339	0.0490853	-3.2258	0.0012562	0.00675222
ENSG00000108179	PPIF	5243.31	-0.736222	0.056465	-13.0386	7.38e-39	9.61e-38		ENSG00000100364	KIAA0930	5008.32	0.171014	0.0466898	3.66277	0.000249505	0.00168005
ENSG00000159131	GART	5242.38	0.162231	0.0569914	2.84659	0.00441905	0.00977518		ENSG00000197226	TBC1D9B	5006.85	0.117723	0.0493255	2.38665	0.0170029	0.057791
ENSG00000134419	RPS15A	5238.81	-1.04641	0.0660337	-15.8466	1.48e-56	2.95e-55		ENSG00000105355	PLIN3	4995.29	0.322379	0.0500133	6.44586	1.15e-10	2.92e-09
ENSG00000112655	PTK7	5230.62	-0.561705	0.0563482	-9.96847	2.09e-23	1.75e-22		ENSG00000119689	DLST	4992.52	0.181008	0.0478074	3.7862	0.000152969	0.00109131
ENSG00000049656	CLPTM1L	5230.56	-0.732478	0.0593667	-12.3382	5.64e-35	6.68e-34		ENSG00000116237	ICMT	4990.02	0.00276977	0.046587	0.0594536	0.952591	0.97553
ENSG00000172809	RPL38	5224.94	-0.0236407	0.181422	-0.130308	0.896323	0.929753		ENSG00000116221	MRPL37	4988.21	0.227723	0.0468688	4.85874	1.18e-06	1.45e-05
ENSG00000127616	SMARCA4	5213.22	-0.313387	0.0563781	-5.55867	2.72e-08	1.07e-07		ENSG00000101361	NOP56	4987.22	0.319701	0.0475881	6.71809	1.84e-11	5.37e-10
ENSG00000101439	CST3	5203.41	-1.12581	0.0585778	-19.219	2.57e-82	8.87e-81		ENSG00000110047	EHD1	4980.32	0.469339	0.0466065	10.0702	7.48e-24	8.21e-22
ENSG00000107404	DVL1	5203.36	-1.58042	0.0623218	-25.3591	7.13e-142	8.11e-140		ENSG00000166851	PLK1	4976.16	0.0704677	0.0466069	1.51196	0.130544	0.273275
ENSG00000131504	DIAPH1	5200.27	0.391381	0.0572523	6.83608	8.14e-12	4.07e-11		ENSG00000099624	ATP5F1D	4965.25	0.137774	0.04786	2.87868	0.00399342	0.0177939
ENSG00000135940	COX5B	5196.15	-1.59301	0.0574754	-27.7163	4.44e-169	7.87e-167		ENSG00000131467	PSME3	4964.51	0.116589	0.0463587	2.51492	0.0119059	0.0433187
ENSG00000162302	RPS6KA4	5194.75	-1.97402	0.0602424	-32.768	1.68e-235	1.22e-232		ENSG00000108424	KPNB1	4962.71	-0.148398	0.0493392	-3.00771	0.00263223	0.012537
ENSG00000099821	POLRMT	5189.53	-1.60875	0.0604755	-26.6017	6.48e-156	9.5e-154		ENSG00000142871	CCN1	4962.44	-0.0039782	0.0469737	-0.0846898	0.932508	0.964568
ENSG00000185201	IFITM2	5188.8	-0.679105	0.057932	-11.7225	9.78e-32	1.06e-30		ENSG00000183684	ALYREF	4956.28	0.162331	0.0942635	1.72209	0.0850525	0.200154
ENSG00000042753	AP2S1	5182.62	-1.30312	0.06213	-20.974	1.13e-97	5.48e-96		ENSG00000137312	FLOT1	4947.29	0.194275	0.0490102	3.96396	7.37e-05	0.000578992
ENSG00000104969	SGTA	5182	-1.42077	0.0590607	-24.0561	7.21e-128	6e-126		ENSG00000168528	SERINC2	4946.69	0.494217	0.0496318	9.95766	2.33e-23	2.43e-21
ENSG00000127948	POR	5177.35	-0.504647	0.0618888	-8.1541	3.52e-16	2.21e-15		ENSG00000112081	SRSF3	4931.4	-0.302456	0.0465331	-6.49981	8.04e-11	2.11e-09
ENSG00000083444	PLOD1	5166.05	-0.929853	0.0572275	-16.2484	2.29e-59	4.8e-58		ENSG00000134910	STT3A	4915.17	0.275443	0.0479265	5.7472	9.07e-09	1.68e-07
ENSG00000204590	GNL1	5160.7	-0.982508	0.0580207	-16.9337	2.54e-64	5.94e-63		ENSG00000142507	PSMB6	4909.91	0.132676	0.0488058	2.71844	0.00655908	0.0267787
ENSG00000166226	CCT2	5159.36	0.619498	0.0653391	9.48128	2.51e-21	1.95e-20		ENSG00000171302	CANT1	4902.48	0.0827708	0.0465799	1.77696	0.0755741	0.183812
ENSG00000122218	COPA	5156.23	0.594792	0.0592311	10.0419	9.97e-24	8.43e-23		ENSG00000178982	EIF3K	4894.32	0.0435591	0.04936	0.882478	0.377519	0.567606
ENSG00000142864	SERBP1	5155.89	0.410622	0.0598894	6.85633	7.06e-12	3.55e-11		ENSG00000140564	FURIN	4887.55	0.0398815	0.0478642	0.833222	0.40472	0.593468
ENSG00000125755	SYMPK	5151.38	-0.597359	0.0607103	-9.83951	7.61e-23	6.22e-22		ENSG00000100994	PYGB	4880.82	0.457301	0.047153	9.69823	3.07e-22	3e-20
ENSG00000050820	BCAR1	5150.42	-1.32389	0.0638266	-20.7419	1.45e-95	6.79e-94		ENSG00000117410	ATP6V0B	4875.17	0.345812	0.0468713	7.3779	1.61e-13	6e-12
ENSG00000188486	H2AFX	5135.02	-1.86475	0.0580688	-32.1128	2.93e-226	2.03e-223		ENSG00000123064	DDX54	4873.54	0.14671	0.050234	2.92053	0.00349432	0.0158587
ENSG00000155366	RHOC	5127.32	-1.26543	0.063104	-20.053	1.9e-89	7.65e-88		ENSG00000138326	RPS24	4873.51	-0.47664	0.0547102	-8.71207	2.98e-18	1.93e-16
ENSG00000072506	HSD17B10	5122.97	-1.40656	0.0582284	-24.1559	6.47e-129	5.53e-127		ENSG00000163466	ARPC2	4871.04	-0.130171	0.0470608	-2.76601	0.00567468	0.0238389
ENSG00000079246	XRCC5	5116.36	1.11396	0.0614395	18.131	1.81e-73	5.26e-72		ENSG00000118816	CCNI	4870.22	-0.0292646	0.0482241	-0.606846	0.543953	0.713172
ENSG00000175416	CLTB	5115.43	-2.08604	0.0658995	-31.6548	6.51e-220	3.81e-217		ENSG00000063660	GPC1	4869.89	0.144226	0.0477128	3.02279	0.00250455	0.0120609
ENSG00000079616	KIF22	5110.08	-0.789988	0.0566028	-13.9567	2.86e-44	4.29e-43		ENSG00000197081	IGF2R	4860.19	0.420624	0.0474104	8.87197	7.19e-19	5.03e-17
ENSG00000070814	TCOF1	5104.4	-0.571565	0.0589858	-9.68987	3.33e-22	2.66e-21		ENSG00000119655	NPC2	4860.03	0.301704	0.0470633	6.4106	1.45e-10	3.62e-09
ENSG00000137106	GRHPR	5100.09	-1.00476	0.0569786	-17.634	1.35e-69	3.54e-68		ENSG00000108179	PPIF	4859.59	0.522427	0.0475397	10.9893	4.3e-28	6.42e-26
ENSG00000175334	BANF1	5098.63	-1.04199	0.0665208	-15.6641	2.66e-55	5.09e-54		ENSG00000196961	AP2A1	4853.94	-0.0762804	0.0470787	-1.62027	0.105173	0.233785
ENSG00000078808	SDF4	5098.52	-0.651743	0.0594114	-10.97	5.33e-28	5.17e-27		ENSG00000044115	CTNNA1	4844.78	-0.0992365	0.048673	-2.03884	0.0414659	0.11595
ENSG00000138363	ATIC	5093.91	0.426523	0.0601711	7.0885	1.36e-12	7.12e-12		ENSG00000118705	RPN2	4841.07	0.0952227	0.0469257	2.02922	0.0424355	0.118002
ENSG00000159352	PSMD4	5090.89	-0.510064	0.0588838	-8.66222	4.63e-18	3.16e-17		ENSG00000164889	SLC4A2	4838.58	0.511542	0.0476956	10.7251	7.76e-27	1e-24
ENSG00000162337	LRP5	5087.51	-0.30558	0.0570924	-5.35237	8.68e-08	3.27e-07		ENSG00000004059	ARF5	4832.01	-0.0698988	0.0476667	-1.46641	0.142537	0.291322
ENSG00000205542	TMSB4X	5082.47	0.222623	0.0602644	3.6941	0.000220668	0.000593357		ENSG00000100220	RTCB	4821.37	0.138022	0.0485802	2.8411	0.00449577	0.0196303
ENSG00000256269	HMBS	5068.4	-1.27199	0.0586516	-21.6872	2.71e-104	1.5e-102		ENSG00000117362	APH1A	4817.34	0.045718	0.0485727	0.941227	0.346588	0.537399
ENSG00000124422	USP22	5067.6	0.226242	0.0594336	3.80664	0.000140867	0.000387258		ENSG00000125968	ID1	4816.04	-0.480742	0.0573714	-8.37948	5.32e-17	3.03e-15
ENSG00000167775	CD320	5060.61	-1.84603	0.0596915	-30.9262	5.32e-210	2.7e-207		ENSG00000100714	MTHFD1	4814.71	-0.0271581	0.0487325	-0.557289	0.57733	0.738796
ENSG00000182446	NPLOC4	5057.22	-0.427246	0.0583232	-7.32549	2.38e-13	1.3e-12		ENSG00000102316	MAGED2	4812.95	0.0966411	0.0478517	2.0196	0.0434252	0.119917
ENSG00000157020	SEC13	5050.89	-0.360669	0.058129	-6.20463	5.48e-10	2.43e-09		ENSG00000171603	CLSTN1	4802.89	0.168381	0.0479316	3.51294	0.00044317	0.00276246
ENSG00000116688	MFN2	5048.54	-0.166504	0.0566144	-2.94101	0.00327144	0.00741429		ENSG00000163993	S100P	4801.42	0.650398	0.0582657	11.1626	6.21e-29	1e-26
ENSG00000163382	NAXE	5036.78	-1.15345	0.0598062	-19.2865	6.98e-83	2.44e-81		ENSG00000104687	GSR	4796.61	-0.172731	0.0477105	-3.6204	0.000294149	0.00194021
ENSG00000131467	PSME3	5034.09	-0.248031	0.0575065	-4.31309	1.61e-05	4.9e-05		ENSG00000196821	ILRUN	4784.86	0.0417859	0.0471004	0.887168	0.374988	0.565176
ENSG00000092010	PSME1	5026.97	-0.344201	0.0650758	-5.28923	1.23e-07	4.57e-07		ENSG00000197111	PCBP2	4775.54	0.135937	0.0473263	2.87234	0.00407446	0.0180865
ENSG00000125534	PPDPF	5013.15	-1.11195	0.0708076	-15.7039	1.42e-55	2.74e-54		ENSG00000103363	ELOB	4773.94	0.0584373	0.322994	0.180924	0.856427	0.92474
ENSG00000168528	SERINC2	5010.37	-1.59271	0.0602321	-26.4429	4.4e-154	6.15e-152		ENSG00000114738	MAPKAPK3	4760.57	0.295261	0.0475166	6.21386	5.17e-10	1.18e-08
ENSG00000101474	APMAP	4998.77	-0.427207	0.058531	-7.29883	2.9e-13	1.58e-12		ENSG00000101224	CDC25B	4741.45	0.276275	0.0475141	5.81459	6.08e-09	1.16e-07
ENSG00000112118	MCM3	4989.73	-0.32154	0.0570712	-5.63402	1.76e-08	7e-08		ENSG00000115884	SDC1	4729.52	0.429094	0.0520124	8.24984	1.59e-16	8.71e-15
ENSG00000138867	GUCD1	4983.11	-0.251808	0.0581394	-4.33111	1.48e-05	4.54e-05		ENSG00000157593	SLC35B2	4695.02	0.331869	0.0492243	6.74197	1.56e-11	4.62e-10
ENSG00000105197	TIMM50	4983.09	-1.16194	0.074584	-15.579	1.01e-54	1.91e-53		ENSG00000237550	AC243919.1	4694.22	0.0659284	0.0486832	1.35423	0.175663	0.338179
ENSG00000178982	EIF3K	4982.59	-1.07351	0.0609008	-17.6272	1.52e-69	3.99e-68		ENSG00000148180	GSN	4693.11	-0.0686719	0.0476557	-1.441	0.149584	0.301891
ENSG00000198899	MT-ATP6	4981.86	0.397002	0.0758948	5.23096	1.69e-07	6.2e-07		ENSG00000149923	PPP4C	4683.59	0.0531928	0.0544311	0.977249	0.328446	0.519763
ENSG00000132475	H3F3B	4976.15	-0.481365	0.0578104	-8.32662	8.32e-17	5.4e-16		ENSG00000169718	DUS1L	4671.45	0.537384	0.0478121	11.2395	2.61e-29	4.32e-27
ENSG00000204256	BRD2	4974.15	0.359112	0.0578299	6.20981	5.3e-10	2.35e-09		ENSG00000125534	PPDPF	4650.85	0.158279	0.0500307	3.16363	0.00155815	0.00812259
ENSG00000179051	RCC2	4966.16	0.237863	0.0581485	4.09061	4.3e-05	0.000124951		ENSG00000130725	UBE2M	4643.46	0.302283	0.0526731	5.73885	9.53e-09	1.76e-07
ENSG00000165688	PMPCA	4965.15	-0.901489	0.0570237	-15.809	2.7e-56	5.29e-55		ENSG00000134287	ARF3	4642.18	0.245739	0.04957	4.95741	7.14e-07	9.08e-06
ENSG00000100591	AHSA1	4951.89	-0.330139	0.0590529	-5.59056	2.26e-08	8.93e-08		ENSG00000136271	DDX56	4634.53	0.275001	0.0475346	5.78527	7.24e-09	1.36e-07
ENSG00000136026	CKAP4	4951.1	0.105748	0.0581581	1.81828	0.0690211	0.118564		ENSG00000187109	NAP1L1	4630.81	-0.396043	0.0527033	-7.51458	5.71e-14	2.27e-12
ENSG00000174243	DDX23	4930.75	-0.209317	0.0572554	-3.65584	0.000256338	0.000682643		ENSG00000108828	VAT1	4617.19	0.611556	0.0481983	12.6883	6.86e-37	2.07e-34
ENSG00000176393	RNPEP	4927.59	-0.350463	0.0604958	-5.79317	6.91e-09	2.84e-08		ENSG00000171552	BCL2L1	4616.07	0.102419	0.0477062	2.14686	0.0318042	0.0943923
ENSG00000141367	CLTC	4919.75	1.3159	0.0590236	22.2945	4.17e-110	2.53e-108		ENSG00000101365	IDH3B	4604.54	0.116389	0.0486997	2.38992	0.0168518	0.0573607
ENSG00000185896	LAMP1	4908.26	-0.773431	0.0569606	-13.5784	5.38e-42	7.61e-41		ENSG00000115762	PLEKHB2	4601.75	0.288338	0.0479689	6.01093	1.84e-09	3.88e-08
ENSG00000171302	CANT1	4900.78	-0.625269	0.0603042	-10.3686	3.45e-25	3.05e-24		ENSG00000177733	HNRNPA0	4601.17	0.00276847	0.0504064	0.0549231	0.9562	0.976902
ENSG00000142453	CARM1	4898.93	-0.652794	0.0639772	-10.2035	1.91e-24	1.65e-23		ENSG00000205937	RNPS1	4593.42	0.0513177	0.0495936	1.03476	0.30078	0.490787
ENSG00000132002	DNAJB1	4892.54	0.418211	0.0588794	7.10284	1.22e-12	6.43e-12		ENSG00000108671	PSMD11	4591.2	-0.0819689	0.0480239	-1.70684	0.0878524	0.20449
ENSG00000130725	UBE2M	4889.74	-1.36351	0.0665704	-20.4822	3.1e-93	1.37e-91		ENSG00000092929	UNC13D	4591.1	0.256101	0.0482771	5.30482	1.13e-07	1.67e-06
ENSG00000105953	OGDH	4888.05	-0.4084	0.0574551	-7.10816	1.18e-12	6.2e-12		ENSG00000111331	OAS3	4589.02	0.457804	0.0477947	9.57855	9.84e-22	9.25e-20
ENSG00000109501	WFS1	4880.99	-0.788505	0.059824	-13.1804	1.14e-39	1.51e-38		ENSG00000158747	NBL1	4588.79	0.175854	0.0481578	3.65162	0.00026059	0.00174569
ENSG00000179115	FARSA	4863.22	-1.59044	0.0600389	-26.4902	1.26e-154	1.77e-152		ENSG00000032444	PNPLA6	4587.85	0.280426	0.0477849	5.8685	4.4e-09	8.64e-08
ENSG00000110107	PRPF19	4853.41	-0.67488	0.062203	-10.8496	2e-27	1.92e-26		ENSG00000136485	DCAF7	4587.28	-0.089938	0.0494109	-1.8202	0.0687279	0.170766
ENSG00000110047	EHD1	4844.1	-0.94375	0.0572544	-16.4834	4.83e-61	1.05e-59		ENSG00000180879	SSR4	4585.72	0.162248	0.0479697	3.38231	0.000718792	0.00419563
ENSG00000100994	PYGB	4830.88	-0.866211	0.057804	-14.9853	9.16e-51	1.59e-49		ENSG00000132383	RPA1	4584.78	0.126716	0.0503611	2.51614	0.0118646	0.0432278
ENSG00000163479	SSR2	4829.34	-0.806757	0.0619656	-13.0194	9.49e-39	1.23e-37		ENSG00000123146	ADGRE5	4577.91	0.481627	0.0486799	9.89377	4.43e-23	4.57e-21
ENSG00000011485	PPP5C	4809.68	-0.746756	0.0615365	-12.1352	6.88e-34	7.87e-33		ENSG00000185787	MORF4L1	4566	-0.300028	0.0486253	-6.1702	6.82e-10	1.52e-08
ENSG00000087087	SRRT	4803.62	-0.421262	0.0570944	-7.37834	1.6e-13	8.86e-13		ENSG00000188986	NELFB	4559.11	0.136866	0.0492357	2.77981	0.00543905	0.0229888
ENSG00000103266	STUB1	4784.4	-1.81863	0.0640269	-28.4041	1.8e-177	3.7e-175		ENSG00000140264	SERF2	4558.18	0.00534317	0.052246	0.102269	0.918543	0.958515
ENSG00000175221	MED16	4783.91	-1.04548	0.0585728	-17.8493	2.93e-71	7.93e-70		ENSG00000172725	CORO1B	4541.5	0.0796043	0.0501643	1.58687	0.112542	0.244942
ENSG00000196642	RABL6	4778.76	-0.333068	0.0640258	-5.20208	1.97e-07	7.22e-07		ENSG00000129353	SLC44A2	4532.93	0.181038	0.0481202	3.76221	0.000168419	0.00118855
ENSG00000183018	SPNS2	4775.58	-1.61574	0.0600373	-26.9123	1.58e-159	2.42e-157		ENSG00000070814	TCOF1	4532.47	0.185618	0.0491548	3.77619	0.000159246	0.00113128
ENSG00000157637	SLC38A10	4771.02	-0.987975	0.0602692	-16.3927	2.16e-60	4.59e-59		ENSG00000130066	SAT1	4530.67	-0.310822	0.0493037	-6.30424	2.9e-10	6.92e-09
ENSG00000159363	ATP13A2	4770.57	-1.07144	0.0587908	-18.2246	3.29e-74	9.77e-73		ENSG00000111206	FOXM1	4530.6	0.503301	0.0478844	10.5108	7.71e-26	9.43e-24
ENSG00000184117	NIPSNAP1	4767.68	0.532724	0.0580014	9.18468	4.13e-20	3.05e-19		ENSG00000080824	HSP90AA1	4528.43	-0.632475	0.0481889	-13.1249	2.37e-39	9.6e-37
ENSG00000102225	CDK16	4759.72	-0.558974	0.0616359	-9.06897	1.2e-19	8.75e-19		ENSG00000042753	AP2S1	4526.65	0.249467	0.0499707	4.99226	5.97e-07	7.72e-06
ENSG00000133313	CNDP2	4754.91	-0.603143	0.0572871	-10.5284	6.39e-26	5.8e-25		ENSG00000049656	CLPTM1L	4520.77	0.230659	0.0485849	4.74755	2.06e-06	2.39e-05
ENSG00000173020	GRK2	4753.32	-0.869275	0.0585334	-14.8509	6.86e-50	1.17e-48		ENSG00000110107	PRPF19	4508.86	0.0390519	0.0477876	0.817197	0.413816	0.603118
ENSG00000115884	SDC1	4745.94	-1.03302	0.0603696	-17.1116	1.22e-65	2.96e-64		ENSG00000137124	ALDH1B1	4508.78	-0.0323139	0.0481805	-0.670684	0.502422	0.679183
ENSG00000142327	RNPEPL1	4742.17	-1.28515	0.0651991	-19.7111	1.73e-86	6.54e-85		ENSG00000105357	MYH14	4502.82	0.0291849	0.0501529	0.581919	0.560621	0.726193
ENSG00000197111	PCBP2	4740.3	-0.0273495	0.0605091	-0.45199	0.651276	0.745785		ENSG00000187840	EIF4EBP1	4502.71	0.461487	0.0501845	9.19582	3.72e-20	3.02e-18
ENSG00000105355	PLIN3	4735.25	-0.99656	0.0618027	-16.1249	1.71e-58	3.52e-57		ENSG00000102225	CDK16	4500.98	-0.0772023	0.0481769	-1.60248	0.10905	0.239655
ENSG00000172009	THOP1	4730.26	-1.53449	0.0584512	-26.2525	6.7e-152	9.02e-150		ENSG00000129925	TMEM8A	4498.98	0.167237	0.052063	3.21221	0.00131718	0.00700308
ENSG00000165637	VDAC2	4725.78	-0.306898	0.0641184	-4.78642	1.7e-06	5.71e-06		ENSG00000169230	PRELID1	4494.12	0.243149	0.0490387	4.95831	7.11e-07	9.05e-06
ENSG00000149923	PPP4C	4723.75	-0.783654	0.0633914	-12.3621	4.19e-35	4.98e-34		ENSG00000170275	CRTAP	4493.72	0.179859	0.0480864	3.74034	0.000183775	0.00128304
ENSG00000198918	RPL39	4713.53	-0.706764	0.175152	-4.03515	5.46e-05	0.000156716		ENSG00000109501	WFS1	4492.06	0.112034	0.0494418	2.26597	0.0234532	0.0740993
ENSG00000111331	OAS3	4694.24	-0.23233	0.0576293	-4.03145	5.54e-05	0.000159142		ENSG00000157637	SLC38A10	4490.89	0.28211	0.0495222	5.69663	1.22e-08	2.21e-07
ENSG00000148334	PTGES2	4672.32	-1.83087	0.0607596	-30.1331	1.79e-199	6.63e-197		ENSG00000185813	PCYT2	4488.92	0.261577	0.0491006	5.32736	9.96e-08	1.49e-06
ENSG00000163930	BAP1	4671.08	-0.61911	0.0605341	-10.2275	1.49e-24	1.29e-23		ENSG00000085733	CTTN	4486.2	-0.0679756	0.0488097	-1.39266	0.163721	0.322232
ENSG00000214253	FIS1	4661.22	-1.8882	0.0650514	-29.0263	3.06e-185	7.91e-183		ENSG00000132646	PCNA	4483.91	-0.520219	0.0519212	-10.0194	1.25e-23	1.34e-21
ENSG00000148180	GSN	4655.33	-0.366127	0.0589996	-6.20558	5.45e-10	2.41e-09		ENSG00000270647	TAF15	4479.89	-0.239463	0.0481738	-4.97082	6.67e-07	8.51e-06
ENSG00000159720	ATP6V0D1	4652.15	-1.47439	0.0625338	-23.5776	6.55e-123	5.01e-121		ENSG00000013275	PSMC4	4477.78	0.211773	0.0500977	4.22721	2.37e-05	0.000215933
ENSG00000134308	YWHAQ	4645.56	0.506439	0.0586968	8.62805	6.24e-18	4.24e-17		ENSG00000088325	TPX2	4477.13	-0.138251	0.0518958	-2.66401	0.00772146	0.0304556
ENSG00000137124	ALDH1B1	4639.56	0.0342717	0.0575686	0.59532	0.55163	0.659652		ENSG00000120437	ACAT2	4476.88	-0.194759	0.0484723	-4.01794	5.87e-05	0.000477395
ENSG00000142669	SH3BGRL3	4638.78	-1.50124	0.0624439	-24.0414	1.03e-127	8.5e-126		ENSG00000050820	BCAR1	4474.01	0.166564	0.0507179	3.28413	0.00102298	0.00567515
ENSG00000175130	MARCKSL1	4631.86	-0.195183	0.0692303	-2.81933	0.00481244	0.01059		ENSG00000136238	RAC1	4456.2	-0.0826441	0.0481139	-1.71767	0.0858559	0.201479
ENSG00000122705	CLTA	4631.69	-0.51554	0.0639581	-8.06059	7.59e-16	4.69e-15		ENSG00000167767	KRT80	4452.34	0.12911	0.0483664	2.66941	0.00759849	0.0300715
ENSG00000183779	ZNF703	4629.63	-0.830921	0.0733702	-11.325	9.86e-30	1.01e-28		ENSG00000198356	GET3	4452.25	-0.0185604	0.0494311	-0.37548	0.707303	0.832811
ENSG00000119689	DLST	4626.57	-0.0377037	0.0613847	-0.614219	0.53907	0.648503		ENSG00000179051	RCC2	4446.96	-0.049534	0.0494761	-1.00117	0.316744	0.508019
ENSG00000214022	REPIN1	4624.04	-0.765974	0.0605548	-12.6493	1.13e-36	1.39e-35		ENSG00000127184	COX7C	4440.7	-0.0874592	0.0529387	-1.65208	0.0985173	0.222483
ENSG00000143819	EPHX1	4618.88	-0.0564661	0.0629512	-0.896981	0.369729	0.485261		ENSG00000143420	ENSA	4432.28	-0.0418761	0.0489814	-0.85494	0.392585	0.582602
ENSG00000205937	RNPS1	4618.84	-0.274224	0.0588972	-4.65598	3.22e-06	1.05e-05		ENSG00000174243	DDX23	4424.88	0.0187419	0.0481239	0.389451	0.696943	0.826678
ENSG00000124702	KLHDC3	4618.53	-0.908634	0.0598254	-15.1881	4.24e-52	7.63e-51		ENSG00000111319	SCNN1A	4424.71	-0.177816	0.0488291	-3.64161	0.000270944	0.00180578
ENSG00000106348	IMPDH1	4616.99	-1.20667	0.0586986	-20.5571	6.65e-94	2.99e-92		ENSG00000160213	CSTB	4423.71	-0.025556	0.0492539	-0.518863	0.603856	0.759669
ENSG00000182934	SRPRA	4607.15	0.266952	0.0577647	4.62137	3.81e-06	1.23e-05		ENSG00000175756	AURKAIP1	4422.81	0.118061	0.0507717	2.32534	0.0200539	0.0656705
ENSG00000013275	PSMC4	4606.03	-0.685432	0.0591508	-11.5879	4.75e-31	5.05e-30		ENSG00000163191	S100A11	4416.23	0.121049	0.0549262	2.20385	0.0275349	0.0839261
ENSG00000177469	CAVIN1	4598.76	-1.24289	0.0593194	-20.9525	1.78e-97	8.58e-96		ENSG00000155366	RHOC	4412.86	0.03714	0.0512539	0.724626	0.468681	0.652241
ENSG00000138119	MYOF	4598.17	0.726433	0.0602028	12.0664	1.59e-33	1.8e-32		ENSG00000065427	KARS	4407.92	-0.259125	0.0483005	-5.36485	8.1e-08	1.24e-06
ENSG00000112081	SRSF3	4569.51	0.248839	0.0689973	3.60651	0.000310345	0.000818593		ENSG00000138413	IDH1	4407.76	-0.235054	0.0490432	-4.7928	1.64e-06	1.94e-05
ENSG00000259956	RBM15B	4563.56	-0.413687	0.0618273	-6.691	2.22e-11	1.08e-10		ENSG00000161671	EMC10	4405.62	0.219837	0.0507168	4.3346	1.46e-05	0.000140178
ENSG00000138668	HNRNPD	4553.34	0.174214	0.0650989	2.67614	0.00744753	0.0158328		ENSG00000022840	RNF10	4405.39	-0.0287758	0.0486721	-0.591218	0.554374	0.721202
ENSG00000169217	CD2BP2	4548.28	-1.49021	0.0594363	-25.0723	9.97e-139	9.93e-137		ENSG00000103966	EHD4	4402.23	0.28574	0.0483115	5.91454	3.33e-09	6.7e-08
ENSG00000176978	DPP7	4547.95	-1.89797	0.0631833	-30.039	3.04e-198	1.08e-195		ENSG00000181222	POLR2A	4398.23	0.350189	0.0515996	6.78665	1.15e-11	3.46e-10
ENSG00000131165	CHMP1A	4545.06	-1.27797	0.0593183	-21.5442	5.99e-103	3.23e-101		ENSG00000078808	SDF4	4384.12	0.331056	0.0501349	6.60331	4.02e-11	1.12e-09
ENSG00000102265	TIMP1	4543.21	-0.984346	0.0600487	-16.3925	2.16e-60	4.6e-59		ENSG00000105011	ASF1B	4382.34	0.20493	0.0493127	4.15572	3.24e-05	0.000285182
ENSG00000077235	GTF3C1	4540.39	-0.316808	0.0592655	-5.34558	9.01e-08	3.39e-07		ENSG00000179632	MAF1	4380.93	0.221185	0.0484579	4.56448	5.01e-06	5.39e-05
ENSG00000109062	SLC9A3R1	4538.99	-0.718605	0.0637742	-11.268	1.89e-29	1.92e-28		ENSG00000132153	DHX30	4376.75	0.195386	0.0486279	4.01799	5.87e-05	0.000477395
ENSG00000090013	BLVRB	4538.49	-1.2716	0.0589469	-21.572	3.29e-103	1.79e-101		ENSG00000264364	DYNLL2	4363.82	-0.021147	0.0521907	-0.405187	0.68534	0.817786
ENSG00000158042	MRPL17	4508.25	-1.14108	0.06306	-18.0951	3.48e-73	1e-71		ENSG00000127948	POR	4360.78	0.122528	0.048404	2.53137	0.0113619	0.0417326
ENSG00000183255	PTTG1IP	4508.18	-0.282467	0.0582416	-4.84993	1.24e-06	4.21e-06		ENSG00000089737	DDX24	4354.21	-0.0680103	0.0494939	-1.37411	0.169406	0.330212
ENSG00000100714	MTHFD1	4507	0.226239	0.0595293	3.80046	0.000144429	0.00039669		ENSG00000205336	ADGRG1	4351.31	0.409129	0.049655	8.23943	1.73e-16	9.37e-15
ENSG00000099901	RANBP1	4506.35	-0.840988	0.0619213	-13.5816	5.15e-42	7.3e-41		ENSG00000160285	LSS	4345.47	0.233132	0.0496645	4.69414	2.68e-06	3.05e-05
ENSG00000104687	GSR	4499.99	0.661423	0.0596927	11.0805	1.56e-28	1.54e-27		ENSG00000138107	ACTR1A	4345.12	0.134242	0.0499488	2.6876	0.00719679	0.0287762
ENSG00000134287	ARF3	4494.47	-0.381772	0.0644693	-5.92176	3.19e-09	1.34e-08		ENSG00000122705	CLTA	4340.17	0.0527058	0.0508301	1.0369	0.299782	0.489499
ENSG00000065427	KARS	4465.8	0.0861596	0.0593393	1.45198	0.146507	0.226416		ENSG00000176393	RNPEP	4337.3	0.231702	0.0487329	4.75453	1.99e-06	2.32e-05
ENSG00000069998	HDHD5	4458.6	-0.937764	0.066424	-14.1179	2.95e-45	4.54e-44		ENSG00000109062	SLC9A3R1	4334.87	0.158939	0.0524288	3.03152	0.00243328	0.0118047
ENSG00000134057	CCNB1	4456.86	0.651584	0.0585593	11.1269	9.28e-29	9.21e-28		ENSG00000175130	MARCKSL1	4334.24	0.0642768	0.048443	1.32685	0.184557	0.350557
ENSG00000131069	ACSS2	4446.97	0.741223	0.0588665	12.5916	2.35e-36	2.86e-35		ENSG00000273749	CYFIP1	4331.72	0.054087	0.049907	1.08376	0.278473	0.466172
ENSG00000155506	LARP1	4445.75	0.40134	0.0592273	6.77626	1.23e-11	6.09e-11		ENSG00000196642	RABL6	4325.83	0.121666	0.0505351	2.40755	0.01606	0.0552103
ENSG00000189306	RRP7A	4443.84	-1.84575	0.0696363	-26.5056	8.35e-155	1.2e-152		ENSG00000138867	GUCD1	4317.71	-0.413067	0.0493081	-8.37726	5.42e-17	3.08e-15
ENSG00000174903	RAB1B	4430.89	-1.11897	0.0592452	-18.887	1.46e-79	4.73e-78		ENSG00000196235	SUPT5H	4307.01	0.163724	0.0511035	3.20377	0.00135639	0.00717265
ENSG00000096433	ITPR3	4428	-0.677706	0.063098	-10.7405	6.57e-27	6.16e-26		ENSG00000101439	CST3	4306.27	0.174114	0.0506289	3.43902	0.000583828	0.00350177
ENSG00000101361	NOP56	4417.19	-0.615205	0.0592249	-10.3876	2.82e-25	2.51e-24		ENSG00000120708	TGFBI	4300.56	0.350947	0.0490225	7.15891	8.13e-13	2.82e-11
ENSG00000175203	DCTN2	4415.27	-0.290863	0.059799	-4.86401	1.15e-06	3.93e-06		ENSG00000109685	NSD2	4290.78	-0.0519869	0.0492606	-1.05534	0.291268	0.480472
ENSG00000132589	FLOT2	4410.45	-0.879986	0.0632319	-13.9168	5.01e-44	7.46e-43		ENSG00000125656	CLPP	4289.39	0.159617	0.0567551	2.81238	0.00491769	0.0210809
ENSG00000013588	GPRC5A	4410.34	-0.494031	0.0647117	-7.63433	2.27e-14	1.31e-13		ENSG00000138166	DUSP5	4281.48	0.487112	0.0487939	9.98304	1.81e-23	1.91e-21
ENSG00000101152	DNAJC5	4409.94	-1.06386	0.0586627	-18.1352	1.68e-73	4.9e-72		ENSG00000196305	IARS	4280.37	-0.197061	0.0491757	-4.00729	6.14e-05	0.000497367
ENSG00000179271	GADD45GIP1	4405.07	-1.84059	0.0618249	-29.771	9.26e-195	3e-192		ENSG00000087274	ADD1	4276.64	0.217878	0.0496767	4.38592	1.15e-05	0.000113754
ENSG00000100029	PES1	4403.32	-0.771217	0.058999	-13.0717	4.78e-39	6.25e-38		ENSG00000100280	AP1B1	4275.81	0.106801	0.0487413	2.19117	0.0284393	0.0862353
ENSG00000170275	CRTAP	4396.68	0.102519	0.0599449	1.71021	0.0872264	0.145589		ENSG00000196535	MYO18A	4272.7	0.223394	0.0491078	4.54905	5.39e-06	5.77e-05
ENSG00000160213	CSTB	4392.63	-0.698166	0.0586793	-11.898	1.21e-32	1.34e-31		ENSG00000103342	GSPT1	4271.92	-0.124627	0.0489472	-2.54616	0.0108915	0.0403327
ENSG00000189403	HMGB1	4386.78	-0.246148	0.0607887	-4.04924	5.14e-05	0.000148078		ENSG00000131069	ACSS2	4271.65	-0.371571	0.0493132	-7.53492	4.89e-14	1.97e-12
ENSG00000101224	CDC25B	4384.17	-0.609921	0.0615945	-9.90219	4.07e-23	3.37e-22		ENSG00000090863	GLG1	4269.15	0.03541	0.0498425	0.710438	0.477432	0.659437
ENSG00000186480	INSIG1	4379.79	2.16968	0.0622603	34.8486	4.48e-266	5.68e-263		ENSG00000129474	AJUBA	4269.02	0.0902196	0.0512679	1.75977	0.0784472	0.188768
ENSG00000159166	LAD1	4378.91	-1.07951	0.06151	-17.5501	5.94e-69	1.53e-67		ENSG00000177830	CHID1	4260.04	0.13113	0.0495149	2.64829	0.00809004	0.0315493
ENSG00000076108	BAZ2A	4375.63	0.451936	0.0590188	7.65749	1.9e-14	1.1e-13		ENSG00000259956	RBM15B	4257.37	0.0509038	0.0517864	0.982958	0.325628	0.516985
ENSG00000111319	SCNN1A	4372.88	0.392107	0.0624677	6.27695	3.45e-10	1.55e-09		ENSG00000130147	SH3BP4	4254.85	0.0165977	0.0491165	0.337924	0.73542	0.851516
ENSG00000044115	CTNNA1	4365.34	0.408664	0.0592413	6.8983	5.26e-12	2.66e-11		ENSG00000060971	ACAA1	4250.62	-0.096155	0.0492293	-1.95321	0.050795	0.135738
ENSG00000111206	FOXM1	4365.08	-0.386652	0.0590908	-6.54334	6.02e-11	2.86e-10		ENSG00000168036	CTNNB1	4248.46	-0.395057	0.049393	-7.99823	1.26e-15	6.21e-14
ENSG00000177733	HNRNPA0	4365	-0.219537	0.0660282	-3.3249	0.000884508	0.00218013		ENSG00000099901	RANBP1	4238.3	-0.138274	0.0545187	-2.53627	0.0112042	0.0413211
ENSG00000187778	MCRS1	4364.62	-1.06322	0.0591879	-17.9634	3.77e-72	1.04e-70		ENSG00000172531	PPP1CA	4236.52	0.108487	0.0493593	2.1979	0.0279564	0.0850123
ENSG00000171603	CLSTN1	4361.94	-0.275747	0.0587541	-4.69324	2.69e-06	8.85e-06		ENSG00000212907	MT-ND4L	4233.61	0.746923	0.0568994	13.1271	2.3e-39	9.6e-37
ENSG00000160691	SHC1	4360.24	-0.364914	0.0661116	-5.51966	3.4e-08	1.32e-07		ENSG00000131238	PPT1	4230.73	0.0110242	0.0492595	0.223799	0.822914	0.904936
ENSG00000007080	CCDC124	4358.93	-1.59737	0.0646852	-24.6945	1.23e-134	1.13e-132		ENSG00000214530	STARD10	4228.79	0.158729	0.0526714	3.01357	0.00258197	0.0123527
ENSG00000100380	ST13	4357.23	0.39567	0.0587791	6.73147	1.68e-11	8.23e-11		ENSG00000109111	SUPT6H	4225.64	0.134891	0.0497032	2.71394	0.00664889	0.0270795
ENSG00000181222	POLR2A	4353.21	-0.241678	0.0604721	-3.99651	6.43e-05	0.000183235		ENSG00000089685	BIRC5	4222.34	0.00524873	0.0492775	0.106514	0.915175	0.956615
ENSG00000168036	CTNNB1	4351.25	0.575573	0.0604462	9.52207	1.7e-21	1.33e-20		ENSG00000103485	QPRT	4219.75	0.200667	0.0502878	3.99037	6.6e-05	0.000526248
ENSG00000140553	UNC45A	4350.87	-0.981592	0.058938	-16.6546	2.8e-62	6.24e-61		ENSG00000205531	NAP1L4	4216.15	-0.122511	0.0523353	-2.3409	0.0192374	0.0635658
ENSG00000100280	AP1B1	4349.94	-0.867451	0.0611594	-14.1834	1.16e-45	1.81e-44		ENSG00000130202	NECTIN2	4208.38	0.380621	0.050844	7.48605	7.1e-14	2.78e-12
ENSG00000105135	ILVBL	4349.65	-1.65056	0.0651116	-25.3496	9.07e-142	1.02e-139		ENSG00000188612	SUMO2	4206.01	-0.15344	0.0533847	-2.87423	0.0040502	0.018018
ENSG00000134910	STT3A	4348.29	-0.442635	0.0601372	-7.36042	1.83e-13	1.01e-12		ENSG00000136810	TXN	4200.77	-0.393825	0.0555207	-7.0933	1.31e-12	4.41e-11
ENSG00000140564	FURIN	4345.24	-0.81924	0.0613013	-13.3642	9.79e-41	1.34e-39		ENSG00000172037	LAMB2	4198.31	0.63641	0.0496436	12.8196	1.27e-37	4.4e-35
ENSG00000173272	MZT2A	4342.6	-1.68521	0.0666618	-25.28	5.3e-141	5.61e-139		ENSG00000052344	PRSS8	4194.01	0.428926	0.0577519	7.42704	1.11e-13	4.21e-12
ENSG00000089685	BIRC5	4340.13	-0.607625	0.0625261	-9.71793	2.53e-22	2.03e-21		ENSG00000143569	UBAP2L	4187.42	0.220907	0.0492064	4.4894	7.14e-06	7.47e-05
ENSG00000114650	SCAP	4338.7	-1.00705	0.0594481	-16.9401	2.28e-64	5.35e-63		ENSG00000148337	CIZ1	4175.55	0.0508274	0.0518093	0.981049	0.326569	0.518118
ENSG00000160410	SHKBP1	4338.51	-0.933401	0.0638596	-14.6165	2.21e-48	3.64e-47		ENSG00000175334	BANF1	4175.28	0.0419081	0.0557743	0.751387	0.45242	0.637173
ENSG00000136810	TXN	4323.54	-0.514945	0.0640372	-8.04135	8.89e-16	5.47e-15		ENSG00000168765	GSTM4	4172.14	0.68496	0.0499216	13.7207	7.63e-43	4.08e-40
ENSG00000076604	TRAF4	4320.28	-1.09718	0.0621408	-17.6563	9.1e-70	2.39e-68		ENSG00000011485	PPP5C	4167.1	0.0163728	0.0512088	0.319726	0.749176	0.861501
ENSG00000264364	DYNLL2	4318.72	-0.518498	0.0629912	-8.23127	1.85e-16	1.18e-15		ENSG00000136279	DBNL	4166.48	0.263684	0.0501543	5.25745	1.46e-07	2.13e-06
ENSG00000118816	CCNI	4318.31	1.07755	0.0599358	17.9783	2.88e-72	8.02e-71		ENSG00000169714	CNBP	4163.29	-0.241204	0.0509108	-4.73777	2.16e-06	2.5e-05
ENSG00000100220	RTCB	4314.76	-0.170917	0.0670321	-2.54978	0.0107791	0.0222567		ENSG00000079616	KIF22	4157.5	0.0201552	0.0502349	0.401219	0.688259	0.820258
ENSG00000100983	GSS	4306.42	-0.313943	0.0604951	-5.18956	2.11e-07	7.69e-07		ENSG00000163930	BAP1	4147.37	0.154832	0.0494724	3.12966	0.0017501	0.00896075
ENSG00000178605	GTPBP6	4305.88	-1.43025	0.0659843	-21.6757	3.48e-104	1.92e-102		ENSG00000149823	VPS51	4143.57	0.277307	0.0513661	5.39864	6.71e-08	1.05e-06
ENSG00000165556	CDX2	4299.56	-0.565472	0.0681037	-8.3031	1.01e-16	6.56e-16		ENSG00000115944	COX7A2L	4135.76	0.0743672	0.0520613	1.42846	0.153161	0.307001
ENSG00000159692	CTBP1	4278.5	-0.537738	0.0604185	-8.90021	5.57e-19	3.95e-18		ENSG00000115310	RTN4	4132.66	0.0805077	0.0503068	1.60034	0.109524	0.240454
ENSG00000196535	MYO18A	4277.53	-0.459046	0.060341	-7.60753	2.79e-14	1.6e-13		ENSG00000142634	EFHD2	4120.17	-0.121964	0.0511887	-2.38264	0.0171892	0.0582725
ENSG00000173786	CNP	4276.88	-0.834399	0.0595895	-14.0024	1.51e-44	2.27e-43		ENSG00000165688	PMPCA	4119.43	0.104804	0.0578682	1.81108	0.070129	0.17355
ENSG00000100348	TXN2	4276.66	-0.840552	0.0615212	-13.6628	1.69e-42	2.44e-41		ENSG00000148396	SEC16A	4117.26	0.585844	0.0548834	10.6743	1.34e-26	1.71e-24
ENSG00000108602	ALDH3A1	4270.19	-0.853517	0.0598942	-14.2504	4.46e-46	7e-45		ENSG00000095321	CRAT	4116.53	-0.323266	0.0512517	-6.30742	2.84e-10	6.8e-09
ENSG00000136485	DCAF7	4266.81	0.225027	0.0598878	3.75748	0.000171633	0.00046703		ENSG00000112972	HMGCS1	4110.86	-0.762172	0.0518528	-14.6987	6.57e-49	4.82e-46
ENSG00000123349	PFDN5	4266.47	-1.11597	0.0614488	-18.161	1.05e-73	3.08e-72		ENSG00000159363	ATP13A2	4098.68	0.375185	0.0501557	7.48041	7.41e-14	2.88e-12
ENSG00000163466	ARPC2	4265.62	0.0904977	0.0681265	1.32838	0.184053	0.274306		ENSG00000055070	SZRD1	4092.52	0.150693	0.0504444	2.98731	0.00281444	0.0132544
ENSG00000146731	CCT6A	4264.11	-0.0906356	0.0612124	-1.48067	0.138694	0.216035		ENSG00000088986	DYNLL1	4090.44	0.0979658	0.0512728	1.91068	0.0560463	0.145986
ENSG00000004142	POLDIP2	4262.92	-0.78592	0.0593766	-13.2362	5.42e-40	7.3e-39		ENSG00000178741	COX5A	4089.6	0.086282	0.0506227	1.70441	0.0883037	0.205197
ENSG00000163735	CXCL5	4258.44	-1.35275	0.0624331	-21.6673	4.18e-104	2.3e-102		ENSG00000114019	AMOTL2	4080.44	-0.176122	0.0500372	-3.51983	0.000431828	0.00271191
ENSG00000105699	LSR	4257.71	-1.25174	0.0624752	-20.0358	2.68e-89	1.07e-87		ENSG00000166557	TMED3	4076.16	0.388213	0.050679	7.66022	1.86e-14	7.96e-13
ENSG00000105011	ASF1B	4256	-0.929992	0.0605212	-15.3664	2.75e-53	5.07e-52		ENSG00000143575	HAX1	4076.13	0.275882	0.0498185	5.53775	3.06e-08	5.11e-07
ENSG00000159840	ZYX	4255.16	-1.38871	0.0617874	-22.4756	7.19e-112	4.55e-110		ENSG00000100106	TRIOBP	4074.19	0.0850222	0.0553253	1.53677	0.12435	0.262829
ENSG00000187840	EIF4EBP1	4253.34	-1.25888	0.062065	-20.2833	1.81e-91	7.64e-90		ENSG00000214022	REPIN1	4070.2	-0.0197486	0.0504745	-0.391258	0.695606	0.82576
ENSG00000103549	RNF40	4252.5	-0.911946	0.060443	-15.0877	1.95e-51	3.46e-50		ENSG00000101152	DNAJC5	4068.99	0.273279	0.0495738	5.51258	3.54e-08	5.8e-07
ENSG00000163191	S100A11	4251.89	-0.725429	0.0702913	-10.3203	5.7e-25	5.02e-24		ENSG00000175416	CLTB	4064.39	0.327551	0.0514419	6.3674	1.92e-10	4.73e-09
ENSG00000126267	COX6B1	4251.48	-0.914523	0.0779049	-11.739	8.05e-32	8.74e-31		ENSG00000198242	RPL23A	4064.01	-0.380363	0.101289	-3.75523	0.000173181	0.00121922
ENSG00000060138	YBX3	4249.56	-0.251273	0.0590151	-4.25777	2.06e-05	6.22e-05		ENSG00000131236	CAP1	4059.35	-0.199905	0.0502762	-3.97615	7e-05	0.000553825
ENSG00000108604	SMARCD2	4238.88	-0.755261	0.0590044	-12.8001	1.64e-37	2.06e-36		ENSG00000013810	TACC3	4056.01	0.087238	0.0520114	1.67729	0.0934862	0.214042
ENSG00000148337	CIZ1	4236.09	-0.75327	0.0609306	-12.3628	4.16e-35	4.95e-34		ENSG00000254285	KRT8P3	4054.2	0.281821	0.0582244	4.84025	1.3e-06	1.58e-05
ENSG00000105447	GRWD1	4233.51	-1.95127	0.0658967	-29.611	1.08e-192	3.42e-190		ENSG00000197386	HTT	4052.35	0.0533891	0.0499579	1.06868	0.285213	0.473263
ENSG00000135390	ATP5MC2	4231.46	-0.465914	0.0634864	-7.3388	2.16e-13	1.18e-12		ENSG00000130702	LAMA5	4047.64	0.5176	0.054264	9.53856	1.45e-21	1.34e-19
ENSG00000105698	USF2	4210.08	-0.891162	0.064564	-13.8028	2.45e-43	3.61e-42		ENSG00000100029	PES1	4043.64	0.220589	0.0509063	4.33324	1.47e-05	0.000140932
ENSG00000142186	SCYL1	4206.74	-0.797058	0.0598057	-13.3275	1.6e-40	2.18e-39		ENSG00000099995	SF3A1	4042.33	0.250065	0.0500018	5.00113	5.7e-07	7.41e-06
ENSG00000042286	AIFM2	4205.48	-0.582247	0.0618944	-9.40711	5.1e-21	3.91e-20		ENSG00000042286	AIFM2	4041.91	0.0582386	0.0519843	1.12031	0.26258	0.446905
ENSG00000165802	NSMF	4201.41	-1.1788	0.0656174	-17.9648	3.67e-72	1.02e-70		ENSG00000136270	TBRG4	4038.72	0.309354	0.0512051	6.04146	1.53e-09	3.26e-08
ENSG00000138107	ACTR1A	4193.69	-0.629022	0.0617258	-10.1906	2.18e-24	1.88e-23		ENSG00000100911	PSME2	4033.27	-0.0543375	0.0513538	-1.0581	0.290009	0.479067
ENSG00000188612	SUMO2	4193.48	0.18785	0.0621436	3.02284	0.00250415	0.00578904		ENSG00000106636	YKT6	4030.04	0.0484005	0.05086	0.951641	0.341279	0.532611
ENSG00000102316	MAGED2	4186.33	-0.171611	0.0608904	-2.81836	0.00482692	0.0106201		ENSG00000136717	BIN1	4022.38	0.140643	0.050579	2.78065	0.00542498	0.0229458
ENSG00000136295	TTYH3	4186.09	-1.04254	0.0679822	-15.3355	4.43e-53	8.12e-52		ENSG00000103549	RNF40	4021.99	0.332028	0.0544777	6.09476	1.1e-09	2.38e-08
ENSG00000132383	RPA1	4178.67	-0.23469	0.0607164	-3.86535	0.000110929	0.000308295		ENSG00000160691	SHC1	4019.12	-0.0327123	0.0518498	-0.630906	0.528102	0.700361
ENSG00000196235	SUPT5H	4177.61	-0.698465	0.0684456	-10.2047	1.89e-24	1.63e-23		ENSG00000116212	LRRC42	4015.48	0.0752159	0.0502309	1.4974	0.134288	0.278877
ENSG00000169976	SF3B5	4175.5	-1.45908	0.0700936	-20.8161	3.09e-96	1.46e-94		ENSG00000090013	BLVRB	4013.18	0.291899	0.0516249	5.65422	1.57e-08	2.8e-07
ENSG00000108671	PSMD11	4169.84	0.193599	0.0597128	3.24217	0.00118625	0.00287684		ENSG00000141367	CLTC	4007.48	-0.968666	0.0557231	-17.3836	1.1e-67	1.84e-64
ENSG00000131446	MGAT1	4165.57	-1.21298	0.0614351	-19.744	9.03e-87	3.45e-85		ENSG00000247077	PGAM5	4006.4	-0.00642113	0.0528976	-0.121388	0.903384	0.950207
ENSG00000100227	POLDIP3	4164.63	-0.647072	0.0607104	-10.6583	1.59e-26	1.48e-25		ENSG00000014641	MDH1	3986.58	-0.588746	0.0522176	-11.2749	1.75e-29	2.97e-27
ENSG00000130164	LDLR	4157.73	1.04194	0.0638292	16.3239	6.67e-60	1.41e-58		ENSG00000099875	MKNK2	3984.61	0.173033	0.0501033	3.45352	0.000553322	0.00333925
ENSG00000176087	SLC35A4	4152.56	-1.03232	0.0606929	-17.0089	7.05e-65	1.68e-63		ENSG00000117448	AKR1A1	3974.07	0.314023	0.0501745	6.25861	3.88e-10	9.06e-09
ENSG00000089737	DDX24	4151.59	0.0931418	0.060676	1.53507	0.124767	0.198103		ENSG00000142453	CARM1	3973.93	-0.0601968	0.0514414	-1.1702	0.24192	0.423378
ENSG00000144021	CIAO1	4148.97	-1.021	0.0653079	-15.6337	4.29e-55	8.17e-54		ENSG00000110717	NDUFS8	3971.74	0.0361617	0.0544052	0.664673	0.50626	0.682072
ENSG00000095906	NUBP2	4148.54	-2.25546	0.0687965	-32.7846	9.77e-236	7.44e-233		ENSG00000106244	PDAP1	3967.03	-0.139724	0.0512771	-2.72489	0.00643237	0.0264127
ENSG00000100243	CYB5R3	4139.4	-0.689365	0.0616675	-11.1787	5.18e-29	5.18e-28		ENSG00000101161	PRPF6	3960.92	0.245508	0.0508082	4.83204	1.35e-06	1.64e-05
ENSG00000141526	SLC16A3	4131.46	-1.90015	0.0660144	-28.7839	3.41e-182	8.12e-180		ENSG00000126267	COX6B1	3959.82	0.0283278	0.0513219	0.551964	0.580973	0.741681
ENSG00000074071	MRPS34	4130.42	-0.958456	0.0610613	-15.6966	1.6e-55	3.06e-54		ENSG00000166913	YWHAB	3953.62	-0.0235651	0.0514881	-0.457681	0.647182	0.789656
ENSG00000132646	PCNA	4118.69	0.253182	0.0614619	4.11934	3.8e-05	0.000111113		ENSG00000087191	PSMC5	3946.2	0.0913123	0.054659	1.67058	0.0948043	0.215909
ENSG00000110713	NUP98	4118.54	0.447634	0.0609245	7.34736	2.02e-13	1.11e-12		ENSG00000125818	PSMF1	3943.49	0.185348	0.0528379	3.50786	0.000451735	0.00281138
ENSG00000100216	TOMM22	4114.66	-0.834832	0.071023	-11.7544	6.7e-32	7.29e-31		ENSG00000141551	CSNK1D	3930.61	-0.0457217	0.0526194	-0.868914	0.384894	0.574798
ENSG00000197858	GPAA1	4111.62	-1.86315	0.0651518	-28.5971	7.31e-180	1.55e-177		ENSG00000173786	CNP	3929.76	0.213163	0.0530047	4.02158	5.78e-05	0.00047203
ENSG00000120437	ACAT2	4110.34	0.543582	0.065715	8.27181	1.32e-16	8.49e-16		ENSG00000107438	PDLIM1	3926.03	0.0377868	0.0501919	0.752847	0.451542	0.636394
ENSG00000273749	CYFIP1	4108.03	0.0354574	0.0611618	0.579731	0.562096	0.668565		ENSG00000105698	USF2	3923.22	0.176996	0.0593645	2.9815	0.00286836	0.0134651
ENSG00000143575	HAX1	4106.09	-0.864653	0.0614795	-14.0641	6.31e-45	9.64e-44		ENSG00000211459	MT-RNR1	3921.14	-0.223462	0.0538839	-4.14711	3.37e-05	0.000294583
ENSG00000141524	TMC6	4102.23	-1.00536	0.0624892	-16.0886	3.07e-58	6.32e-57		ENSG00000135862	LAMC1	3920.87	0.316137	0.0519335	6.08735	1.15e-09	2.48e-08
ENSG00000164054	SHISA5	4099.76	-0.904284	0.0644141	-14.0386	9.05e-45	1.37e-43		ENSG00000082641	NFE2L1	3917.95	0.0175875	0.050283	0.34977	0.726511	0.845554
ENSG00000048140	TSPAN17	4099.39	-1.44704	0.0622688	-23.2387	1.85e-119	1.34e-117		ENSG00000163382	NAXE	3912.27	0.176008	0.0514252	3.4226	0.000620262	0.00368457
ENSG00000132698	RAB25	4094.67	-0.603894	0.0598969	-10.0822	6.62e-24	5.63e-23		ENSG00000100243	CYB5R3	3911.12	0.0975486	0.0519518	1.87768	0.0604256	0.155022
ENSG00000100911	PSME2	4094.52	-0.791327	0.0611102	-12.9492	2.37e-38	3.04e-37		ENSG00000141524	TMC6	3910.69	0.240305	0.0543242	4.42354	9.71e-06	9.76e-05
ENSG00000164405	UQCRQ	4090.84	-1.51952	0.0714777	-21.2586	2.74e-100	1.4e-98		ENSG00000132589	FLOT2	3907.91	0.179181	0.0523662	3.42169	0.000622323	0.00369171
ENSG00000171552	BCL2L1	4085.1	-0.744029	0.0630659	-11.7976	4.01e-32	4.39e-31		ENSG00000169217	CD2BP2	3907.23	0.181108	0.0588229	3.07887	0.0020779	0.0103062
ENSG00000099956	SMARCB1	4080.27	-0.210618	0.0594083	-3.54527	0.000392215	0.00101901		ENSG00000204590	GNL1	3905.62	0.146418	0.0510063	2.87058	0.00409714	0.0181616
ENSG00000106636	YKT6	4077.01	-0.816759	0.0606623	-13.464	2.55e-41	3.55e-40		ENSG00000103275	UBE2I	3900.2	-0.027509	0.052981	-0.519224	0.603604	0.759433
ENSG00000052344	PRSS8	4073.04	-0.435992	0.061476	-7.09206	1.32e-12	6.94e-12		ENSG00000119318	RAD23B	3899.43	-0.244276	0.0511228	-4.77822	1.77e-06	2.08e-05
ENSG00000135069	PSAT1	4066.73	0.778835	0.0661411	11.7754	5.23e-32	5.71e-31		ENSG00000204356	NELFE	3895.34	0.0179171	0.0506033	0.354071	0.723286	0.843629
ENSG00000100897	DCAF11	4065.46	-0.454509	0.0627356	-7.24483	4.33e-13	2.33e-12		ENSG00000136938	ANP32B	3892.33	-0.211926	0.0504937	-4.19707	2.7e-05	0.000241968
ENSG00000118705	RPN2	4060.25	0.145467	0.0603161	2.41174	0.0158766	0.0317449		ENSG00000103335	PIEZO1	3882.48	0.372304	0.0519885	7.16128	7.99e-13	2.78e-11
ENSG00000108828	VAT1	4060.08	-0.829575	0.0608152	-13.6409	2.29e-42	3.28e-41		ENSG00000088833	NSFL1C	3874.6	0.12756	0.0514017	2.48164	0.013078	0.0467782
ENSG00000148773	MKI67	4059.58	0.434269	0.0666717	6.51354	7.34e-11	3.47e-10		ENSG00000146731	CCT6A	3871.62	-0.417969	0.0511133	-8.17731	2.9e-16	1.56e-14
ENSG00000158864	NDUFS2	4053.15	-0.558917	0.0612239	-9.12907	6.91e-20	5.08e-19		ENSG00000105221	AKT2	3867.28	0.203724	0.0525258	3.87854	0.000105084	0.000783463
ENSG00000099795	NDUFB7	4051.17	-1.95181	0.0637072	-30.6371	3.92e-206	1.76e-203		ENSG00000171148	TADA3	3865.15	0.488189	0.0517428	9.43491	3.91e-21	3.48e-19
ENSG00000177239	MAN1B1	4037.06	-1.13583	0.062133	-18.2806	1.18e-74	3.54e-73		ENSG00000159720	ATP6V0D1	3862.65	0.206028	0.0509548	4.04334	5.27e-05	0.000435418
ENSG00000103653	CSK	4036.87	-0.789307	0.0613966	-12.8559	7.97e-38	1.01e-36		ENSG00000137106	GRHPR	3862.31	-0.0215294	0.0518503	-0.415222	0.677979	0.812723
ENSG00000115457	IGFBP2	4032.58	-0.850867	0.0679716	-12.518	5.95e-36	7.2e-35		ENSG00000176092	CRYBG2	3852.66	0.368881	0.0517935	7.12214	1.06e-12	3.6e-11
ENSG00000183751	TBL3	4031.9	-1.27257	0.0612918	-20.7624	9.46e-96	4.45e-94		ENSG00000107404	DVL1	3849.55	0.303282	0.0514066	5.89966	3.64e-09	7.28e-08
ENSG00000187109	NAP1L1	4027.82	0.552307	0.0625689	8.82719	1.07e-18	7.53e-18		ENSG00000075785	RAB7A	3845.32	-0.116059	0.0544971	-2.12963	0.0332022	0.0975558
ENSG00000158941	CCAR2	4021.52	-0.578336	0.0636873	-9.08087	1.08e-19	7.86e-19		ENSG00000124702	KLHDC3	3843.35	0.288943	0.0510347	5.6617	1.5e-08	2.7e-07
ENSG00000115944	COX7A2L	4017.6	-0.639164	0.0679563	-9.40551	5.18e-21	3.97e-20		ENSG00000158042	MRPL17	3835.79	0.206903	0.0506619	4.084	4.43e-05	0.000373127
ENSG00000101161	PRPF6	4015.6	-0.27993	0.0638683	-4.38293	1.17e-05	3.62e-05		ENSG00000092068	SLC7A8	3830.06	0.0486652	0.0516244	0.942679	0.345845	0.53642
ENSG00000187608	ISG15	4010.94	-1.70605	0.0646793	-26.3771	2.51e-153	3.47e-151		ENSG00000105223	PLD3	3821.68	0.356573	0.0538578	6.62063	3.58e-11	1.01e-09
ENSG00000169692	AGPAT2	4008.43	-1.57046	0.0681004	-23.0609	1.14e-117	7.99e-116		ENSG00000106397	PLOD3	3819.2	0.584676	0.051048	11.4535	2.26e-30	4.42e-28
ENSG00000170892	TSEN34	4007.52	-1.15129	0.0675222	-17.0505	3.47e-65	8.33e-64		ENSG00000131446	MGAT1	3815.56	0.584279	0.0514296	11.3607	6.56e-30	1.2e-27
ENSG00000143569	UBAP2L	4004.97	-0.516251	0.0608262	-8.4873	2.11e-17	1.4e-16		ENSG00000152556	PFKM	3808.37	0.097447	0.0521038	1.87025	0.0614497	0.156827
ENSG00000105677	TMEM147	4004.07	-1.53488	0.0641274	-23.9348	1.33e-126	1.08e-124		ENSG00000111786	SRSF9	3804.98	-0.0118214	0.0510911	-0.231378	0.817021	0.901239
ENSG00000196821	ILRUN	3999.3	0.264524	0.0607566	4.35382	1.34e-05	4.11e-05		ENSG00000256269	HMBS	3804.05	0.137288	0.0556576	2.46665	0.0136385	0.0484147
ENSG00000188856	RPSAP47	3993.16	-1.11241	0.158897	-7.00082	2.54e-12	1.31e-11		ENSG00000134419	RPS15A	3802.66	-0.236513	0.0613177	-3.85717	0.000114707	0.000848747
ENSG00000175215	CTDSP2	3984.11	-0.0111102	0.0632011	-0.175791	0.860458	0.905151		ENSG00000146223	RPL7L1	3793.5	-0.104516	0.0524642	-1.99213	0.0463566	0.126086
ENSG00000102898	NUTF2	3983.45	-0.562114	0.0600955	-9.35368	8.46e-21	6.43e-20		ENSG00000175550	DRAP1	3791.97	-0.0332827	0.0540806	-0.615426	0.538273	0.708643
ENSG00000167767	KRT80	3979.32	-1.10272	0.0626711	-17.5953	2.68e-69	6.96e-68		ENSG00000170027	YWHAG	3789.37	-0.0719615	0.0523415	-1.37485	0.169179	0.329935
ENSG00000093010	COMT	3969.89	-0.62241	0.0628425	-9.9043	3.99e-23	3.3e-22		ENSG00000163479	SSR2	3787.39	-0.00124255	0.0526007	-0.0236224	0.981154	0.989758
ENSG00000214078	CPNE1	3969.85	-0.485398	0.05999	-8.09132	5.9e-16	3.67e-15		ENSG00000171617	ENC1	3773.22	0.305191	0.0524587	5.81774	5.96e-09	1.15e-07
ENSG00000105063	PPP6R1	3967.29	-0.638344	0.0607646	-10.5052	8.17e-26	7.38e-25		ENSG00000102882	MAPK3	3764.78	0.00828196	0.0528841	0.156606	0.875555	0.93656
ENSG00000117632	STMN1	3966.04	0.245397	0.0607503	4.03943	5.36e-05	0.000153969		ENSG00000136448	NMT1	3751.49	-0.0437577	0.0542522	-0.806561	0.419919	0.608917
ENSG00000155229	MMS19	3965.37	-0.423405	0.0599006	-7.06846	1.57e-12	8.19e-12		ENSG00000070831	CDC42	3747.84	-0.23447	0.0518672	-4.52058	6.17e-06	6.53e-05
ENSG00000112695	COX7A2	3964.07	-1.73324	0.0728301	-23.7984	3.47e-125	2.74e-123		ENSG00000135940	COX5B	3744.97	0.101016	0.0523323	1.93028	0.0535724	0.14117
ENSG00000108528	SLC25A11	3959.39	-1.48307	0.0635408	-23.3404	1.73e-120	1.27e-118		ENSG00000159840	ZYX	3739.71	0.218552	0.0512191	4.267	1.98e-05	0.000184607
ENSG00000136238	RAC1	3955.6	0.428934	0.0605753	7.08101	1.43e-12	7.5e-12		ENSG00000105699	LSR	3735.85	0.55079	0.0545928	10.0891	6.18e-24	6.85e-22
ENSG00000104853	CLPTM1	3955.34	-1.08443	0.0609585	-17.7897	8.49e-71	2.27e-69		ENSG00000102898	NUTF2	3734.74	0.117169	0.0556196	2.10661	0.0351515	0.10181
ENSG00000254986	DPP3	3944.39	-0.80214	0.0603951	-13.2815	2.96e-40	4e-39		ENSG00000116560	SFPQ	3733.45	-0.112503	0.0540062	-2.08315	0.0372375	0.106199
ENSG00000099995	SF3A1	3943.1	-0.431084	0.0609091	-7.0775	1.47e-12	7.69e-12		ENSG00000185201	IFITM2	3732.01	0.0156733	0.0593366	0.264141	0.791671	0.885968
ENSG00000178741	COX5A	3939.22	-0.474144	0.0663584	-7.14521	8.99e-13	4.76e-12		ENSG00000155463	OXA1L	3730.31	-0.0063764	0.0514489	-0.123937	0.901365	0.949444
ENSG00000111786	SRSF9	3936.28	-0.599595	0.0617235	-9.71421	2.62e-22	2.1e-21		ENSG00000086062	B4GALT1	3729.36	0.33081	0.0516726	6.40204	1.53e-10	3.8e-09
ENSG00000131653	TRAF7	3931.08	-0.95896	0.0645134	-14.8645	5.6e-50	9.59e-49		ENSG00000013364	MVP	3720.49	0.237823	0.0512969	4.63621	3.55e-06	3.93e-05
ENSG00000198242	RPL23A	3930.43	-0.0586588	0.0614811	-0.954095	0.340036	0.45356		ENSG00000204843	DCTN1	3720.44	0.223915	0.0511294	4.37938	1.19e-05	0.000116925
ENSG00000112514	CUTA	3924.29	-0.930664	0.061463	-15.1419	8.58e-52	1.53e-50		ENSG00000109332	UBE2D3	3719.31	-0.139872	0.05318	-2.63015	0.00853468	0.033042
ENSG00000147813	NAPRT	3922.87	-1.95597	0.0678026	-28.8479	5.38e-183	1.3e-180		ENSG00000102265	TIMP1	3715.54	0.14927	0.0554475	2.6921	0.00710043	0.0284647
ENSG00000123146	ADGRE5	3921.11	-0.592672	0.0605783	-9.78356	1.32e-22	1.07e-21		ENSG00000005007	UPF1	3714.73	0.233951	0.0532213	4.39581	1.1e-05	0.00010906
ENSG00000101220	C20orf27	3920.65	-1.95076	0.0679985	-28.6882	5.35e-181	1.16e-178		ENSG00000137497	NUMA1	3711.74	0.239162	0.0519017	4.60798	4.07e-06	4.45e-05
ENSG00000196531	NACA	3918.16	0.405152	0.0697831	5.80588	6.4e-09	2.64e-08		ENSG00000275342	PRAG1	3705.25	0.317205	0.0527297	6.01568	1.79e-09	3.79e-08
ENSG00000103342	GSPT1	3916.86	0.686353	0.0610487	11.2427	2.52e-29	2.54e-28		ENSG00000158941	CCAR2	3694.92	0.166422	0.0512186	3.24925	0.00115711	0.00629156
ENSG00000105364	MRPL4	3915.81	-1.41306	0.0631221	-22.3862	5.36e-111	3.32e-109		ENSG00000135926	TMBIM1	3691.48	0.266762	0.0529011	5.04265	4.59e-07	6.05e-06
ENSG00000168710	AHCYL1	3912.81	1.15479	0.0633607	18.2256	3.23e-74	9.62e-73		ENSG00000173020	GRK2	3689.84	0.135778	0.0536131	2.53256	0.0113233	0.0416296
ENSG00000136448	NMT1	3910.24	0.242476	0.0604279	4.01265	6e-05	0.000171661		ENSG00000105197	TIMM50	3688.56	0.0308268	0.0541245	0.569553	0.568981	0.732103
ENSG00000179409	GEMIN4	3906.59	-0.977617	0.0632525	-15.4558	6.9e-54	1.28e-52		ENSG00000065150	IPO5	3685.13	-0.573442	0.0518686	-11.0557	2.06e-28	3.18e-26
ENSG00000160075	SSU72	3906.18	-0.649392	0.0618013	-10.5077	7.96e-26	7.19e-25		ENSG00000070047	PHRF1	3682.58	0.2378	0.0543735	4.37346	1.22e-05	0.000119644
ENSG00000104812	GYS1	3902.31	-0.659076	0.0630818	-10.448	1.5e-25	1.34e-24		ENSG00000159166	LAD1	3682.47	0.207742	0.0547002	3.79783	0.000145969	0.00104645
ENSG00000087191	PSMC5	3900.92	-0.590481	0.0654115	-9.02718	1.76e-19	1.27e-18		ENSG00000120053	GOT1	3680.19	-0.172765	0.0517838	-3.33628	0.000849073	0.00483363
ENSG00000103275	UBE2I	3894.8	-0.508011	0.0617647	-8.22494	1.95e-16	1.24e-15		ENSG00000072506	HSD17B10	3679.91	0.175076	0.0556461	3.14623	0.00165389	0.00854093
ENSG00000108424	KPNB1	3892.96	0.628419	0.0625883	10.0405	1.01e-23	8.55e-23		ENSG00000099814	CEP170B	3678.65	0.234947	0.0532624	4.41111	1.03e-05	0.000102753
ENSG00000167965	MLST8	3891.02	-1.2944	0.066133	-19.5726	2.65e-85	9.64e-84		ENSG00000162522	KIAA1522	3677.55	0.294364	0.0521274	5.64701	1.63e-08	2.9e-07
ENSG00000087274	ADD1	3886.76	-0.0439623	0.0610243	-0.720406	0.471275	0.587022		ENSG00000112655	PTK7	3676.33	0.237339	0.0545839	4.34815	1.37e-05	0.0001331
ENSG00000106105	GARS	3885.07	1.17961	0.0627685	18.793	8.62e-79	2.76e-77		ENSG00000159692	CTBP1	3673.87	-0.0198298	0.0534446	-0.371036	0.710611	0.835135
ENSG00000099814	CEP170B	3883.68	-1.02416	0.0618249	-16.5655	1.24e-61	2.73e-60		ENSG00000066322	ELOVL1	3673.05	0.391174	0.0518533	7.54386	4.56e-14	1.84e-12
ENSG00000197785	ATAD3A	3879.27	-1.69145	0.0664994	-25.4356	1.02e-142	1.19e-140		ENSG00000189403	HMGB1	3668.18	-0.554207	0.0529113	-10.4743	1.13e-25	1.37e-23
ENSG00000167657	DAPK3	3878.35	-1.85587	0.0643296	-28.8495	5.15e-183	1.26e-180		ENSG00000142327	RNPEPL1	3665.65	0.336359	0.0545887	6.1617	7.2e-10	1.6e-08
ENSG00000117448	AKR1A1	3874.41	-0.991394	0.0609829	-16.2569	1.99e-59	4.18e-58		ENSG00000140319	SRP14	3660.53	-0.28355	0.0549051	-5.16437	2.41e-07	3.37e-06
ENSG00000130202	NECTIN2	3874.12	-0.537904	0.0616274	-8.72832	2.58e-18	1.78e-17		ENSG00000114353	GNAI2	3657.48	-0.0790925	0.0523327	-1.51134	0.130702	0.273508
ENSG00000185787	MORF4L1	3872.76	0.419664	0.064126	6.54437	5.97e-11	2.84e-10		ENSG00000188486	H2AFX	3655.19	0.35434	0.0535023	6.6229	3.52e-11	1e-09
ENSG00000167693	NXN	3868.77	-0.981734	0.0614943	-15.9646	2.25e-57	4.55e-56		ENSG00000118680	MYL12B	3648.28	-0.463158	0.052189	-8.87463	7.02e-19	4.94e-17
ENSG00000205531	NAP1L4	3868.46	-0.453514	0.0617458	-7.34486	2.06e-13	1.13e-12		ENSG00000110619	CARS	3645.85	-0.0318391	0.0524856	-0.606625	0.544099	0.713285
ENSG00000085998	POMGNT1	3863.39	-1.23665	0.0627746	-19.6998	2.16e-86	8.16e-85		ENSG00000100991	TRPC4AP	3640.72	0.198588	0.0534588	3.71478	0.000203382	0.00140262
ENSG00000108523	RNF167	3862.8	-1.25265	0.0617717	-20.2787	1.98e-91	8.37e-90		ENSG00000066044	ELAVL1	3636.63	0.016709	0.0544058	0.307118	0.758753	0.866409
ENSG00000173156	RHOD	3862.51	-1.80335	0.0627678	-28.7304	1.59e-181	3.51e-179		ENSG00000177666	PNPLA2	3634.36	0.142954	0.0524648	2.72476	0.00643492	0.0264127
ENSG00000015676	NUDCD3	3857.49	-1.29573	0.0627105	-20.6621	7.6e-95	3.49e-93		ENSG00000142186	SCYL1	3633.32	0.343829	0.0526435	6.53126	6.52e-11	1.73e-09
ENSG00000165458	INPPL1	3855.76	-0.55416	0.0618335	-8.96214	3.18e-19	2.28e-18		ENSG00000165458	INPPL1	3629.38	0.319739	0.0529884	6.03414	1.6e-09	3.4e-08
ENSG00000148396	SEC16A	3855.45	-0.468182	0.0603354	-7.75966	8.52e-15	5.02e-14		ENSG00000079819	EPB41L2	3628.73	0.00982257	0.0535882	0.183297	0.854565	0.923917
ENSG00000197081	IGF2R	3855.33	-0.152553	0.0616263	-2.47546	0.0133065	0.0270016		ENSG00000158195	WASF2	3624.66	0.0850644	0.0517951	1.64233	0.100523	0.22563
ENSG00000204843	DCTN1	3853.54	-0.682637	0.0650517	-10.4937	9.23e-26	8.32e-25		ENSG00000133243	BTBD2	3624.31	-0.0287733	0.0520098	-0.553229	0.580107	0.741116
ENSG00000116857	TMEM9	3850.64	-1.10023	0.0609094	-18.0634	6.19e-73	1.77e-71		ENSG00000105063	PPP6R1	3623.86	0.266795	0.0536665	4.97136	6.65e-07	8.5e-06
ENSG00000116237	ICMT	3849.24	0.176042	0.0632932	2.78137	0.005413	0.0118024		ENSG00000164054	SHISA5	3622.4	0.284792	0.0527579	5.39809	6.74e-08	1.05e-06
ENSG00000169689	CENPX	3848.38	-1.9093	0.0653641	-29.2103	1.44e-187	3.91e-185		ENSG00000234745	HLA-B	3616.73	0.477154	0.0529419	9.01279	2.01e-19	1.52e-17
ENSG00000160285	LSS	3848.36	-0.484259	0.0625946	-7.73643	1.02e-14	6e-14		ENSG00000100201	DDX17	3603.49	-0.148135	0.0549226	-2.69715	0.00699357	0.0281959
ENSG00000102996	MMP15	3840.81	-0.695821	0.0643616	-10.8111	3.05e-27	2.89e-26		ENSG00000125753	VASP	3602.28	-0.183865	0.0549984	-3.3431	0.000828491	0.00473712
ENSG00000136717	BIN1	3840.2	-0.414277	0.0611524	-6.7745	1.25e-11	6.16e-11		ENSG00000176014	TUBB6	3598.29	-0.120671	0.0603159	-2.00065	0.0454303	0.124134
ENSG00000060656	PTPRU	3834.29	-0.253227	0.0645312	-3.92411	8.71e-05	0.000244385		ENSG00000104969	SGTA	3598.15	0.19402	0.0536307	3.6177	0.000297236	0.00195659
ENSG00000106397	PLOD3	3833.2	-1.21497	0.0617453	-19.6771	3.39e-86	1.27e-84		ENSG00000272620	AFAP1-AS1	3592.86	0.106992	0.0530576	2.01653	0.0437447	0.120601
ENSG00000119655	NPC2	3824.3	-0.38734	0.0639801	-6.05407	1.41e-09	6.09e-09		ENSG00000163735	CXCL5	3591.21	0.793323	0.0547085	14.5009	1.2e-47	7.8e-45
ENSG00000138413	IDH1	3822.53	1.10313	0.063393	17.4015	8.04e-68	2.02e-66		ENSG00000169908	TM4SF1	3576.41	0.118351	0.0522117	2.26676	0.0234052	0.0739673
ENSG00000117472	TSPAN1	3819.89	-0.156603	0.0685032	-2.28606	0.0222505	0.0432074		ENSG00000112977	DAP	3576.09	0.127868	0.0529108	2.41667	0.0156632	0.0540996
ENSG00000101294	HM13	3817.91	-0.93905	0.0638305	-14.7116	5.43e-49	9.08e-48		ENSG00000175792	RUVBL1	3575.9	0.159493	0.0535217	2.97996	0.00288284	0.0135008
ENSG00000149328	GLB1L2	3814.26	-1.367	0.0678352	-20.1517	2.6e-90	1.06e-88		ENSG00000176087	SLC35A4	3571.44	0.399852	0.0539218	7.4154	1.21e-13	4.57e-12
ENSG00000103335	PIEZO1	3813.82	-1.01537	0.0641179	-15.8361	1.75e-56	3.48e-55		ENSG00000112514	CUTA	3570.15	0.121022	0.0519016	2.33175	0.0197138	0.0648299
ENSG00000097021	ACOT7	3811.64	-1.55088	0.0632136	-24.5339	6.43e-133	5.72e-131		ENSG00000180817	PPA1	3569.19	-0.231316	0.0549214	-4.21177	2.53e-05	0.000229192
ENSG00000100138	SNU13	3808.45	-0.714835	0.0660602	-10.821	2.74e-27	2.61e-26		ENSG00000125912	NCLN	3569.16	0.209022	0.0548282	3.8123	0.00013768	0.000997991
ENSG00000198055	GRK6	3806.49	-1.33943	0.0639325	-20.9508	1.85e-97	8.87e-96		ENSG00000123562	MORF4L2	3565.66	-0.535123	0.0527058	-10.153	3.21e-24	3.63e-22
ENSG00000205336	ADGRG1	3803.51	-0.457177	0.060583	-7.54629	4.48e-14	2.54e-13		ENSG00000183741	CBX6	3564.99	-0.100626	0.0526347	-1.91179	0.0559036	0.145711
ENSG00000092068	SLC7A8	3803.29	-0.0419171	0.0633362	-0.66182	0.508087	0.620144		ENSG00000160410	SHKBP1	3562.15	0.137492	0.0527633	2.60583	0.00916532	0.0349999
ENSG00000102882	MAPK3	3800.84	-0.530805	0.0615351	-8.62605	6.35e-18	4.31e-17		ENSG00000023734	STRAP	3560.32	-0.141836	0.0522425	-2.71495	0.00662855	0.0270061
ENSG00000099804	CDC34	3796.42	-1.62571	0.0680614	-23.8859	4.29e-126	3.44e-124		ENSG00000123349	PFDN5	3556.84	-0.172701	0.0557436	-3.09813	0.00194744	0.00975985
ENSG00000184281	TSSC4	3780.93	-1.86397	0.0666848	-27.9519	6.25e-172	1.15e-169		ENSG00000136240	KDELR2	3556.02	0.291067	0.0521159	5.58499	2.34e-08	3.99e-07
ENSG00000103966	EHD4	3778.44	-0.885899	0.0623142	-14.2167	7.22e-46	1.13e-44		ENSG00000100216	TOMM22	3552.58	0.122537	0.0544185	2.25176	0.0243376	0.0764412
ENSG00000116560	SFPQ	3770.94	0.79689	0.061854	12.8834	5.58e-38	7.09e-37		ENSG00000176871	WSB2	3551.27	0.208398	0.0522628	3.9875	6.68e-05	0.000532281
ENSG00000085733	CTTN	3769.97	-0.316372	0.0638694	-4.95343	7.29e-07	2.54e-06		ENSG00000099821	POLRMT	3549.47	0.314267	0.0526074	5.97382	2.32e-09	4.79e-08
ENSG00000176058	TPRN	3766.96	-1.40874	0.0654241	-21.5325	7.73e-103	4.12e-101		ENSG00000162909	CAPN2	3548.58	-0.23253	0.0531296	-4.37666	1.21e-05	0.000118098
ENSG00000100462	PRMT5	3765.06	-0.645683	0.0646531	-9.98687	1.74e-23	1.46e-22		ENSG00000175215	CTDSP2	3542.93	-0.520642	0.0535341	-9.72543	2.35e-22	2.34e-20
ENSG00000128309	MPST	3760.66	-1.25339	0.0669412	-18.7237	3.17e-78	1e-76		ENSG00000179115	FARSA	3534.88	0.308195	0.0556055	5.54253	2.98e-08	4.98e-07
ENSG00000109111	SUPT6H	3758.24	0.0631761	0.0625601	1.00985	0.312569	0.424658		ENSG00000136295	TTYH3	3534.56	0.187476	0.0521224	3.59685	0.000322098	0.00209909
ENSG00000022840	RNF10	3754.01	0.220747	0.0610899	3.61347	0.000302123	0.000797735		ENSG00000198700	IPO9	3528.35	-0.0880607	0.0558317	-1.57725	0.114738	0.248373
ENSG00000148341	SH3GLB2	3751.82	-0.734091	0.0654099	-11.2229	3.15e-29	3.17e-28		ENSG00000169021	UQCRFS1	3527.64	0.0388482	0.0538064	0.721999	0.470295	0.653728
ENSG00000013364	MVP	3746.04	-0.878191	0.0660919	-13.2874	2.74e-40	3.7e-39		ENSG00000004142	POLDIP2	3526.92	0.173708	0.0557801	3.11416	0.00184472	0.009359
ENSG00000130147	SH3BP4	3745.56	0.0977973	0.0611106	1.60033	0.109525	0.177194		ENSG00000132698	RAB25	3526.53	0.0335151	0.0528726	0.633884	0.526157	0.698718
ENSG00000155463	OXA1L	3734.85	0.0824168	0.0610407	1.35019	0.176954	0.265518		ENSG00000183020	AP2A2	3523.87	0.0885786	0.0528544	1.6759	0.093758	0.214399
ENSG00000136938	ANP32B	3733.64	0.520565	0.0695283	7.48709	7.04e-14	3.96e-13		ENSG00000001036	FUCA2	3522.68	0.327683	0.0528915	6.19539	5.81e-10	1.31e-08
ENSG00000136699	SMPD4	3732.85	-0.755963	0.0627929	-12.039	2.22e-33	2.5e-32		ENSG00000148341	SH3GLB2	3522.17	0.177738	0.0526939	3.37303	0.000743448	0.0043099
ENSG00000143420	ENSA	3732.52	-0.402563	0.062398	-6.45154	1.11e-10	5.15e-10		ENSG00000155229	MMS19	3519.99	0.109604	0.0523644	2.0931	0.0363406	0.104376
ENSG00000168002	POLR2G	3730.6	-1.61944	0.0629806	-25.7134	8.29e-146	1.03e-143		ENSG00000104853	CLPTM1	3519.62	0.351515	0.0524985	6.69572	2.15e-11	6.2e-10
ENSG00000116096	SPR	3724.31	-0.916652	0.0619287	-14.8017	1.43e-49	2.43e-48		ENSG00000151348	EXT2	3517.73	0.21519	0.0522754	4.11647	3.85e-05	0.000331411
ENSG00000175550	DRAP1	3718.75	-1.26857	0.0685676	-18.501	2.03e-76	6.26e-75		ENSG00000090621	PABPC4	3513.4	0.057678	0.0526178	1.09617	0.273004	0.459274
ENSG00000157557	ETS2	3714.91	0.155038	0.0616419	2.51514	0.0118985	0.0243539		ENSG00000101294	HM13	3512.62	0.301762	0.0523475	5.76459	8.19e-09	1.52e-07
ENSG00000183741	CBX6	3713.33	-0.635627	0.0630984	-10.0736	7.23e-24	6.15e-23		ENSG00000119777	TMEM214	3502.27	0.149729	0.0556575	2.69019	0.00714105	0.0286178
ENSG00000170004	CHD3	3712.79	0.741874	0.0628871	11.7969	4.05e-32	4.43e-31		ENSG00000136699	SMPD4	3499.11	0.0822789	0.0555316	1.48166	0.138431	0.284813
ENSG00000129474	AJUBA	3712.33	-0.20264	0.0645424	-3.13964	0.00169155	0.00401157		ENSG00000131653	TRAF7	3497.12	0.111057	0.0531059	2.09123	0.0365076	0.104702
ENSG00000141551	CSNK1D	3710.08	-0.0925496	0.0619808	-1.4932	0.135386	0.211849		ENSG00000160075	SSU72	3492.37	0.0903121	0.0531837	1.69811	0.0894862	0.207144
ENSG00000119777	TMEM214	3708.6	-0.339278	0.0653482	-5.19185	2.08e-07	7.6e-07		ENSG00000116857	TMEM9	3486.32	0.182314	0.0524153	3.47826	0.000504681	0.00308052
ENSG00000125818	PSMF1	3705.02	-0.353257	0.0611987	-5.77229	7.82e-09	3.2e-08		ENSG00000101421	CHMP4B	3486.22	-0.111955	0.0552838	-2.0251	0.0428569	0.118935
ENSG00000053372	MRTO4	3701.13	-1.04386	0.0639239	-16.3298	6.06e-60	1.28e-58		ENSG00000132676	DAP3	3484.27	-0.123918	0.0526449	-2.35385	0.0185803	0.0618992
ENSG00000156711	MAPK13	3698.5	-0.561907	0.0624287	-9.00079	2.24e-19	1.62e-18		ENSG00000196531	NACA	3479.43	-0.423932	0.0544716	-7.78263	7.1e-15	3.2e-13
ENSG00000065150	IPO5	3697.55	1.08944	0.0622981	17.4875	1.79e-68	4.56e-67		ENSG00000206053	JPT2	3476.53	0.130305	0.0530415	2.45666	0.0140235	0.0494525
ENSG00000099875	MKNK2	3696.11	-0.295275	0.0671544	-4.39695	1.1e-05	3.41e-05		ENSG00000214706	IFRD2	3475.27	0.444793	0.0584642	7.60796	2.78e-14	1.17e-12
ENSG00000013810	TACC3	3691.53	-0.663269	0.0663404	-9.99796	1.56e-23	1.3e-22		ENSG00000101608	MYL12A	3473.67	-0.485827	0.0545171	-8.91147	5.04e-19	3.68e-17
ENSG00000204356	NELFE	3689.78	-0.746921	0.0678461	-11.009	3.46e-28	3.37e-27		ENSG00000089327	FXYD5	3473.37	0.367508	0.05332	6.89249	5.48e-12	1.71e-10
ENSG00000162522	KIAA1522	3687.79	-0.17694	0.0642199	-2.75522	0.00586533	0.012696		ENSG00000170004	CHD3	3467.11	-0.0777333	0.0573792	-1.35473	0.175504	0.33809
ENSG00000135926	TMBIM1	3686.87	-0.406527	0.0634432	-6.40772	1.48e-10	6.83e-10		ENSG00000110880	CORO1C	3443.54	-0.345163	0.0539795	-6.39434	1.61e-10	3.99e-09
ENSG00000099849	RASSF7	3686.48	-1.8822	0.0665856	-28.2673	8.72e-176	1.7e-173		ENSG00000135677	GNS	3443.3	0.239469	0.0536877	4.46041	8.18e-06	8.41e-05
ENSG00000123131	PRDX4	3685.87	-1.43386	0.062363	-22.9922	5.58e-117	3.83e-115		ENSG00000111321	LTBR	3443.09	0.425379	0.0531768	7.99932	1.25e-15	6.18e-14
ENSG00000128626	MRPS12	3679.96	-1.83087	0.0647138	-28.2918	4.36e-176	8.74e-174		ENSG00000086232	EIF2AK1	3436.47	-0.276166	0.0527678	-5.23361	1.66e-07	2.4e-06
ENSG00000196305	IARS	3678.73	0.977235	0.0631835	15.4666	5.83e-54	1.09e-52		ENSG00000164091	WDR82	3434.72	-0.0239268	0.0528951	-0.452344	0.651021	0.79198
ENSG00000178719	GRINA	3675.84	-1.10196	0.0706987	-15.5866	8.97e-55	1.7e-53		ENSG00000265972	TXNIP	3430.35	0.282141	0.0553733	5.09526	3.48e-07	4.73e-06
ENSG00000125753	VASP	3672.13	-0.415486	0.0666295	-6.23576	4.5e-10	2.01e-09		ENSG00000196743	GM2A	3429.31	0.359879	0.0549088	6.55414	5.6e-11	1.5e-09
ENSG00000107833	NPM3	3664.05	-1.29436	0.0624422	-20.729	1.9e-95	8.81e-94		ENSG00000145907	G3BP1	3427.29	-0.13515	0.0539373	-2.50569	0.0122212	0.0442386
ENSG00000272620	AFAP1-AS1	3657.43	-0.101402	0.0614653	-1.64974	0.0989965	0.162522		ENSG00000143612	C1orf43	3426.8	0.193788	0.0528035	3.66999	0.000242558	0.00163985
ENSG00000176092	CRYBG2	3656.09	-0.945506	0.0630868	-14.9874	8.88e-51	1.54e-49		ENSG00000114650	SCAP	3425.98	0.31955	0.0535732	5.96474	2.45e-09	5.04e-08
ENSG00000231925	TAPBP	3655.85	-0.233782	0.0641593	-3.64377	0.000268675	0.000713376		ENSG00000100983	GSS	3425.84	0.00825476	0.0531732	0.155243	0.87663	0.937036
ENSG00000177542	SLC25A22	3651.32	-1.1992	0.0665673	-18.0149	1.49e-72	4.2e-71		ENSG00000168496	FEN1	3424.12	0.118766	0.0527395	2.25194	0.0243262	0.0764259
ENSG00000010438	PRSS3	3649.53	-1.72101	0.0633565	-27.1638	1.74e-162	2.85e-160		ENSG00000070413	DGCR2	3418.63	0.207816	0.0540824	3.84258	0.000121749	0.000893534
ENSG00000152556	PFKM	3645.51	-0.137286	0.0626804	-2.19026	0.0285054	0.0542603		ENSG00000112695	COX7A2	3417.52	0.112937	0.0553235	2.04139	0.0412117	0.115377
ENSG00000133275	CSNK1G2	3644.16	-0.60855	0.0617584	-9.85373	6.6e-23	5.42e-22		ENSG00000100227	POLDIP3	3414.78	0.17031	0.052911	3.21879	0.00128731	0.00687542
ENSG00000108262	GIT1	3637.27	-1.11203	0.0625895	-17.767	1.27e-70	3.38e-69		ENSG00000198668	CALM1	3408.29	-0.474758	0.0533664	-8.89619	5.78e-19	4.17e-17
ENSG00000100605	ITPK1	3635.86	-0.696984	0.0621241	-11.2192	3.28e-29	3.3e-28		ENSG00000071462	BUD23	3400.47	0.131965	0.053562	2.46379	0.0137478	0.0487436
ENSG00000186716	BCR	3634.69	-0.72863	0.0677679	-10.7518	5.81e-27	5.47e-26		ENSG00000159202	UBE2Z	3391.3	0.253334	0.0540373	4.68814	2.76e-06	3.14e-05
ENSG00000254285	KRT8P3	3631.73	-1.39414	0.0632302	-22.0486	9.85e-108	5.68e-106		ENSG00000167693	NXN	3387.94	0.179566	0.0545725	3.29041	0.00100043	0.00556582
ENSG00000144567	RETREG2	3630.27	-0.975371	0.0638427	-15.2777	1.08e-52	1.96e-51		ENSG00000149115	TNKS1BP1	3387.22	0.198347	0.0537836	3.68788	0.000226131	0.0015421
ENSG00000071462	BUD23	3630.1	-1.08048	0.0659462	-16.3843	2.48e-60	5.26e-59		ENSG00000106665	CLIP2	3382.68	-0.496584	0.0544728	-9.11618	7.78e-20	6.22e-18
ENSG00000011009	LYPLA2	3624.94	-1.22428	0.0682609	-17.9354	6.25e-72	1.72e-70		ENSG00000149328	GLB1L2	3379.01	0.327449	0.0563159	5.81449	6.08e-09	1.16e-07
ENSG00000147123	NDUFB11	3616.36	-1.50449	0.0707832	-21.2549	2.97e-100	1.51e-98		ENSG00000184900	SUMO3	3378.12	0.0556901	0.0531334	1.04812	0.294584	0.483971
ENSG00000109685	NSD2	3616.31	0.234397	0.0616448	3.80238	0.000143315	0.000393701		ENSG00000177239	MAN1B1	3376.31	0.396703	0.0533091	7.44157	9.95e-14	3.8e-12
ENSG00000186635	ARAP1	3615.67	-0.888396	0.0620192	-14.3245	1.54e-46	2.45e-45		ENSG00000084090	STARD7	3375.68	0.0882212	0.0534583	1.65028	0.0988858	0.222925
ENSG00000138073	PREB	3614.12	-1.12397	0.0661092	-17.0017	7.98e-65	1.9e-63		ENSG00000125648	SLC25A23	3374.7	0.334439	0.0535805	6.24181	4.33e-10	9.98e-09
ENSG00000109919	MTCH2	3612.3	-0.652932	0.0624334	-10.4581	1.35e-25	1.21e-24		ENSG00000160007	ARHGAP35	3374.68	-0.0277548	0.0542452	-0.511654	0.608893	0.763228
ENSG00000169714	CNBP	3605.97	0.355412	0.0616169	5.76809	8.02e-09	3.27e-08		ENSG00000142669	SH3BGRL3	3372.47	-0.015626	0.0588081	-0.265711	0.790462	0.885102
ENSG00000175792	RUVBL1	3605.66	-0.618906	0.0649302	-9.53186	1.54e-21	1.21e-20		ENSG00000131165	CHMP1A	3366.71	0.2571	0.0530441	4.8469	1.25e-06	1.53e-05
ENSG00000149182	ARFGAP2	3597.9	-1.23002	0.0635756	-19.3474	2.14e-83	7.51e-82		ENSG00000183283	DAZAP2	3366.19	-0.282392	0.0556177	-5.07738	3.83e-07	5.14e-06
ENSG00000117308	GALE	3594.54	-1.3781	0.0637675	-21.6113	1.41e-103	7.7e-102		ENSG00000117472	TSPAN1	3364.32	0.0400191	0.0544282	0.735265	0.462178	0.646422
ENSG00000147274	RBMX	3593.98	0.87387	0.0668377	13.0745	4.61e-39	6.04e-38		ENSG00000100138	SNU13	3362.7	0.129796	0.0532432	2.43779	0.0147775	0.0515544
ENSG00000100991	TRPC4AP	3587.82	-0.299541	0.0615951	-4.86306	1.16e-06	3.95e-06		ENSG00000163814	CDCP1	3360.74	0.0624917	0.0543729	1.14932	0.250425	0.433549
ENSG00000168393	DTYMK	3587.53	-1.59163	0.0676759	-23.5184	2.64e-122	1.99e-120		ENSG00000179262	RAD23A	3358.25	0.0133759	0.0535702	0.249689	0.802828	0.892031
ENSG00000055070	SZRD1	3583.01	-0.294711	0.0639969	-4.60508	4.12e-06	1.33e-05		ENSG00000186716	BCR	3356.56	0.265658	0.0533814	4.97661	6.47e-07	8.29e-06
ENSG00000179958	DCTPP1	3582.65	-1.34778	0.0627813	-21.4678	3.11e-102	1.63e-100		ENSG00000172534	HCFC1	3356.56	0.287282	0.0535712	5.36261	8.2e-08	1.25e-06
ENSG00000088325	TPX2	3580.77	0.420644	0.0619409	6.79106	1.11e-11	5.52e-11		ENSG00000071564	TCF3	3356.23	-0.10267	0.0538687	-1.90592	0.0566601	0.147193
ENSG00000160932	LY6E	3577.54	-1.56019	0.0674233	-23.1403	1.82e-118	1.3e-116		ENSG00000183779	ZNF703	3354.35	0.378627	0.0545974	6.9349	4.07e-12	1.28e-10
ENSG00000133265	HSPBP1	3573.75	-1.61739	0.0723563	-22.3532	1.13e-110	6.85e-109		ENSG00000204388	HSPA1B	3354.16	0.186514	0.0602031	3.09808	0.00194782	0.00975985
ENSG00000090621	PABPC4	3572.98	0.328097	0.0629669	5.21063	1.88e-07	6.91e-07		ENSG00000164379	FOXQ1	3349.19	0.0241209	0.0560103	0.430652	0.666722	0.802744
ENSG00000101150	TPD52L2	3572.94	-0.755687	0.0624877	-12.0934	1.14e-33	1.3e-32		ENSG00000134247	PTGFRN	3348.05	0.139487	0.0538188	2.59179	0.0095479	0.0361896
ENSG00000180817	PPA1	3569.53	0.364182	0.0637563	5.71209	1.12e-08	4.51e-08		ENSG00000111481	COPZ1	3344.89	0.116009	0.0583664	1.9876	0.0468559	0.127135
ENSG00000177666	PNPLA2	3569.33	-0.633833	0.0718292	-8.82416	1.1e-18	7.72e-18		ENSG00000023330	ALAS1	3343.76	0.186842	0.0531717	3.51393	0.000441524	0.00275513
ENSG00000005007	UPF1	3568.57	-0.0171704	0.0626157	-0.274219	0.783916	0.850443		ENSG00000126088	UROD	3338.07	0.26201	0.0540322	4.84915	1.24e-06	1.52e-05
ENSG00000146223	RPL7L1	3566.83	0.572737	0.0625709	9.15341	5.52e-20	4.06e-19		ENSG00000182180	MRPS16	3337.32	0.044407	0.0533928	0.831705	0.405576	0.594426
ENSG00000131238	PPT1	3564.34	0.543079	0.062649	8.6686	4.37e-18	2.99e-17		ENSG00000111602	TIMELESS	3326.6	0.125694	0.0534029	2.35369	0.0185879	0.0619069
ENSG00000077312	SNRPA	3563.64	-0.433915	0.0647715	-6.69916	2.1e-11	1.02e-10		ENSG00000010438	PRSS3	3324.5	0.325377	0.0597758	5.44328	5.23e-08	8.34e-07
ENSG00000169021	UQCRFS1	3558.3	-0.120779	0.0618594	-1.95248	0.0508816	0.0908153		ENSG00000175221	MED16	3324.38	0.127705	0.0550038	2.32175	0.0202466	0.0661562
ENSG00000168924	LETM1	3555.05	-0.441193	0.0659077	-6.6941	2.17e-11	1.06e-10		ENSG00000129103	SUMF2	3324.32	0.460517	0.0543344	8.47561	2.34e-17	1.38e-15
ENSG00000140105	WARS	3549.66	0.124876	0.0623526	2.00274	0.0452056	0.0817965		ENSG00000109919	MTCH2	3322.06	0.0909775	0.054953	1.65555	0.0978127	0.22136
ENSG00000066322	ELOVL1	3548.16	-0.815625	0.062395	-13.072	4.76e-39	6.24e-38		ENSG00000158864	NDUFS2	3320.71	0.12379	0.0564139	2.19432	0.0282125	0.0856489
ENSG00000184990	SIVA1	3546.95	-1.87872	0.0708763	-26.507	8.04e-155	1.17e-152		ENSG00000121774	KHDRBS1	3319.5	-0.146136	0.0576263	-2.53592	0.0112152	0.0413488
ENSG00000106665	CLIP2	3544.44	-0.124343	0.0628771	-1.97756	0.0479781	0.0862293		ENSG00000101150	TPD52L2	3314.51	0.198116	0.0551471	3.5925	0.000327517	0.00212732
ENSG00000065268	WDR18	3537.33	-1.51268	0.0682994	-22.1478	1.1e-108	6.42e-107		ENSG00000141526	SLC16A3	3312.59	0.323885	0.0573417	5.64833	1.62e-08	2.88e-07
ENSG00000141503	MINK1	3534.49	-0.652062	0.0620452	-10.5095	7.81e-26	7.07e-25		ENSG00000182095	TNRC18	3308.5	0.471659	0.0538777	8.75427	2.05e-18	1.35e-16
ENSG00000167114	SLC27A4	3533.31	-1.47794	0.0645441	-22.8981	4.85e-116	3.27e-114		ENSG00000164405	UQCRQ	3308.5	0.116493	0.112197	1.03829	0.299133	0.488711
ENSG00000173153	ESRRA	3532.58	-1.20326	0.0677181	-17.7686	1.24e-70	3.29e-69		ENSG00000069849	ATP1B3	3308.26	-0.0419582	0.0538187	-0.779622	0.435613	0.622682
ENSG00000070413	DGCR2	3528.49	-0.886859	0.0624915	-14.1917	1.03e-45	1.61e-44		ENSG00000106348	IMPDH1	3296.96	0.361176	0.0543224	6.64874	2.96e-11	8.45e-10
ENSG00000090863	GLG1	3519.23	0.365588	0.0637365	5.73592	9.7e-09	3.94e-08		ENSG00000097021	ACOT7	3294.24	0.0115032	0.0572644	0.200879	0.840793	0.914752
ENSG00000088986	DYNLL1	3518.88	-0.757795	0.0740621	-10.2319	1.43e-24	1.24e-23		ENSG00000172009	THOP1	3291.94	0.136222	0.058368	2.33385	0.0196035	0.0645031
ENSG00000142627	EPHA2	3515.02	-0.591733	0.0654628	-9.03922	1.58e-19	1.14e-18		ENSG00000100813	ACIN1	3290.74	-0.00852489	0.0534682	-0.159438	0.873324	0.935249
ENSG00000114353	GNAI2	3505.88	-0.376887	0.0629407	-5.98797	2.12e-09	9.06e-09		ENSG00000104805	NUCB1	3287.95	0.208189	0.0546916	3.80661	0.000140885	0.00101745
ENSG00000089327	FXYD5	3500.37	-0.806955	0.0631419	-12.78	2.12e-37	2.66e-36		ENSG00000102900	NUP93	3286.52	0.026178	0.0538352	0.486263	0.626781	0.775886
ENSG00000100813	ACIN1	3496.74	0.235559	0.0625642	3.76508	0.000166497	0.000453949		ENSG00000140553	UNC45A	3285.2	0.415457	0.0546362	7.60407	2.87e-14	1.2e-12
ENSG00000183020	AP2A2	3492.86	-0.200589	0.0660908	-3.03506	0.00240487	0.00557391		ENSG00000076604	TRAF4	3282.49	0.0776734	0.0557199	1.394	0.163319	0.321709
ENSG00000116786	PLEKHM2	3492.33	-1.06589	0.0633639	-16.8217	1.69e-63	3.87e-62		ENSG00000068697	LAPTM4A	3281.84	0.00467505	0.0537204	0.0870255	0.930651	0.963442
ENSG00000075785	RAB7A	3491.16	0.0511148	0.0647894	0.788938	0.430148	0.545294		ENSG00000100300	TSPO	3280.5	0.20874	0.0555102	3.7604	0.000169645	0.00119648
ENSG00000105669	COPE	3485.99	-1.196	0.0681176	-17.5578	5.18e-69	1.34e-67		ENSG00000091483	FH	3279.01	-0.31616	0.0564699	-5.59874	2.16e-08	3.71e-07
ENSG00000159199	ATP5MC1	3479.47	-1.28481	0.0766038	-16.7722	3.9e-63	8.84e-62		ENSG00000168610	STAT3	3268.18	0.207101	0.0567585	3.64882	0.000263451	0.00176284
ENSG00000104805	NUCB1	3477.56	-0.505372	0.0627318	-8.05606	7.88e-16	4.86e-15		ENSG00000006007	GDE1	3263.8	0.206946	0.0588416	3.51701	0.000436443	0.00273067
ENSG00000244187	TMEM141	3476.24	-1.22675	0.0643466	-19.0648	4.95e-81	1.66e-79		ENSG00000108523	RNF167	3263.01	0.293736	0.0550931	5.33164	9.73e-08	1.46e-06
ENSG00000117318	ID3	3471.58	0.0109186	0.0719415	0.151771	0.879368	0.917719		ENSG00000183751	TBL3	3249.98	0.193238	0.0540323	3.57634	0.000348438	0.00224182
ENSG00000136261	BZW2	3468.6	0.591486	0.0628917	9.40484	5.21e-21	3.99e-20		ENSG00000167881	SRP68	3249.32	-0.0578857	0.0537828	-1.07629	0.281799	0.469932
ENSG00000123992	DNPEP	3468.03	-1.04574	0.0680976	-15.3565	3.2e-53	5.89e-52		ENSG00000204592	HLA-E	3247.22	0.0696309	0.0546509	1.2741	0.202626	0.37429
ENSG00000265972	TXNIP	3463.87	2.92743	0.0708073	41.3436	0	0		ENSG00000205581	HMGN1	3246.42	-0.0950969	0.0591707	-1.60716	0.108019	0.238082
ENSG00000183087	GAS6	3460.91	-0.801962	0.0629214	-12.7455	3.3e-37	4.13e-36		ENSG00000176974	SHMT1	3246.27	0.130414	0.0538053	2.42381	0.0153586	0.0532656
ENSG00000071894	CPSF1	3460.02	-0.568846	0.0625881	-9.08871	1e-19	7.33e-19		ENSG00000157916	RER1	3241.38	0.197624	0.0546061	3.61909	0.000295645	0.00194722
ENSG00000148308	GTF3C5	3458.92	-0.820231	0.0649617	-12.6264	1.51e-36	1.85e-35		ENSG00000007080	CCDC124	3238.3	0.0435289	0.0566998	0.767709	0.44266	0.628855
ENSG00000126088	UROD	3452.92	-1.19182	0.0628863	-18.952	4.25e-80	1.39e-78		ENSG00000170892	TSEN34	3232.04	0.154019	0.0541162	2.84608	0.00442616	0.0193912
ENSG00000228300	FAM174C	3447.89	-2.03835	0.0672909	-30.2917	1.48e-201	6.24e-199		ENSG00000100348	TXN2	3230.17	0.0739332	0.0540301	1.36837	0.171196	0.332433
ENSG00000145912	NHP2	3446.74	-1.00599	0.0642535	-15.6566	3e-55	5.72e-54		ENSG00000156711	MAPK13	3224.99	0.111152	0.0549636	2.02229	0.0431467	0.119372
ENSG00000176340	COX8A	3446	-1.04089	0.0651005	-15.9889	1.53e-57	3.09e-56		ENSG00000100412	ACO2	3222.76	0.136444	0.054224	2.5163	0.0118595	0.0432223
ENSG00000158195	WASF2	3445.54	0.125981	0.0639558	1.96981	0.04886	0.0876591		ENSG00000100897	DCAF11	3219.31	0.0457818	0.0549338	0.833399	0.40462	0.593464
ENSG00000102900	NUP93	3444.3	-0.344059	0.0644737	-5.33643	9.48e-08	3.56e-07		ENSG00000261236	BOP1	3215.61	0.372811	0.0560224	6.65467	2.84e-11	8.14e-10
ENSG00000105223	PLD3	3440.06	-0.691269	0.0708504	-9.75674	1.73e-22	1.39e-21		ENSG00000125743	SNRPD2	3210.31	-0.244169	0.165942	-1.47141	0.14118	0.289002
ENSG00000123136	DDX39A	3438.98	-1.45373	0.0653719	-22.2378	1.48e-109	8.87e-108		ENSG00000168488	ATXN2L	3210.26	0.168831	0.0560816	3.01046	0.00260851	0.0124492
ENSG00000174547	MRPL11	3437.94	-1.16409	0.0680323	-17.1108	1.23e-65	3e-64		ENSG00000123131	PRDX4	3208.52	0.544229	0.0573329	9.49244	2.26e-21	2.04e-19
ENSG00000174775	HRAS	3434.6	-2.06733	0.0669559	-30.876	2.51e-209	1.19e-206		ENSG00000170266	GLB1	3207.27	0.318362	0.054678	5.82248	5.8e-09	1.12e-07
ENSG00000066044	ELAVL1	3431.04	-0.180988	0.0647574	-2.79486	0.00519217	0.0113551		ENSG00000133275	CSNK1G2	3206.19	-0.194278	0.0569892	-3.40903	0.00065195	0.00384559
ENSG00000179262	RAD23A	3430.95	-0.121516	0.0665893	-1.82486	0.0680221	0.117073		ENSG00000231925	TAPBP	3202.74	-0.402127	0.0542722	-7.40944	1.27e-13	4.76e-12
ENSG00000115307	AUP1	3430.91	-1.08563	0.0632365	-17.1678	4.63e-66	1.13e-64		ENSG00000074842	MYDGF	3202.56	0.191005	0.0550446	3.47001	0.000520446	0.00316197
ENSG00000182154	MRPL41	3430.21	-1.89955	0.0790462	-24.0308	1.32e-127	1.09e-125		ENSG00000204574	ABCF1	3199.98	-0.0678502	0.0567308	-1.196	0.231695	0.411117
ENSG00000168906	MAT2A	3427.85	-0.327078	0.0704721	-4.64124	3.46e-06	1.13e-05		ENSG00000074071	MRPS34	3193.76	0.112909	0.055001	2.05285	0.0400876	0.112821
ENSG00000205581	HMGN1	3422.88	0.181674	0.0634962	2.86117	0.00422078	0.00937609		ENSG00000275023	MLLT6	3193.64	0.0550294	0.0546003	1.00786	0.313522	0.504556
ENSG00000172534	HCFC1	3415.86	-0.241817	0.0630087	-3.83783	0.000124125	0.000343402		ENSG00000176978	DPP7	3192.87	0.255656	0.0569886	4.4861	7.25e-06	7.56e-05
ENSG00000070047	PHRF1	3414.77	-0.751292	0.064612	-11.6278	2.98e-31	3.19e-30		ENSG00000076003	MCM6	3189.9	-0.691933	0.0546514	-12.6609	9.74e-37	2.79e-34
ENSG00000006327	TNFRSF12A	3414.45	-1.7624	0.0661673	-26.6356	2.63e-156	3.93e-154		ENSG00000198176	TFDP1	3181.97	-0.0224058	0.0544843	-0.411233	0.680902	0.81431
ENSG00000167671	UBXN6	3414.04	-1.29155	0.0674801	-19.1397	1.18e-81	4e-80		ENSG00000147274	RBMX	3181.77	-0.299812	0.0555716	-5.39507	6.85e-08	1.06e-06
ENSG00000112759	SLC29A1	3413.82	-1.01656	0.0639487	-15.8965	6.7e-57	1.34e-55		ENSG00000278540	ACACA	3176.94	-0.0462803	0.054703	-0.84603	0.397536	0.587036
ENSG00000181649	PHLDA2	3407.81	-1.09117	0.0659016	-16.5576	1.41e-61	3.11e-60		ENSG00000181649	PHLDA2	3176.82	-0.323463	0.0549479	-5.88672	3.94e-09	7.82e-08
ENSG00000100412	ACO2	3407.08	-0.339312	0.0717038	-4.73213	2.22e-06	7.38e-06		ENSG00000167674	HDGFL2	3171.73	0.0787257	0.0551649	1.4271	0.153552	0.30747
ENSG00000270647	TAF15	3404.55	-0.0820995	0.0629755	-1.30367	0.192345	0.284769		ENSG00000088832	FKBP1A	3168.63	0.0127319	0.0584622	0.217781	0.8276	0.90682
ENSG00000238227	TMEM250	3396.2	-1.5922	0.0725489	-21.9465	9.35e-107	5.35e-105		ENSG00000114554	PLXNA1	3164	0.475059	0.055762	8.5194	1.6e-17	9.52e-16
ENSG00000102317	RBM3	3389.66	-0.550775	0.0633654	-8.69205	3.56e-18	2.44e-17		ENSG00000068724	TTC7A	3162.42	0.258793	0.0628933	4.1148	3.88e-05	0.000333084
ENSG00000149547	EI24	3382.89	-0.295942	0.0627985	-4.71256	2.45e-06	8.08e-06		ENSG00000148308	GTF3C5	3162.35	0.192667	0.0548356	3.51353	0.000442186	0.0027578
ENSG00000204574	ABCF1	3378.9	-0.012353	0.0651845	-0.189508	0.849695	0.897569		ENSG00000166888	STAT6	3160.65	0.243632	0.0546743	4.45606	8.35e-06	8.55e-05
ENSG00000101940	WDR13	3378.5	-1.48882	0.0669039	-22.2532	1.05e-109	6.33e-108		ENSG00000174903	RAB1B	3157.56	0.292573	0.0558914	5.23466	1.65e-07	2.39e-06
ENSG00000137497	NUMA1	3376.79	-0.112024	0.0631824	-1.77303	0.0762245	0.129478		ENSG00000099956	SMARCB1	3156.71	-0.122282	0.0546554	-2.23733	0.0252648	0.0786596
ENSG00000091483	FH	3376.68	0.448352	0.0664049	6.75179	1.46e-11	7.18e-11		ENSG00000125868	DSTN	3155.91	-0.127113	0.0588076	-2.16151	0.0306558	0.0917022
ENSG00000118046	STK11	3375.08	-1.11736	0.0646161	-17.2924	5.37e-67	1.34e-65		ENSG00000196411	EPHB4	3146.81	0.185121	0.0552266	3.35203	0.000802224	0.00460485
ENSG00000157916	RER1	3372.96	-0.790156	0.0638912	-12.3672	3.93e-35	4.68e-34		ENSG00000103266	STUB1	3146.42	0.128824	0.0673347	1.91319	0.0557238	0.145437
ENSG00000166228	PCBD1	3370.86	-0.768939	0.064113	-11.9935	3.84e-33	4.31e-32		ENSG00000143252	SDHC	3146.31	0.026345	0.0558212	0.471953	0.63696	0.782465
ENSG00000107175	CREB3	3369.32	-1.16146	0.06598	-17.6032	2.33e-69	6.07e-68		ENSG00000093010	COMT	3140.98	0.180758	0.0545591	3.31306	0.000922813	0.00519654
ENSG00000122140	MRPS2	3365.62	-1.10743	0.0651338	-17.0023	7.9e-65	1.88e-63		ENSG00000166228	PCBD1	3139.83	0.0836261	0.0548405	1.5249	0.127285	0.267704
ENSG00000109332	UBE2D3	3362.38	0.70479	0.0643485	10.9527	6.45e-28	6.25e-27		ENSG00000165802	NSMF	3137.23	0.350425	0.0558058	6.27937	3.4e-10	8.04e-09
ENSG00000198668	CALM1	3358.36	0.683809	0.0638485	10.7099	9.15e-27	8.53e-26		ENSG00000167325	RRM1	3135.73	-0.802107	0.0552865	-14.5082	1.08e-47	7.43e-45
ENSG00000104518	GSDMD	3353.78	-1.52056	0.0653673	-23.2617	1.08e-119	7.89e-118		ENSG00000048140	TSPAN17	3127.62	0.411423	0.0580198	7.09108	1.33e-12	4.47e-11
ENSG00000103415	HMOX2	3351.19	-1.13898	0.0670994	-16.9745	1.27e-64	2.99e-63		ENSG00000173442	EHBP1L1	3126.38	0.111023	0.054608	2.03309	0.0420436	0.117203
ENSG00000166913	YWHAB	3345.53	0.342948	0.0634188	5.40766	6.39e-08	2.42e-07		ENSG00000159140	SON	3119.76	-0.0869454	0.0551054	-1.5778	0.114611	0.248321
ENSG00000169045	HNRNPH1	3344.26	1.05121	0.0672933	15.6213	5.21e-55	9.89e-54		ENSG00000140740	UQCRC2	3119.74	-0.652695	0.0558259	-11.6916	1.41e-31	2.9e-29
ENSG00000008838	MED24	3338	-0.654072	0.0630633	-10.3717	3.34e-25	2.96e-24		ENSG00000124145	SDC4	3119.52	0.402898	0.0569487	7.07475	1.5e-12	4.98e-11
ENSG00000128185	DGCR6L	3333.15	-2.25938	0.0667913	-33.8275	7.78e-251	8.47e-248		ENSG00000169045	HNRNPH1	3117.29	-0.728603	0.0581283	-12.5344	4.84e-36	1.32e-33
ENSG00000107438	PDLIM1	3330.47	-0.167779	0.0655567	-2.5593	0.0104884	0.0216888		ENSG00000135821	GLUL	3113.5	0.283587	0.0549844	5.15759	2.5e-07	3.49e-06
ENSG00000198700	IPO9	3324.87	0.151867	0.0647025	2.34716	0.0189173	0.0372958		ENSG00000071894	CPSF1	3112.14	0.221641	0.0550912	4.02317	5.74e-05	0.00046951
ENSG00000118680	MYL12B	3324.19	0.0104337	0.0787789	0.132443	0.894634	0.928785		ENSG00000089159	PXN	3111.34	0.0365224	0.0546248	0.668603	0.503749	0.680115
ENSG00000079999	KEAP1	3323.98	-0.613592	0.0634555	-9.66964	4.06e-22	3.24e-21		ENSG00000011009	LYPLA2	3111.24	0.302188	0.0551961	5.4748	4.38e-08	7.07e-07
ENSG00000132382	MYBBP1A	3319.07	-0.836	0.0644382	-12.9737	1.73e-38	2.22e-37		ENSG00000071553	ATP6AP1	3108.56	0.495387	0.0561447	8.8234	1.11e-18	7.41e-17
ENSG00000074842	MYDGF	3315.29	-1.081	0.0720595	-15.0015	7.18e-51	1.25e-49		ENSG00000173660	UQCRH	3105.93	-0.0758161	0.0578193	-1.31126	0.18977	0.357719
ENSG00000183283	DAZAP2	3315.29	0.727628	0.064063	11.358	6.77e-30	6.96e-29		ENSG00000117308	GALE	3100.98	0.0314266	0.0557298	0.563911	0.572815	0.73494
ENSG00000110880	CORO1C	3314.74	0.539746	0.0647848	8.33138	7.99e-17	5.2e-16		ENSG00000186635	ARAP1	3100.5	0.32851	0.0552033	5.95091	2.67e-09	5.46e-08
ENSG00000115310	RTN4	3314.16	0.684558	0.0661733	10.3449	4.41e-25	3.89e-24		ENSG00000144567	RETREG2	3097.93	0.230694	0.055725	4.13987	3.47e-05	0.000303124
ENSG00000221829	FANCG	3313.12	-1.56804	0.0718382	-21.8274	1.27e-105	7.24e-104		ENSG00000117298	ECE1	3097.41	0.0493761	0.0552878	0.893073	0.371818	0.56225
ENSG00000131236	CAP1	3309.96	0.381475	0.0638705	5.97264	2.33e-09	9.93e-09		ENSG00000167491	GATAD2A	3092.56	0.121787	0.0562409	2.16546	0.0303525	0.0910033
ENSG00000130881	LRP3	3306.38	-2.2439	0.0668627	-33.5599	6.45e-247	6.55e-244		ENSG00000104812	GYS1	3091.86	0.196563	0.0547468	3.59041	0.000330155	0.00213619
ENSG00000196498	NCOR2	3304.42	-0.646219	0.0679235	-9.51391	1.84e-21	1.43e-20		ENSG00000198682	PAPSS2	3091.35	0.280275	0.0580334	4.82955	1.37e-06	1.66e-05
ENSG00000101608	MYL12A	3301.66	-0.114622	0.0730142	-1.56987	0.116446	0.186721		ENSG00000179750	APOBEC3B	3089.41	0.186121	0.0574313	3.24075	0.00119214	0.00646219
ENSG00000164091	WDR82	3291.71	0.485005	0.0636399	7.62109	2.52e-14	1.44e-13		ENSG00000137575	SDCBP	3087.78	-0.521984	0.0559401	-9.33112	1.05e-20	8.98e-19
ENSG00000062822	POLD1	3291.28	-1.50129	0.0655238	-22.9121	3.52e-116	2.39e-114		ENSG00000197858	GPAA1	3087.31	0.395769	0.0559573	7.0727	1.52e-12	5.04e-11
ENSG00000088833	NSFL1C	3290.66	-0.466711	0.0667359	-6.9934	2.68e-12	1.38e-11		ENSG00000135387	CAPRIN1	3083.87	-0.420575	0.0558594	-7.52916	5.11e-14	2.04e-12
ENSG00000082641	NFE2L1	3285.6	-0.0981418	0.0632533	-1.55157	0.120766	0.192613		ENSG00000167657	DAPK3	3083.12	0.383265	0.0588016	6.51794	7.13e-11	1.88e-09
ENSG00000159202	UBE2Z	3283.66	-0.360179	0.0637808	-5.64714	1.63e-08	6.5e-08		ENSG00000162302	RPS6KA4	3079.96	0.488813	0.05501	8.88589	6.34e-19	4.54e-17
ENSG00000127184	COX7C	3280.57	-0.172338	0.0835043	-2.06382	0.039035	0.0719718		ENSG00000177542	SLC25A22	3077.27	0.449532	0.0550212	8.17016	3.08e-16	1.64e-14
ENSG00000136718	IMP4	3280.32	-1.08623	0.0637138	-17.0486	3.58e-65	8.58e-64		ENSG00000214253	FIS1	3067.82	-0.00620638	0.0619219	-0.100229	0.920162	0.959608
ENSG00000111321	LTBR	3278.95	-0.377133	0.0648052	-5.81949	5.9e-09	2.44e-08		ENSG00000100605	ITPK1	3067.04	0.0964	0.0550666	1.75061	0.0800132	0.191556
ENSG00000119318	RAD23B	3277.37	0.718586	0.066816	10.7547	5.63e-27	5.31e-26		ENSG00000104635	SLC39A14	3058.75	0.207137	0.0560091	3.69827	0.000217074	0.00148638
ENSG00000168496	FEN1	3275.59	-0.659494	0.0635631	-10.3754	3.21e-25	2.85e-24		ENSG00000171298	GAA	3054.09	0.0897947	0.0554509	1.61935	0.105371	0.234047
ENSG00000100106	TRIOBP	3272.54	-0.79455	0.064777	-12.2659	1.38e-34	1.61e-33		ENSG00000143819	EPHX1	3052	-0.162527	0.0550121	-2.95439	0.0031329	0.0144813
ENSG00000103326	CAPN15	3265.71	-1.42184	0.0684568	-20.77	8.09e-96	3.82e-94		ENSG00000156471	PTDSS1	3051.17	0.111372	0.0552924	2.01424	0.0439847	0.121035
ENSG00000167325	RRM1	3264.01	0.641234	0.0653527	9.8119	1e-22	8.12e-22		ENSG00000126012	KDM5C	3050.22	0.00662575	0.0551079	0.120232	0.904299	0.950809
ENSG00000060491	OGFR	3260.74	-1.36882	0.0646391	-21.1763	1.58e-99	7.94e-98		ENSG00000079739	PGM1	3049.87	0.0817184	0.0605658	1.34925	0.177257	0.340433
ENSG00000068724	TTC7A	3257.8	-1.2281	0.0658344	-18.6543	1.16e-77	3.64e-76		ENSG00000115902	SLC1A4	3045.81	0.157684	0.0574794	2.74331	0.00608231	0.0252267
ENSG00000105357	MYH14	3255.15	-0.45719	0.0635478	-7.19443	6.27e-13	3.36e-12		ENSG00000090316	MAEA	3043.19	-0.10374	0.0573441	-1.80908	0.070439	0.174129
ENSG00000197386	HTT	3253.69	0.150448	0.0642908	2.34012	0.0192775	0.0379275		ENSG00000186184	POLR1D	3042.22	0.161441	0.0550884	2.93059	0.00338324	0.0154141
ENSG00000105552	BCAT2	3251.04	-1.11819	0.0698985	-15.9973	1.33e-57	2.71e-56		ENSG00000165556	CDX2	3041.41	-0.00548533	0.0561304	-0.0977249	0.922151	0.960497
ENSG00000196411	EPHB4	3246.59	-0.47624	0.0639089	-7.45186	9.2e-14	5.15e-13		ENSG00000134250	NOTCH2	3041.26	0.255043	0.0570746	4.46858	7.87e-06	8.13e-05
ENSG00000142546	NOSIP	3230.58	-2.07897	0.0708579	-29.3399	3.21e-189	8.89e-187		ENSG00000139112	GABARAPL1	3038.17	-0.0440903	0.0567892	-0.776385	0.437522	0.62412
ENSG00000160113	NR2F6	3229.58	-1.14735	0.065336	-17.5607	4.93e-69	1.28e-67		ENSG00000171223	JUNB	3035.45	-0.250797	0.0600971	-4.17319	3e-05	0.000266259
ENSG00000176974	SHMT1	3228.8	-0.112541	0.0639665	-1.75937	0.0785144	0.132864		ENSG00000148334	PTGES2	3034.69	0.111847	0.0574949	1.94533	0.0517351	0.137667
ENSG00000176871	WSB2	3225.5	0.200096	0.067567	2.96144	0.00306203	0.00697395		ENSG00000116786	PLEKHM2	3032.98	0.312644	0.0562627	5.55686	2.75e-08	4.6e-07
ENSG00000182087	TMEM259	3222.84	-1.17565	0.0651267	-18.0517	7.65e-73	2.18e-71		ENSG00000107175	CREB3	3032.09	0.274393	0.0593621	4.62236	3.79e-06	4.16e-05
ENSG00000101421	CHMP4B	3219.32	-0.426592	0.0639534	-6.67035	2.55e-11	1.24e-10		ENSG00000006282	SPATA20	3030.05	0.275015	0.055688	4.93849	7.87e-07	9.9e-06
ENSG00000176014	TUBB6	3218.77	-0.317281	0.0638413	-4.96983	6.7e-07	2.35e-06		ENSG00000060656	PTPRU	3028.24	-0.175427	0.0554162	-3.16563	0.00154748	0.00807053
ENSG00000023734	STRAP	3217.93	0.257691	0.0646092	3.98846	6.65e-05	0.000189424		ENSG00000169180	XPO6	3028.19	0.299904	0.0554072	5.41273	6.21e-08	9.74e-07
ENSG00000134247	PTGFRN	3215.5	0.223165	0.0639399	3.49023	0.000482603	0.00123655		ENSG00000144021	CIAO1	3024.9	0.0793274	0.0560269	1.41588	0.156811	0.312028
ENSG00000197136	PCNX3	3215.49	-0.945241	0.0652132	-14.4946	1.31e-47	2.14e-46		ENSG00000062038	CDH3	3024.05	0.231489	0.057758	4.00792	6.13e-05	0.000496392
ENSG00000182095	TNRC18	3209.84	-0.145003	0.0656176	-2.20982	0.0271179	0.0518655		ENSG00000100462	PRMT5	3024.01	0.0482774	0.0561371	0.859992	0.389793	0.579683
ENSG00000117411	B4GALT2	3208.62	-1.13233	0.0679841	-16.6558	2.75e-62	6.13e-61		ENSG00000091490	SEL1L3	3021.55	-0.138654	0.0552449	-2.5098	0.0120799	0.0438114
ENSG00000104960	PTOV1	3205.62	-0.803785	0.0677793	-11.8588	1.94e-32	2.13e-31		ENSG00000162191	UBXN1	3016.44	0.00610596	0.0560898	0.10886	0.913313	0.955429
ENSG00000105671	DDX49	3205.61	-1.61863	0.0675662	-23.9562	7.95e-127	6.48e-125		ENSG00000166710	B2M	3009.41	0.17621	0.0553642	3.18274	0.00145888	0.00765601
ENSG00000116212	LRRC42	3205.08	0.0244901	0.063969	0.382843	0.701836	0.786358		ENSG00000142945	KIF2C	3008.96	-0.023883	0.0575197	-0.415215	0.677984	0.812723
ENSG00000136240	KDELR2	3204.7	0.00173432	0.0647939	0.0267667	0.978646	0.985896		ENSG00000198805	PNP	3008.13	0.161413	0.0587689	2.74658	0.00602203	0.0250385
ENSG00000088832	FKBP1A	3201.69	-0.849749	0.0681843	-12.4625	1.2e-35	1.44e-34		ENSG00000254986	DPP3	3005.6	0.12453	0.0567948	2.19262	0.0283345	0.0859398
ENSG00000227057	WDR46	3200.97	-1.04438	0.0643208	-16.237	2.76e-59	5.77e-58		ENSG00000135390	ATP5MC2	3004.89	-0.600552	0.0562757	-10.6716	1.38e-26	1.75e-24
ENSG00000014641	MDH1	3200.45	0.820656	0.0724546	11.3265	9.7e-30	9.92e-29		ENSG00000189043	NDUFA4	3004.7	-0.180923	0.0583214	-3.10216	0.00192112	0.00965904
ENSG00000170638	TRABD	3196.95	-1.26011	0.0649319	-19.4066	6.78e-84	2.4e-82		ENSG00000187608	ISG15	3000.66	0.282003	0.0614586	4.5885	4.46e-06	4.84e-05
ENSG00000006282	SPATA20	3195.48	-0.81304	0.0639655	-12.7106	5.16e-37	6.41e-36		ENSG00000108262	GIT1	2999.53	0.151878	0.0563489	2.69531	0.00703235	0.0282975
ENSG00000167881	SRP68	3194.87	0.453737	0.0659262	6.8825	5.88e-12	2.97e-11		ENSG00000135506	OS9	2999.53	0.0934378	0.0554507	1.68506	0.0919766	0.211447
ENSG00000149792	MRPL49	3193.75	-0.760948	0.0666858	-11.4109	3.69e-30	3.83e-29		ENSG00000170445	HARS	2993.93	0.0174426	0.0555004	0.314279	0.753309	0.863718
ENSG00000130702	LAMA5	3191.75	-0.67559	0.0638294	-10.5843	3.52e-26	3.23e-25		ENSG00000168002	POLR2G	2993.8	0.20901	0.0568771	3.67477	0.000238067	0.00161506
ENSG00000121774	KHDRBS1	3191.57	0.242017	0.0650425	3.7209	0.000198516	0.000536919		ENSG00000147813	NAPRT	2987.51	0.243493	0.0570603	4.26729	1.98e-05	0.000184514
ENSG00000176946	THAP4	3189	-0.841719	0.0646827	-13.0131	1.03e-38	1.34e-37		ENSG00000108528	SLC25A11	2984.76	0.168498	0.0567449	2.96939	0.00298392	0.0139242
ENSG00000106244	PDAP1	3187.85	-0.273331	0.0655907	-4.16722	3.08e-05	9.11e-05		ENSG00000054118	THRAP3	2981.42	-0.1317	0.0575121	-2.28995	0.0220243	0.0706098
ENSG00000123144	TRIR	3186.97	-1.41412	0.0734378	-19.256	1.26e-82	4.36e-81		ENSG00000149100	EIF3M	2980.63	-0.23089	0.0563672	-4.09617	4.2e-05	0.000356873
ENSG00000120053	GOT1	3179.46	0.151776	0.0643446	2.3588	0.0183342	0.0362542		ENSG00000101940	WDR13	2978.57	0.142791	0.0571489	2.49859	0.012469	0.0450387
ENSG00000244509	APOBEC3C	3179.42	0.0797505	0.0646552	1.23347	0.217399	0.315212		ENSG00000105677	TMEM147	2977.13	0.344424	0.0609087	5.65476	1.56e-08	2.79e-07
ENSG00000198805	PNP	3178.64	-0.550727	0.0642104	-8.57691	9.75e-18	6.55e-17		ENSG00000214078	CPNE1	2975.14	-0.00526149	0.0555362	-0.0947397	0.924522	0.961509
ENSG00000102119	EMD	3177.5	-1.18709	0.0678341	-17.4999	1.44e-68	3.68e-67		ENSG00000178719	GRINA	2974.11	0.205023	0.0560989	3.65466	0.000257522	0.00172809
ENSG00000145907	G3BP1	3174.28	0.395664	0.0648822	6.09819	1.07e-09	4.65e-09		ENSG00000103423	DNAJA3	2970.36	-0.027695	0.0557891	-0.496423	0.619596	0.770453
ENSG00000068001	HYAL2	3172.29	-1.01563	0.0641515	-15.8317	1.88e-56	3.72e-55		ENSG00000173272	MZT2A	2964.86	0.14397	0.0629454	2.28723	0.0221826	0.0709982
ENSG00000214026	MRPL23	3170.47	-1.48613	0.0661415	-22.469	8.34e-112	5.25e-110		ENSG00000137331	IER3	2961.77	-0.0610392	0.0584486	-1.04432	0.296336	0.485967
ENSG00000137575	SDCBP	3169.91	0.843525	0.0652675	12.9241	3.29e-38	4.2e-37		ENSG00000166224	SGPL1	2961.2	-0.0158235	0.0591849	-0.267357	0.789194	0.88462
ENSG00000162191	UBXN1	3167.35	-0.997812	0.0677395	-14.7301	4.13e-49	6.93e-48		ENSG00000187446	CHP1	2959.98	0.10295	0.0577117	1.78387	0.0744449	0.181554
ENSG00000163584	RPL22L1	3164.94	-1.13714	0.0681307	-16.6905	1.54e-62	3.45e-61		ENSG00000149547	EI24	2956.87	-0.0976168	0.0576999	-1.6918	0.0906841	0.209381
ENSG00000172037	LAMB2	3163.05	-0.703271	0.0641044	-10.9707	5.29e-28	5.13e-27		ENSG00000187778	MCRS1	2956.36	0.0540356	0.0567094	0.95285	0.340666	0.532008
ENSG00000182180	MRPS16	3161.12	-0.433467	0.0643353	-6.73763	1.61e-11	7.9e-11		ENSG00000103653	CSK	2956.14	-0.157813	0.0566172	-2.78736	0.0053139	0.022549
ENSG00000153406	NMRAL1	3161.11	-1.3639	0.0668881	-20.3907	2.02e-92	8.82e-91		ENSG00000057608	GDI2	2952.84	-0.499619	0.0596619	-8.37417	5.56e-17	3.14e-15
ENSG00000071564	TCF3	3160.78	-0.271088	0.0672785	-4.02934	5.59e-05	0.00016055		ENSG00000173692	PSMD1	2949.56	-0.612009	0.0560842	-10.9123	1.01e-27	1.42e-25
ENSG00000132128	LRRC41	3156.25	-0.212875	0.0681787	-3.12231	0.00179436	0.00423888		ENSG00000140374	ETFA	2948.8	-0.173192	0.0557539	-3.10637	0.001894	0.00955129
ENSG00000211459	MT-RNR1	3153.64	1.31374	0.0723492	18.1583	1.1e-73	3.23e-72		ENSG00000005486	RHBDD2	2948.38	0.137682	0.0580606	2.37134	0.0177237	0.0597229
ENSG00000185000	DGAT1	3153.16	-1.33636	0.0657317	-20.3305	6.91e-92	2.94e-90		ENSG00000115216	NRBP1	2944.74	-0.0852714	0.0558931	-1.52561	0.127106	0.267496
ENSG00000112977	DAP	3151.24	-0.153132	0.0683918	-2.23904	0.0251531	0.0483448		ENSG00000108602	ALDH3A1	2932.13	-0.355512	0.0559761	-6.35113	2.14e-10	5.22e-09
ENSG00000104142	VPS18	3150.68	-1.45516	0.0654891	-22.2199	2.2e-109	1.31e-107		ENSG00000152291	TGOLN2	2931.32	0.0505055	0.0563579	0.896157	0.370169	0.560573
ENSG00000135387	CAPRIN1	3149.66	0.899637	0.0655334	13.7279	6.91e-43	1e-41		ENSG00000163041	H3F3A	2930.46	-0.307906	0.0565213	-5.44761	5.11e-08	8.16e-07
ENSG00000151348	EXT2	3149.4	0.337418	0.0657312	5.1333	2.85e-07	1.03e-06		ENSG00000102317	RBM3	2930.04	-0.190711	0.0593262	-3.21462	0.00130616	0.0069571
ENSG00000076924	XAB2	3149.07	-0.770197	0.067574	-11.3978	4.29e-30	4.44e-29		ENSG00000006712	PAF1	2927.12	0.101282	0.0559908	1.8089	0.0704661	0.174129
ENSG00000137486	ARRB1	3147.91	-0.762383	0.0675771	-11.2817	1.62e-29	1.65e-28		ENSG00000006327	TNFRSF12A	2926.44	0.0844837	0.063178	1.33723	0.181147	0.345973
ENSG00000125743	SNRPD2	3142.42	-0.819666	0.16431	-4.98855	6.08e-07	2.14e-06		ENSG00000168924	LETM1	2924.73	-0.0313784	0.0568951	-0.551513	0.581282	0.741877
ENSG00000174744	BRMS1	3137.14	-2.0175	0.0683441	-29.5197	1.61e-191	4.71e-189		ENSG00000095139	ARCN1	2922.9	-0.00332404	0.0568353	-0.0584855	0.953362	0.975616
ENSG00000174851	YIF1A	3136.47	-1.19958	0.0738832	-16.2361	2.8e-59	5.84e-58		ENSG00000132305	IMMT	2920.48	-0.331563	0.0602208	-5.50579	3.68e-08	5.98e-07
ENSG00000204592	HLA-E	3135.16	-0.437327	0.0643373	-6.7974	1.07e-11	5.29e-11		ENSG00000189060	H1F0	2917.7	-0.0487947	0.057871	-0.843162	0.399138	0.588457
ENSG00000140319	SRP14	3135.14	-0.158863	0.0712871	-2.2285	0.0258472	0.0496062		ENSG00000015676	NUDCD3	2916.62	0.0894978	0.056953	1.57143	0.116082	0.250407
ENSG00000173327	MAP3K11	3134.12	-0.861309	0.0683553	-12.6005	2.1e-36	2.56e-35		ENSG00000170689	HOXB9	2913.56	-0.14613	0.0632676	-2.30972	0.0209037	0.0677196
ENSG00000162517	PEF1	3125.5	-0.820093	0.0652849	-12.5618	3.43e-36	4.16e-35		ENSG00000139514	SLC7A1	2912.07	0.42667	0.0561117	7.60395	2.87e-14	1.2e-12
ENSG00000107874	CUEDC2	3124.59	-1.25332	0.0657362	-19.0659	4.85e-81	1.63e-79		ENSG00000101310	SEC23B	2911.07	-0.0839178	0.0573178	-1.46408	0.143173	0.292125
ENSG00000160957	RECQL4	3123.48	-1.35773	0.0675298	-20.1057	6.58e-90	2.68e-88		ENSG00000169976	SF3B5	2904.2	0.0805627	0.0567035	1.42077	0.155384	0.310081
ENSG00000172500	FIBP	3122.74	-1.77354	0.0703474	-25.2112	3.02e-140	3.11e-138		ENSG00000197136	PCNX3	2904	0.382269	0.0573353	6.66725	2.61e-11	7.49e-10
ENSG00000184900	SUMO3	3122.27	0.0573705	0.0760526	0.754353	0.450637	0.566786		ENSG00000173821	RNF213	2903.39	0.13798	0.0603709	2.28554	0.0222813	0.0712008
ENSG00000204673	AKT1S1	3121.09	-1.37108	0.0718841	-19.0735	4.2e-81	1.41e-79		ENSG00000170348	TMED10	2902.99	-0.00775532	0.0573552	-0.135216	0.892441	0.945435
ENSG00000189343	RPS2P46	3116.72	-1.2863	0.064926	-19.8117	2.36e-87	9.16e-86		ENSG00000113048	MRPS27	2900.63	-0.0345608	0.0564458	-0.612283	0.540351	0.710351
ENSG00000133216	EPHB2	3111.16	-0.222681	0.0645221	-3.45124	0.000558009	0.00141854		ENSG00000167930	FAM234A	2900.01	0.235914	0.0573278	4.11518	3.87e-05	0.000332778
ENSG00000054118	THRAP3	3110.11	0.504839	0.0660271	7.64593	2.07e-14	1.2e-13		ENSG00000176058	TPRN	2895.63	0.119026	0.0573846	2.07418	0.0380625	0.108002
ENSG00000079739	PGM1	3108.82	0.0238791	0.0643445	0.371113	0.710553	0.793337		ENSG00000227057	WDR46	2892.44	0.371994	0.0566761	6.5635	5.26e-11	1.43e-09
ENSG00000127445	PIN1	3108.54	-1.6695	0.0709892	-23.5176	2.69e-122	2.02e-120		ENSG00000183018	SPNS2	2885	0.0862737	0.0566255	1.52358	0.127613	0.268191
ENSG00000125648	SLC25A23	3101.52	-0.293174	0.0662082	-4.42806	9.51e-06	2.97e-05		ENSG00000129562	DAD1	2883.5	0.00642975	0.0576485	0.111534	0.911193	0.954135
ENSG00000079819	EPB41L2	3097.27	0.439525	0.0668191	6.57783	4.77e-11	2.29e-10		ENSG00000141556	TBCD	2880.63	0.113426	0.0583755	1.94305	0.0520106	0.138169
ENSG00000112972	HMGCS1	3096.48	2.28795	0.0731474	31.2787	9.1e-215	4.95e-212		ENSG00000099804	CDC34	2876.76	0.206025	0.0573989	3.58935	0.000331498	0.00214134
ENSG00000156471	PTDSS1	3084.34	-0.12181	0.0657304	-1.85317	0.0638573	0.110743		ENSG00000179409	GEMIN4	2864.72	0.285039	0.0566897	5.02806	4.95e-07	6.48e-06
ENSG00000103423	DNAJA3	3082.79	-0.104249	0.0646222	-1.6132	0.1067	0.173394		ENSG00000132382	MYBBP1A	2862.99	0.375925	0.0575239	6.5351	6.36e-11	1.69e-09
ENSG00000115902	SLC1A4	3080.71	0.0493559	0.0671883	0.734591	0.462589	0.578996		ENSG00000184432	COPB2	2861.61	-0.671064	0.0590664	-11.3612	6.53e-30	1.2e-27
ENSG00000070831	CDC42	3080.38	0.60966	0.0671506	9.079	1.1e-19	7.99e-19		ENSG00000179163	FUCA1	2860.39	-0.291534	0.0568428	-5.12878	2.92e-07	4.04e-06
ENSG00000089053	ANAPC5	3079.83	0.39647	0.0657812	6.0271	1.67e-09	7.16e-09		ENSG00000151929	BAG3	2860.05	0.169759	0.0566533	2.99644	0.00273149	0.0129311
ENSG00000169180	XPO6	3079.44	-0.152881	0.0647517	-2.36103	0.0182242	0.0360519		ENSG00000178950	GAK	2859.31	0.136539	0.0569669	2.39682	0.0165382	0.0564238
ENSG00000125520	SLC2A4RG	3077.8	-1.54924	0.0712946	-21.7301	1.07e-104	5.92e-103		ENSG00000140859	KIFC3	2857.49	0.28164	0.0581485	4.84346	1.28e-06	1.56e-05
ENSG00000086062	B4GALT1	3077.56	0.374466	0.0646361	5.79345	6.9e-09	2.83e-08		ENSG00000148672	GLUD1	2856.55	-0.148071	0.0577476	-2.56411	0.0103442	0.0385855
ENSG00000104915	STX10	3077.49	-1.33632	0.0671607	-19.8974	4.29e-88	1.69e-86		ENSG00000105669	COPE	2856.23	0.123458	0.0640744	1.92679	0.054006	0.142089
ENSG00000275023	MLLT6	3074.67	-0.175358	0.0662253	-2.6479	0.0080994	0.0171111		ENSG00000090372	STRN4	2855.69	0.240334	0.058363	4.11791	3.82e-05	0.000329583
ENSG00000170689	HOXB9	3069.78	1.21763	0.0677331	17.9769	2.95e-72	8.21e-71		ENSG00000140990	NDUFB10	2855.17	0.192029	0.0625673	3.06917	0.00214658	0.0105932
ENSG00000100201	DDX17	3068.79	0.953981	0.0673747	14.1593	1.64e-45	2.54e-44		ENSG00000163584	RPL22L1	2848.13	-0.0386745	0.0580887	-0.665784	0.505549	0.681602
ENSG00000114554	PLXNA1	3068.17	-0.542763	0.0648437	-8.37032	5.75e-17	3.77e-16		ENSG00000177885	GRB2	2846.5	-0.0243688	0.057062	-0.427059	0.669337	0.804903
ENSG00000166888	STAT6	3051.69	-0.18259	0.0666643	-2.73895	0.0061636	0.0132775		ENSG00000163362	INAVA	2845.55	0.417421	0.0581855	7.17397	7.29e-13	2.54e-11
ENSG00000130640	TUBGCP2	3049.51	-0.207713	0.0652459	-3.18354	0.00145486	0.00348497		ENSG00000076248	UNG	2844.86	-0.0513176	0.0572211	-0.896829	0.36981	0.560174
ENSG00000186184	POLR1D	3047.12	-0.170905	0.0668303	-2.55729	0.0105491	0.0218084		ENSG00000103067	ESRP2	2840.75	0.154547	0.0578354	2.67218	0.00753595	0.0298441
ENSG00000149115	TNKS1BP1	3044.81	-0.493972	0.0666011	-7.41688	1.2e-13	6.67e-13		ENSG00000130640	TUBGCP2	2836.15	0.126158	0.0566887	2.22546	0.0260504	0.0804659
ENSG00000169908	TM4SF1	3041.56	-0.132869	0.065352	-2.03313	0.0420394	0.0768251		ENSG00000167775	CD320	2832.05	0.494998	0.0584685	8.46606	2.54e-17	1.49e-15
ENSG00000206053	JPT2	3037.58	0.229607	0.065344	3.51382	0.000441707	0.00113866		ENSG00000128309	MPST	2830.76	0.252025	0.066492	3.79031	0.000150462	0.00107604
ENSG00000125901	MRPS26	3037.18	-1.34638	0.0714196	-18.8516	2.85e-79	9.17e-78		ENSG00000183431	SF3A3	2830.28	-0.329038	0.0585869	-5.61624	1.95e-08	3.41e-07
ENSG00000071553	ATP6AP1	3034.69	-0.944517	0.0694719	-13.5957	4.25e-42	6.04e-41		ENSG00000136807	CDK9	2825.07	0.170197	0.0603443	2.82043	0.00479596	0.020695
ENSG00000128524	ATP6V1F	3033.26	-1.36109	0.0656307	-20.7387	1.55e-95	7.25e-94		ENSG00000168906	MAT2A	2822.22	0.323785	0.0583956	5.54468	2.94e-08	4.93e-07
ENSG00000125868	DSTN	3030.81	0.543276	0.0673699	8.06408	7.38e-16	4.56e-15		ENSG00000126254	RBM42	2821.52	0.162112	0.0598425	2.70898	0.00674909	0.0274116
ENSG00000130762	ARHGEF16	3029.62	-0.655617	0.0647626	-10.1234	4.35e-24	3.72e-23		ENSG00000053372	MRTO4	2821.11	0.200512	0.0597686	3.3548	0.000794231	0.00456343
ENSG00000141556	TBCD	3027.23	-0.57216	0.0670144	-8.53786	1.37e-17	9.14e-17		ENSG00000104142	VPS18	2819.56	0.362733	0.0574215	6.31703	2.67e-10	6.45e-09
ENSG00000126254	RBM42	3026.93	-1.02782	0.0677896	-15.1618	6.33e-52	1.13e-50		ENSG00000244509	APOBEC3C	2818.61	-0.442251	0.0576367	-7.67308	1.68e-14	7.25e-13
ENSG00000132305	IMMT	3025.16	0.778605	0.069947	11.1313	8.83e-29	8.77e-28		ENSG00000173456	RNF26	2816.44	0.0876369	0.0583818	1.5011	0.13333	0.277475
ENSG00000102178	UBL4A	3024.51	-0.802885	0.0659768	-12.1692	4.54e-34	5.23e-33		ENSG00000099849	RASSF7	2814.66	0.260702	0.0574357	4.53903	5.65e-06	6.03e-05
ENSG00000197586	ENTPD6	3022.77	-1.26174	0.0657312	-19.1955	4.03e-82	1.38e-80		ENSG00000092964	DPYSL2	2813.31	0.219009	0.056978	3.84374	0.000121172	0.000889857
ENSG00000146540	C7orf50	3015.83	-1.81652	0.0745821	-24.356	5.01e-131	4.36e-129		ENSG00000133216	EPHB2	2811.7	0.0570874	0.0589956	0.967654	0.333217	0.52393
ENSG00000140859	KIFC3	3015.06	-1.34417	0.0690828	-19.4573	2.53e-84	9.04e-83		ENSG00000108604	SMARCD2	2810.52	-0.694707	0.0577316	-12.0334	2.37e-33	5.57e-31
ENSG00000210135	MT-TN	3012.43	-0.0149467	0.157386	-0.0949686	0.92434	0.949079		ENSG00000107862	GBF1	2805.55	0.227055	0.0568634	3.99298	6.52e-05	0.000521885
ENSG00000153395	LPCAT1	3011.71	-0.287389	0.0652187	-4.40655	1.05e-05	3.27e-05		ENSG00000182512	GLRX5	2802.91	0.0986079	0.0568584	1.73427	0.0828696	0.19675
ENSG00000143252	SDHC	3010.69	-0.276944	0.0688231	-4.024	5.72e-05	0.000163928		ENSG00000132780	NASP	2799.08	-0.271172	0.0573458	-4.72873	2.26e-06	2.61e-05
ENSG00000133895	MEN1	3009.94	-0.696627	0.0771271	-9.0322	1.68e-19	1.22e-18		ENSG00000128595	CALU	2796.7	0.0409192	0.0569098	0.719019	0.472129	0.655347
ENSG00000128311	TST	3008.94	-1.20696	0.0720595	-16.7494	5.72e-63	1.29e-61		ENSG00000089053	ANAPC5	2796.01	0.0393505	0.0580915	0.677388	0.49816	0.676222
ENSG00000079462	PAFAH1B3	3005.58	-1.46035	0.0692983	-21.0734	1.39e-98	6.78e-97		ENSG00000124562	SNRPC	2795.5	-0.0590732	0.0572349	-1.03212	0.302017	0.491781
ENSG00000025770	NCAPH2	3004.39	-1.57152	0.0667053	-23.5592	1.01e-122	7.66e-121		ENSG00000140350	ANP32A	2794.94	-0.490121	0.0611896	-8.00988	1.15e-15	5.69e-14
ENSG00000204264	PSMB8	2999.02	-1.10233	0.0661178	-16.6722	2.09e-62	4.67e-61		ENSG00000110048	OSBP	2794.72	-0.229908	0.0571577	-4.02234	5.76e-05	0.000470838
ENSG00000136877	FPGS	2998.71	-1.64832	0.0691376	-23.8411	1.25e-125	9.99e-124		ENSG00000123144	TRIR	2793.01	0.0452298	0.0679527	0.665608	0.505662	0.681602
ENSG00000173660	UQCRH	2998.44	-0.935927	0.0673023	-13.9063	5.8e-44	8.63e-43		ENSG00000079999	KEAP1	2790.98	0.154694	0.0577508	2.67865	0.0073919	0.0293726
ENSG00000076201	PTPN23	2998.16	-0.85937	0.0664548	-12.9316	2.98e-38	3.82e-37		ENSG00000198355	PIM3	2789.49	0.151285	0.0584108	2.59002	0.00959714	0.036306
ENSG00000111602	TIMELESS	2997.77	-0.0768054	0.0655994	-1.17083	0.241669	0.343662		ENSG00000167671	UBXN6	2789.04	0.13525	0.0578847	2.33655	0.0194627	0.0641837
ENSG00000128228	SDF2L1	2993.95	-2.04476	0.0753099	-27.1512	2.45e-162	3.97e-160		ENSG00000085998	POMGNT1	2784.43	0.361106	0.058257	6.1985	5.7e-10	1.28e-08
ENSG00000161921	CXCL16	2989.07	-1.10628	0.0687715	-16.0863	3.18e-58	6.55e-57		ENSG00000197448	GSTK1	2780.27	0.159949	0.0585126	2.73358	0.00626491	0.0258744
ENSG00000214063	TSPAN4	2986.32	-1.70671	0.0732136	-23.3114	3.4e-120	2.49e-118		ENSG00000149532	CPSF7	2774.88	0.148731	0.0578461	2.57114	0.0101363	0.0379064
ENSG00000001036	FUCA2	2985.85	-0.323668	0.0655746	-4.93586	7.98e-07	2.77e-06		ENSG00000204264	PSMB8	2773.88	0.339198	0.0576423	5.88453	3.99e-09	7.9e-08
ENSG00000115762	PLEKHB2	2985.32	0.332339	0.0657023	5.05826	4.23e-07	1.5e-06		ENSG00000189306	RRP7A	2773.78	0.316208	0.0580691	5.44537	5.17e-08	8.25e-07
ENSG00000166598	HSP90B1	2980.32	0.538766	0.0668106	8.06408	7.38e-16	4.56e-15		ENSG00000108039	XPNPEP1	2773.61	-0.0182705	0.059411	-0.307528	0.758442	0.866333
ENSG00000131899	LLGL1	2979.05	-1.19917	0.0671119	-17.8683	2.08e-71	5.67e-70		ENSG00000067182	TNFRSF1A	2773.36	0.13836	0.0575671	2.40346	0.0162406	0.0556346
ENSG00000247596	TWF2	2977.59	-1.31124	0.0661956	-19.8086	2.51e-87	9.7e-86		ENSG00000174547	MRPL11	2772.97	0.0183531	0.0574879	0.319252	0.749535	0.861536
ENSG00000071655	MBD3	2977.56	-1.08751	0.0726143	-14.9765	1.05e-50	1.81e-49		ENSG00000077312	SNRPA	2772.52	-0.0193809	0.059215	-0.327297	0.743443	0.857847
ENSG00000140983	RHOT2	2976.01	-1.28573	0.0661309	-19.4422	3.39e-84	1.21e-82		ENSG00000183087	GAS6	2769.47	-0.0983915	0.0594066	-1.65624	0.0976737	0.221088
ENSG00000099797	TECR	2974.39	-1.04018	0.0740662	-14.044	8.39e-45	1.27e-43		ENSG00000086598	TMED2	2768.86	-0.208128	0.0632309	-3.29155	0.000996373	0.0055459
ENSG00000178950	GAK	2973.91	-0.562221	0.0663966	-8.46762	2.5e-17	1.66e-16		ENSG00000130724	CHMP2A	2763.2	-0.0071462	0.0586273	-0.121892	0.902985	0.949957
ENSG00000090316	MAEA	2969.07	-0.418624	0.0650631	-6.43413	1.24e-10	5.77e-10		ENSG00000237649	KIFC1	2761.57	0.0324766	0.0574655	0.565149	0.571972	0.734259
ENSG00000124733	MEA1	2968.29	-1.50121	0.0709791	-21.1501	2.76e-99	1.37e-97		ENSG00000108219	TSPAN14	2757.66	0.202101	0.0592155	3.41297	0.000642588	0.00379991
ENSG00000170445	HARS	2968.07	-0.534466	0.0650284	-8.21896	2.05e-16	1.31e-15		ENSG00000136205	TNS3	2754.1	0.0783296	0.0572059	1.36926	0.170919	0.332005
ENSG00000009307	CSDE1	2967.21	0.581671	0.0692678	8.39742	4.56e-17	3e-16		ENSG00000132471	WBP2	2752.18	0.166085	0.0585446	2.8369	0.00455539	0.0198097
ENSG00000166224	SGPL1	2961.29	0.234033	0.0657215	3.56098	0.00036948	0.000963889		ENSG00000152795	HNRNPDL	2747.91	-0.396251	0.060069	-6.5966	4.21e-11	1.16e-09
ENSG00000198176	TFDP1	2959.02	0.182316	0.0657962	2.77092	0.00558977	0.0121496		ENSG00000101146	RAE1	2747.12	0.0502831	0.0575684	0.87345	0.382418	0.572309
ENSG00000069849	ATP1B3	2958.45	0.133187	0.0653144	2.03917	0.0414335	0.0758451		ENSG00000141076	UTP4	2746.33	0.151367	0.0574301	2.63567	0.00839726	0.0326067
ENSG00000144043	TEX261	2958.35	-0.882048	0.06741	-13.0848	4.02e-39	5.28e-38		ENSG00000197586	ENTPD6	2743.3	0.342919	0.0645685	5.31093	1.09e-07	1.62e-06
ENSG00000168488	ATXN2L	2958.12	-0.26179	0.0651487	-4.01835	5.86e-05	0.000167682		ENSG00000149792	MRPL49	2741.43	0.113336	0.0578452	1.95929	0.0500787	0.134344
ENSG00000189043	NDUFA4	2957.45	-0.724957	0.0761937	-9.51466	1.82e-21	1.42e-20		ENSG00000069275	NUCKS1	2739.96	-0.393991	0.058042	-6.78803	1.14e-11	3.44e-10
ENSG00000090372	STRN4	2957.26	-0.849729	0.0662913	-12.8181	1.3e-37	1.64e-36		ENSG00000140416	TPM1	2737.75	-0.269257	0.0600103	-4.48685	7.23e-06	7.54e-05
ENSG00000121900	TMEM54	2956.17	-0.705684	0.0654297	-10.7854	4.04e-27	3.82e-26		ENSG00000102054	RBBP7	2736.95	-0.494683	0.0579219	-8.54051	1.34e-17	7.97e-16
ENSG00000175826	CTDNEP1	2955.77	-0.480194	0.0662997	-7.24277	4.4e-13	2.37e-12		ENSG00000009307	CSDE1	2734.91	-0.654495	0.0590205	-11.0893	1.41e-28	2.22e-26
ENSG00000168610	STAT3	2954.74	0.447048	0.065637	6.81092	9.7e-12	4.83e-11		ENSG00000099622	CIRBP	2734.3	0.129794	0.0584077	2.22221	0.0262689	0.0809282
ENSG00000154358	OBSCN	2951.82	-1.31381	0.0687254	-19.1168	1.83e-81	6.17e-80		ENSG00000198055	GRK6	2733.62	0.234686	0.0594946	3.94466	7.99e-05	0.000620208
ENSG00000111481	COPZ1	2951.46	-0.232408	0.0664442	-3.49779	0.000469126	0.00120388		ENSG00000103415	HMOX2	2732.8	0.271296	0.0616797	4.39846	1.09e-05	0.000108009
ENSG00000126012	KDM5C	2950.46	-0.140397	0.0655252	-2.14264	0.0321419	0.0604596		ENSG00000128245	YWHAH	2730.86	-0.240331	0.057626	-4.17053	3.04e-05	0.000268879
ENSG00000101146	RAE1	2948.17	-0.502353	0.0688585	-7.29544	2.98e-13	1.62e-12		ENSG00000105289	TJP3	2729.39	0.0963918	0.0577298	1.66971	0.0949777	0.216109
ENSG00000182054	IDH2	2943.27	0.1888	0.0674791	2.7979	0.00514358	0.0112634		ENSG00000112759	SLC29A1	2728.54	0.184521	0.0594968	3.10136	0.00192636	0.00968122
ENSG00000099800	TIMM13	2938.35	-1.98492	0.079465	-24.9785	1.05e-137	1.02e-135		ENSG00000127463	EMC1	2726.43	0.302863	0.0582019	5.20367	1.95e-07	2.79e-06
ENSG00000132676	DAP3	2938.03	0.153087	0.0798551	1.91706	0.05523	0.0975928		ENSG00000138073	PREB	2724.96	0.30125	0.0586461	5.13675	2.8e-07	3.88e-06
ENSG00000167674	HDGFL2	2930.31	-0.553269	0.071556	-7.73197	1.06e-14	6.21e-14		ENSG00000141568	FOXK2	2724.88	0.0334032	0.0580649	0.575274	0.565106	0.72956
ENSG00000103495	MAZ	2929.41	-1.04968	0.067574	-15.5338	2.05e-54	3.86e-53		ENSG00000139645	ANKRD52	2724.79	1.14337	0.0592192	19.3074	4.65e-83	1.09e-79
ENSG00000117419	ERI3	2926.64	-1.20167	0.0662464	-18.1393	1.56e-73	4.55e-72		ENSG00000204713	TRIM27	2724.1	0.158308	0.0575865	2.74905	0.00597681	0.0249034
ENSG00000092445	TYRO3	2922.18	-1.00992	0.0660213	-15.2969	8.02e-53	1.47e-51		ENSG00000182149	IST1	2718.17	0.00453497	0.0579596	0.0782437	0.937634	0.967865
ENSG00000198355	PIM3	2920.77	-1.40467	0.0689871	-20.3613	3.68e-92	1.59e-90		ENSG00000101384	JAG1	2713.21	0.268583	0.0582879	4.60787	4.07e-06	4.45e-05
ENSG00000167491	GATAD2A	2919.6	-0.226446	0.0710316	-3.18796	0.00143282	0.00343596		ENSG00000117318	ID3	2711.7	-0.658321	0.0584016	-11.2723	1.8e-29	3.02e-27
ENSG00000182512	GLRX5	2919.03	-0.853974	0.0692793	-12.3265	6.52e-35	7.69e-34		ENSG00000141456	PELP1	2710.09	0.35701	0.0606497	5.88643	3.95e-09	7.82e-08
ENSG00000163882	POLR2H	2916.43	-0.682232	0.0658066	-10.3672	3.49e-25	3.09e-24		ENSG00000118046	STK11	2707.66	0.137156	0.058176	2.3576	0.0183935	0.0614337
ENSG00000164897	TMUB1	2911.2	-1.44991	0.0744043	-19.487	1.42e-84	5.09e-83		ENSG00000179271	GADD45GIP1	2705.59	0.186108	0.0610665	3.04763	0.00230656	0.0112951
ENSG00000138071	ACTR2	2910.81	0.65308	0.0699037	9.34257	9.4e-21	7.13e-20		ENSG00000140943	MBTPS1	2705.09	0.168999	0.0590921	2.85993	0.00423733	0.0187035
ENSG00000173039	RELA	2907.32	-0.908475	0.0717305	-12.6651	9.23e-37	1.14e-35		ENSG00000178605	GTPBP6	2701.08	0.253125	0.0616552	4.1055	4.03e-05	0.000344512
ENSG00000136807	CDK9	2904.58	-0.93828	0.0670343	-13.997	1.63e-44	2.45e-43		ENSG00000104549	SQLE	2700.13	-0.393604	0.0586025	-6.7165	1.86e-11	5.41e-10
ENSG00000130731	METTL26	2903.6	-1.7307	0.0718081	-24.1017	2.4e-128	2.02e-126		ENSG00000173327	MAP3K11	2699.36	0.11672	0.0587384	1.98711	0.04691	0.127237
ENSG00000196363	WDR5	2898.07	-0.450841	0.0655087	-6.88215	5.9e-12	2.97e-11		ENSG00000115806	GORASP2	2697.21	-0.0372398	0.0636219	-0.585331	0.558325	0.724497
ENSG00000141985	SH3GL1	2891.16	-1.0522	0.068041	-15.4643	6.05e-54	1.13e-52		ENSG00000103512	NOMO1	2696.83	0.387897	0.058681	6.61027	3.84e-11	1.08e-09
ENSG00000144579	CTDSP1	2890.78	-0.782456	0.0678038	-11.54	8.29e-31	8.77e-30		ENSG00000064601	CTSA	2695.87	0.555669	0.0584219	9.51131	1.88e-21	1.71e-19
ENSG00000067182	TNFRSF1A	2889.25	-0.153276	0.0667124	-2.29756	0.0215869	0.0420483		ENSG00000167114	SLC27A4	2695.3	0.439328	0.0584861	7.51165	5.84e-14	2.32e-12
ENSG00000104886	PLEKHJ1	2888.65	-1.69907	0.0780359	-21.7729	4.19e-105	2.36e-103		ENSG00000076201	PTPN23	2692.22	0.526909	0.0582635	9.04355	1.52e-19	1.16e-17
ENSG00000185236	RAB11B	2886.65	-0.874809	0.0719654	-12.156	5.33e-34	6.13e-33		ENSG00000088888	MAVS	2691.15	0.402609	0.0609186	6.60897	3.87e-11	1.08e-09
ENSG00000160007	ARHGAP35	2886.06	0.923946	0.0674444	13.6994	1.02e-42	1.48e-41		ENSG00000052802	MSMO1	2689.59	-0.555081	0.0588711	-9.42874	4.15e-21	3.67e-19
ENSG00000104522	TSTA3	2883.42	-1.75772	0.0681766	-25.7818	1.42e-146	1.79e-144		ENSG00000160113	NR2F6	2687.38	0.245262	0.0645109	3.80187	0.000143611	0.0010308
ENSG00000141456	PELP1	2880.05	-0.935694	0.0737084	-12.6945	6.34e-37	7.85e-36		ENSG00000131389	SLC6A6	2687.06	-0.0338233	0.0589527	-0.573736	0.566146	0.730451
ENSG00000129103	SUMF2	2878.98	-0.742868	0.0663751	-11.192	4.46e-29	4.48e-28		ENSG00000144136	SLC20A1	2686.19	0.381686	0.0582671	6.55062	5.73e-11	1.53e-09
ENSG00000116685	KIAA2013	2877.49	-0.896955	0.0705164	-12.7198	4.59e-37	5.72e-36		ENSG00000141503	MINK1	2685.95	0.0217004	0.057805	0.375407	0.707357	0.832811
ENSG00000163814	CDCP1	2875.76	0.0818394	0.0668895	1.2235	0.22114	0.319426		ENSG00000166598	HSP90B1	2685.11	-0.504507	0.0609407	-8.27865	1.25e-16	6.94e-15
ENSG00000007376	RPUSD1	2873.9	-2.06346	0.0715245	-28.8498	5.1e-183	1.26e-180		ENSG00000105447	GRWD1	2684.54	0.403448	0.0595726	6.77238	1.27e-11	3.79e-10
ENSG00000148672	GLUD1	2873.15	0.935693	0.067038	13.9577	2.83e-44	4.24e-43		ENSG00000185000	DGAT1	2682.61	0.354818	0.0594702	5.96632	2.43e-09	5.01e-08
ENSG00000213619	NDUFS3	2869.27	-0.917277	0.0717595	-12.7827	2.05e-37	2.57e-36		ENSG00000176946	THAP4	2682.43	0.133854	0.0582759	2.2969	0.0216246	0.0696684
ENSG00000089159	PXN	2868.95	-0.449793	0.0663741	-6.77663	1.23e-11	6.08e-11		ENSG00000152127	MGAT5	2682.13	0.0335395	0.0581284	0.57699	0.563946	0.728653
ENSG00000141349	G6PC3	2866.15	-1.37778	0.0700763	-19.6612	4.64e-86	1.73e-84		ENSG00000108592	FTSJ3	2675.82	0.0935557	0.0600477	1.55802	0.119228	0.255131
ENSG00000084090	STARD7	2864.22	0.627733	0.0667933	9.39814	5.55e-21	4.25e-20		ENSG00000198752	CDC42BPB	2672.03	-0.114697	0.0587188	-1.95333	0.0507806	0.135731
ENSG00000115216	NRBP1	2862.17	0.0469358	0.0674002	0.696375	0.486194	0.59972		ENSG00000076067	RBMS2	2666.45	0.420814	0.0589592	7.13737	9.51e-13	3.25e-11
ENSG00000171219	CDC42BPG	2860.5	-0.894545	0.0746442	-11.9841	4.3e-33	4.82e-32		ENSG00000119718	EIF2B2	2666.25	0.208182	0.0582126	3.57623	0.000348579	0.00224182
ENSG00000100284	TOM1	2860.47	-1.1422	0.0663639	-17.2112	2.19e-66	5.39e-65		ENSG00000120889	TNFRSF10B	2663.09	0.142149	0.0590809	2.40601	0.016128	0.0553782
ENSG00000100403	ZC3H7B	2857.78	-0.334893	0.067764	-4.94204	7.73e-07	2.69e-06		ENSG00000115275	MOGS	2659.77	0.231392	0.0582955	3.9693	7.21e-05	0.00056769
ENSG00000198682	PAPSS2	2856.75	0.545977	0.0678441	8.04752	8.45e-16	5.21e-15		ENSG00000125148	MT2A	2658.9	-0.225475	0.0661316	-3.4095	0.000650824	0.00384281
ENSG00000005486	RHBDD2	2856.16	-0.704034	0.0674704	-10.4347	1.72e-25	1.54e-24		ENSG00000138071	ACTR2	2656.75	-0.457057	0.0614406	-7.43901	1.01e-13	3.86e-12
ENSG00000129255	MPDU1	2850.91	-1.37318	0.067483	-20.3486	4.78e-92	2.06e-90		ENSG00000148730	EIF4EBP2	2656.32	0.0597294	0.0602766	0.990921	0.321724	0.513413
ENSG00000149925	ALDOA	2850.54	-1.07911	0.0708987	-15.2204	2.59e-52	4.66e-51		ENSG00000069998	HDHD5	2654.69	-0.335751	0.0597346	-5.62071	1.9e-08	3.34e-07
ENSG00000065361	ERBB3	2849.22	1.31294	0.0694364	18.9084	9.72e-80	3.16e-78		ENSG00000196498	NCOR2	2651.48	-0.27449	0.0599102	-4.58169	4.61e-06	4.99e-05
ENSG00000140990	NDUFB10	2847.83	-1.2477	0.0700476	-17.8122	5.68e-71	1.52e-69		ENSG00000102572	STK24	2650.85	-0.0189974	0.0593353	-0.32017	0.74884	0.861449
ENSG00000182173	TSEN54	2844.83	-1.4013	0.0701509	-19.9755	8.99e-89	3.58e-87		ENSG00000175029	CTBP2	2649.33	-0.116855	0.0600677	-1.94538	0.0517289	0.137667
ENSG00000173442	EHBP1L1	2840.47	-0.7736	0.0721542	-10.7215	8.07e-27	7.54e-26		ENSG00000159199	ATP5MC1	2642.6	-0.0587273	0.0597365	-0.983106	0.325555	0.516985
ENSG00000160214	RRP1	2840.27	-1.2923	0.0713438	-18.1138	2.48e-73	7.16e-72		ENSG00000173153	ESRRA	2638.47	0.390446	0.0595287	6.55895	5.42e-11	1.46e-09
ENSG00000139514	SLC7A1	2828	0.210065	0.0679221	3.09273	0.00198322	0.00465758		ENSG00000128311	TST	2636.97	0.170886	0.0590073	2.89602	0.00377928	0.0169491
ENSG00000149782	PLCB3	2822.78	-0.997682	0.070463	-14.159	1.64e-45	2.55e-44		ENSG00000111737	RAB35	2635.87	0.138351	0.0586105	2.36052	0.0182493	0.0610736
ENSG00000111275	ALDH2	2822.45	0.218238	0.0698329	3.12515	0.00177713	0.00419948		ENSG00000198793	MTOR	2635.38	0.00236612	0.0627038	0.0377349	0.969899	0.985244
ENSG00000196154	S100A4	2820.83	-1.17091	0.0840169	-13.9366	3.79e-44	5.68e-43		ENSG00000025772	TOMM34	2634.67	-0.185183	0.0594631	-3.11425	0.00184414	0.009359
ENSG00000131389	SLC6A6	2818.14	-0.0113508	0.0663794	-0.170999	0.864225	0.907652		ENSG00000143416	SELENBP1	2634.66	-0.116599	0.059017	-1.97569	0.0481898	0.130078
ENSG00000143612	C1orf43	2816.05	0.341427	0.0670877	5.08926	3.59e-07	1.28e-06		ENSG00000072501	SMC1A	2633.11	0.0353027	0.0614536	0.574461	0.565656	0.729899
ENSG00000100889	PCK2	2815.5	-0.324066	0.0672717	-4.81727	1.46e-06	4.93e-06		ENSG00000138760	SCARB2	2631.86	0.0306276	0.0601693	0.509024	0.610735	0.764395
ENSG00000068654	POLR1A	2815.33	-0.123538	0.0663567	-1.86173	0.0626412	0.10887		ENSG00000124214	STAU1	2631.44	-0.148926	0.0592117	-2.51514	0.0118985	0.0433109
ENSG00000141076	UTP4	2814.82	-0.281873	0.0663286	-4.24964	2.14e-05	6.44e-05		ENSG00000161921	CXCL16	2631.32	0.3082	0.0607029	5.07718	3.83e-07	5.14e-06
ENSG00000110711	AIP	2810.99	-1.10386	0.0728158	-15.1596	6.55e-52	1.17e-50		ENSG00000138029	HADHB	2630.56	-0.125259	0.0586127	-2.13706	0.0325933	0.0961515
ENSG00000177885	GRB2	2808.82	0.0891273	0.0671014	1.32825	0.184096	0.274343		ENSG00000102119	EMD	2628.67	0.120058	0.0586688	2.04638	0.0407194	0.114244
ENSG00000136205	TNS3	2806.57	0.132641	0.0670525	1.97817	0.0479094	0.0861362		ENSG00000146072	TNFRSF21	2622.93	0.40888	0.0588831	6.94393	3.81e-12	1.21e-10
ENSG00000108312	UBTF	2800.48	0.0792723	0.0696672	1.13787	0.255174	0.359244		ENSG00000085377	PREP	2622.87	0.0881293	0.0585458	1.5053	0.132246	0.276002
ENSG00000156521	TYSND1	2799.82	-0.751167	0.0760487	-9.87744	5.21e-23	4.28e-22		ENSG00000102178	UBL4A	2620.17	0.0483854	0.0615793	0.785742	0.432019	0.619716
ENSG00000173456	RNF26	2799.82	-0.712748	0.0663291	-10.7456	6.21e-27	5.83e-26		ENSG00000185551	NR2F2	2620.15	0.104448	0.0597938	1.74681	0.0806704	0.192698
ENSG00000086232	EIF2AK1	2799.43	1.07923	0.0706067	15.2851	9.61e-53	1.75e-51		ENSG00000116649	SRM	2619.17	0.17845	0.059645	2.99187	0.00277273	0.0130947
ENSG00000275342	PRAG1	2799.42	-0.680613	0.0716847	-9.49453	2.21e-21	1.72e-20		ENSG00000196363	WDR5	2618.29	0.129766	0.0584526	2.22003	0.0264169	0.0812562
ENSG00000170027	YWHAG	2797.15	0.459438	0.0677263	6.78374	1.17e-11	5.79e-11		ENSG00000130764	LRRC47	2617.26	0.239868	0.0587528	4.08267	4.45e-05	0.00037396
ENSG00000124562	SNRPC	2794.94	-0.665786	0.0663452	-10.0352	1.07e-23	9e-23		ENSG00000143149	ALDH9A1	2616.05	-0.16358	0.0612291	-2.67161	0.00754891	0.0298853
ENSG00000185043	CIB1	2793.43	-1.41389	0.0755582	-18.7126	3.91e-78	1.23e-76		ENSG00000100225	FBXO7	2611.83	-0.0521374	0.0594106	-0.877577	0.380173	0.570138
ENSG00000140740	UQCRC2	2792.11	0.853899	0.0695423	12.2788	1.18e-34	1.38e-33		ENSG00000124733	MEA1	2611.73	0.208785	0.0636177	3.28186	0.00103125	0.00570755
ENSG00000145494	NDUFS6	2792.02	-1.64077	0.0762094	-21.5297	8.21e-103	4.36e-101		ENSG00000049541	RFC2	2610.72	0.00145447	0.0605834	0.0240077	0.980847	0.989758
ENSG00000171720	HDAC3	2790.76	-0.370205	0.0677523	-5.46409	4.65e-08	1.79e-07		ENSG00000171219	CDC42BPG	2609.41	0.2205	0.0596857	3.69435	0.000220448	0.00150772
ENSG00000169221	TBC1D10B	2789.07	-1.1434	0.0683724	-16.7232	8.89e-63	2e-61		ENSG00000168394	TAP1	2608.58	0.622592	0.0600631	10.3656	3.55e-25	4.18e-23
ENSG00000103067	ESRP2	2788.54	-0.614684	0.0686085	-8.95929	3.27e-19	2.34e-18		ENSG00000167508	MVD	2606.38	0.0673784	0.0590565	1.14092	0.253905	0.437382
ENSG00000132024	CC2D1A	2783.86	-0.457619	0.0740558	-6.17939	6.44e-10	2.84e-09		ENSG00000125734	GPR108	2605.77	0.26336	0.0589916	4.46437	8.03e-06	8.28e-05
ENSG00000105254	TBCB	2779.77	-1.03273	0.0794464	-12.9991	1.24e-38	1.6e-37		ENSG00000213699	SLC35F6	2605.41	0.299103	0.0594153	5.03411	4.8e-07	6.28e-06
ENSG00000123562	MORF4L2	2779.01	0.712966	0.0695555	10.2503	1.18e-24	1.02e-23		ENSG00000204351	SKIV2L	2601.72	0.0448982	0.0594623	0.75507	0.450207	0.635211
ENSG00000140350	ANP32A	2777.07	0.209297	0.0748832	2.79499	0.0051902	0.0113524		ENSG00000111275	ALDH2	2596.88	-0.149978	0.0619043	-2.42274	0.015404	0.0533442
ENSG00000102978	POLR2C	2775.71	-0.219522	0.0665297	-3.29961	0.000968184	0.00237398		ENSG00000185651	UBE2L3	2595.2	-0.0895191	0.0589538	-1.51846	0.128898	0.270441
ENSG00000106009	BRAT1	2774.77	-1.03697	0.0729622	-14.2124	7.68e-46	1.2e-44		ENSG00000197785	ATAD3A	2594.41	0.180655	0.0588713	3.06864	0.00215037	0.0106074
ENSG00000110619	CARS	2773.13	0.668733	0.0671374	9.96066	2.27e-23	1.89e-22		ENSG00000168393	DTYMK	2594.11	0.176356	0.0609278	2.8945	0.00379761	0.0170118
ENSG00000111737	RAB35	2771.04	-0.746485	0.066929	-11.1534	6.89e-29	6.86e-28		ENSG00000086015	MAST2	2592.15	0.359289	0.0605863	5.93021	3.03e-09	6.14e-08
ENSG00000076928	ARHGEF1	2769.87	-0.575983	0.0681519	-8.45145	2.88e-17	1.91e-16		ENSG00000108312	UBTF	2591.84	-0.102848	0.0613521	-1.67636	0.0936684	0.214375
ENSG00000176658	MYO1D	2762.69	0.600928	0.0719292	8.35443	6.57e-17	4.3e-16		ENSG00000174851	YIF1A	2591.53	0.335334	0.0594527	5.64034	1.7e-08	3.01e-07
ENSG00000007520	TSR3	2760.71	-1.75161	0.0699151	-25.0534	1.6e-138	1.57e-136		ENSG00000103769	RAB11A	2591.39	-0.249011	0.0591959	-4.20656	2.59e-05	0.00023363
ENSG00000164379	FOXQ1	2758.23	-0.689768	0.0704174	-9.79542	1.18e-22	9.53e-22		ENSG00000131462	TUBG1	2586.14	0.131147	0.0604447	2.1697	0.0300293	0.0902415
ENSG00000068697	LAPTM4A	2757.52	0.148839	0.0687845	2.16384	0.0304766	0.0577096		ENSG00000176658	MYO1D	2585.74	0.654365	0.0599739	10.9108	1.02e-27	1.43e-25
ENSG00000064601	CTSA	2754.07	-0.947181	0.068325	-13.8629	1.06e-43	1.58e-42		ENSG00000163812	ZDHHC3	2584.82	0.000572502	0.0588098	0.00973481	0.992233	0.995707
ENSG00000110108	TMEM109	2753.9	-0.868718	0.0688346	-12.6204	1.63e-36	2e-35		ENSG00000180398	MCFD2	2583.41	-0.0187323	0.0629793	-0.297436	0.766134	0.871034
ENSG00000128283	CDC42EP1	2748.25	-1.48624	0.0765753	-19.4089	6.49e-84	2.3e-82		ENSG00000113719	ERGIC1	2583	0.309596	0.0622013	4.97732	6.45e-07	8.27e-06
ENSG00000119718	EIF2B2	2736.2	-0.770688	0.0676622	-11.3902	4.68e-30	4.84e-29		ENSG00000004779	NDUFAB1	2582.55	0.111027	0.0696592	1.59386	0.110968	0.242652
ENSG00000185651	UBE2L3	2726.1	-0.0305103	0.073881	-0.412966	0.679632	0.768661		ENSG00000100938	GMPR2	2582.15	0.046607	0.0592318	0.786859	0.431364	0.61931
ENSG00000242485	MRPL20	2725.59	-1.20254	0.0716836	-16.7757	3.67e-63	8.34e-62		ENSG00000068654	POLR1A	2581.42	0.162876	0.0596563	2.73024	0.00632886	0.0260835
ENSG00000148346	LCN2	2725.36	-4.01461	0.0981355	-40.9089	0	0		ENSG00000104518	GSDMD	2581.29	0.168281	0.0591912	2.84301	0.0044689	0.0195275
ENSG00000105325	FZR1	2724.57	-1.36596	0.0782082	-17.4657	2.61e-68	6.63e-67		ENSG00000143198	MGST3	2580.32	-0.141324	0.0714245	-1.97864	0.047856	0.129266
ENSG00000105289	TJP3	2721.9	-0.0642975	0.0672624	-0.95592	0.339112	0.452526		ENSG00000099797	TECR	2579.67	0.196101	0.060221	3.25635	0.00112856	0.00616483
ENSG00000170266	GLB1	2718.96	-0.145157	0.066764	-2.17418	0.0296915	0.0563071		ENSG00000113716	HMGXB3	2578.05	0.0968321	0.0588791	1.64459	0.100054	0.224916
ENSG00000128050	PAICS	2718.8	0.995664	0.069652	14.2948	2.36e-46	3.72e-45		ENSG00000100219	XBP1	2577.27	0.195053	0.0594838	3.2791	0.00104138	0.00574967
ENSG00000131475	VPS25	2717.22	-1.03366	0.0689093	-15.0002	7.32e-51	1.28e-49		ENSG00000143153	ATP1B1	2575.69	-0.0214805	0.0609539	-0.352406	0.724534	0.844236
ENSG00000171298	GAA	2715.18	-1.01023	0.0697754	-14.4783	1.66e-47	2.7e-46		ENSG00000197894	ADH5	2574.13	-0.291449	0.0589987	-4.93993	7.82e-07	9.84e-06
ENSG00000132591	ERAL1	2714.94	-0.429419	0.0673706	-6.37399	1.84e-10	8.46e-10		ENSG00000221829	FANCG	2572.79	0.302124	0.0591597	5.10693	3.27e-07	4.48e-06
ENSG00000159140	SON	2714.8	0.618169	0.0697748	8.85948	8.04e-19	5.66e-18		ENSG00000167699	GLOD4	2571.77	-0.0973026	0.0588316	-1.65392	0.0981445	0.221875
ENSG00000122490	SLC66A2	2714.38	-1.86158	0.0741092	-25.1194	3.05e-139	3.1e-137		ENSG00000131828	PDHA1	2571.06	0.026737	0.0598921	0.446419	0.655295	0.794932
ENSG00000167699	GLOD4	2710.25	-0.380703	0.0672854	-5.65803	1.53e-08	6.11e-08		ENSG00000175063	UBE2C	2570.93	-0.0370721	0.0593456	-0.624681	0.53218	0.703733
ENSG00000182149	IST1	2708.99	0.0139993	0.0669151	0.209211	0.834284	0.885816		ENSG00000060491	OGFR	2570.6	0.33333	0.0636265	5.23885	1.62e-07	2.34e-06
ENSG00000164292	RHOBTB3	2707.58	1.37493	0.0715479	19.2169	2.67e-82	9.18e-81		ENSG00000132128	LRRC41	2570.49	0.0951819	0.0590074	1.61305	0.106733	0.236209
ENSG00000186193	SAPCD2	2704.53	-0.494455	0.0713724	-6.92781	4.27e-12	2.18e-11		ENSG00000157557	ETS2	2566.97	-0.0517621	0.0660755	-0.783379	0.433405	0.62081
ENSG00000117298	ECE1	2703.83	-0.200615	0.0672385	-2.98364	0.00284843	0.00652356		ENSG00000169692	AGPAT2	2566.5	0.342718	0.0601302	5.69959	1.2e-08	2.18e-07
ENSG00000178057	NDUFAF3	2703.65	-1.28933	0.0683992	-18.85	2.94e-79	9.43e-78		ENSG00000114054	PCCB	2563.55	-0.0556223	0.0631639	-0.880603	0.378533	0.568622
ENSG00000148335	NTMT1	2703.38	-1.58638	0.0688908	-23.0274	2.48e-117	1.72e-115		ENSG00000077150	NFKB2	2561.84	0.542704	0.0600257	9.04119	1.55e-19	1.18e-17
ENSG00000084652	TXLNA	2699.6	-0.768122	0.0678064	-11.3282	9.52e-30	9.75e-29		ENSG00000065361	ERBB3	2560.07	-0.749002	0.0615022	-12.1785	4.05e-34	9.91e-32
ENSG00000167930	FAM234A	2696.71	-0.685247	0.068845	-9.95347	2.44e-23	2.03e-22		ENSG00000102978	POLR2C	2559.97	0.12029	0.05968	2.01559	0.0438429	0.120786
ENSG00000145191	EIF2B5	2695.53	-0.190735	0.0751769	-2.53715	0.0111758	0.0229886		ENSG00000128050	PAICS	2557.95	-0.329627	0.0594574	-5.54392	2.96e-08	4.94e-07
ENSG00000135506	OS9	2689	-0.247718	0.0678471	-3.65112	0.000261097	0.000694343		ENSG00000159346	ADIPOR1	2554.77	0.168246	0.0589842	2.85239	0.0043392	0.0190871
ENSG00000163812	ZDHHC3	2686.82	0.277516	0.0699711	3.96615	7.3e-05	0.000206774		ENSG00000107874	CUEDC2	2553.14	0.0766914	0.0612245	1.25262	0.210342	0.384075
ENSG00000142945	KIF2C	2685.05	0.265173	0.0683122	3.88179	0.000103692	0.000288814		ENSG00000182087	TMEM259	2553.04	0.233192	0.0598614	3.89553	9.8e-05	0.000737552
ENSG00000057608	GDI2	2681.56	1.21048	0.0706643	17.1301	8.85e-66	2.16e-64		ENSG00000005001	PRSS22	2549.84	0.66576	0.0605844	10.989	4.32e-28	6.42e-26
ENSG00000189060	H1F0	2679.67	-0.729231	0.0673207	-10.8322	2.42e-27	2.31e-26		ENSG00000175467	SART1	2547.96	0.101385	0.0608631	1.66579	0.0957557	0.217373
ENSG00000175063	UBE2C	2678.94	-0.904645	0.0677266	-13.3573	1.07e-40	1.47e-39		ENSG00000065268	WDR18	2545.15	0.202123	0.0599036	3.37413	0.000740495	0.00430196
ENSG00000115275	MOGS	2677.46	-1.02751	0.0687556	-14.9445	1.69e-50	2.93e-49		ENSG00000158109	TPRG1L	2543.33	0.467871	0.0626703	7.4656	8.29e-14	3.19e-12
ENSG00000133816	MICAL2	2674.1	0.46106	0.071996	6.40396	1.51e-10	6.99e-10		ENSG00000134779	TPGS2	2542.07	-0.112761	0.0591137	-1.90753	0.056452	0.146815
ENSG00000114019	AMOTL2	2671.73	-0.026384	0.06776	-0.389375	0.696999	0.782781		ENSG00000087074	PPP1R15A	2540.95	0.370597	0.0606303	6.11241	9.81e-10	2.13e-08
ENSG00000210140	MT-TC	2669.58	-0.0416933	0.0765351	-0.544761	0.585918	0.690462		ENSG00000080819	CPOX	2540.92	-0.646079	0.0612962	-10.5403	5.63e-26	6.97e-24
ENSG00000105676	ARMC6	2669.15	-1.71794	0.0702206	-24.465	3.49e-132	3.09e-130		ENSG00000172500	FIBP	2539.21	0.291611	0.0593437	4.91393	8.93e-07	1.11e-05
ENSG00000102879	CORO1A	2666.63	-1.09024	0.0692835	-15.7359	8.58e-56	1.66e-54		ENSG00000165175	MID1IP1	2538.96	0.18821	0.0599887	3.13743	0.00170438	0.00875665
ENSG00000162430	SELENON	2664.43	-0.302446	0.0682918	-4.42873	9.48e-06	2.96e-05		ENSG00000123179	EBPL	2538.17	0.113195	0.0684366	1.65401	0.0981257	0.221875
ENSG00000168268	NT5DC2	2664.38	-1.52856	0.069986	-21.8409	9.48e-106	5.41e-104		ENSG00000238227	TMEM250	2536.33	0.17061	0.0591694	2.88341	0.00393391	0.0175755
ENSG00000155380	SLC16A1	2664.06	0.990522	0.0691007	14.3345	1.33e-46	2.13e-45		ENSG00000133816	MICAL2	2535.86	0.103039	0.059864	1.72123	0.0852097	0.200363
ENSG00000160679	CHTOP	2658.77	-0.035221	0.0676623	-0.520542	0.602686	0.705364		ENSG00000130770	ATP5IF1	2535.27	-0.213954	0.0657329	-3.2549	0.00113433	0.00619062
ENSG00000105726	ATP13A1	2658.2	-1.41942	0.0771932	-18.3879	1.64e-75	5e-74		ENSG00000162517	PEF1	2534.43	0.0940537	0.060483	1.55504	0.119936	0.256179
ENSG00000180992	MRPL14	2657.23	-1.73976	0.0693951	-25.0703	1.05e-138	1.04e-136		ENSG00000168209	DDIT4	2532.52	-0.168724	0.0620429	-2.71948	0.00653853	0.026732
ENSG00000163541	SUCLG1	2655.22	-0.174259	0.0738046	-2.36109	0.0182213	0.0360519		ENSG00000126461	SCAF1	2531.83	0.370205	0.059893	6.18111	6.37e-10	1.42e-08
ENSG00000086015	MAST2	2653.48	-0.466669	0.0679101	-6.87187	6.34e-12	3.19e-11		ENSG00000171793	CTPS1	2530.59	0.185205	0.0591777	3.12964	0.00175021	0.00896075
ENSG00000175467	SART1	2651.27	-0.598976	0.0695076	-8.61742	6.85e-18	4.64e-17		ENSG00000008838	MED24	2530.04	0.197168	0.0603409	3.26757	0.00108474	0.00596431
ENSG00000135862	LAMC1	2650.42	0.413187	0.0692622	5.96555	2.44e-09	1.04e-08		ENSG00000160633	SAFB	2529.78	-0.153928	0.0634322	-2.42666	0.0152386	0.0529118
ENSG00000132780	NASP	2649.22	0.183702	0.0729643	2.51769	0.0118127	0.0241974		ENSG00000132024	CC2D1A	2528.76	0.159744	0.059179	2.69933	0.00694789	0.0280708
ENSG00000129562	DAD1	2647.75	-0.502265	0.0784842	-6.39956	1.56e-10	7.19e-10		ENSG00000135829	DHX9	2527.05	-0.517124	0.0595404	-8.68526	3.78e-18	2.36e-16
ENSG00000140365	COMMD4	2647.47	-1.42193	0.0706644	-20.1223	4.71e-90	1.92e-88		ENSG00000184281	TSSC4	2525.76	0.139523	0.0597458	2.33528	0.0195287	0.0643291
ENSG00000066117	SMARCD1	2644.36	-0.0482955	0.0679398	-0.710857	0.477173	0.592237		ENSG00000105364	MRPL4	2524.43	0.0669049	0.0593496	1.1273	0.259615	0.443835
ENSG00000100225	FBXO7	2643.02	0.249019	0.0691877	3.59918	0.000319222	0.000840988		ENSG00000162736	NCSTN	2523.55	0.233891	0.0594642	3.93331	8.38e-05	0.000643861
ENSG00000130414	NDUFA10	2641.08	-0.334656	0.0673459	-4.96922	6.72e-07	2.35e-06		ENSG00000084652	TXLNA	2523.49	0.202483	0.0598414	3.38367	0.000715238	0.00417904
ENSG00000186283	TOR3A	2638.13	-0.673131	0.0683658	-9.84602	7.13e-23	5.84e-22		ENSG00000066117	SMARCD1	2517.69	0.252503	0.0605246	4.17191	3.02e-05	0.000267461
ENSG00000130724	CHMP2A	2637.82	-0.493999	0.0693915	-7.11901	1.09e-12	5.74e-12		ENSG00000147123	NDUFB11	2517.58	-0.0043284	0.0602766	-0.0718091	0.942754	0.970777
ENSG00000149091	DGKZ	2637.8	-1.52114	0.0741989	-20.5008	2.12e-93	9.43e-92		ENSG00000168385	SEPTIN2	2517.28	-0.371696	0.0598796	-6.20739	5.39e-10	1.22e-08
ENSG00000184887	BTBD6	2633.47	-1.27831	0.0691531	-18.4853	2.71e-76	8.36e-75		ENSG00000125398	SOX9	2516.73	0.135403	0.0595269	2.27464	0.0229274	0.0727312
ENSG00000108592	FTSJ3	2627.9	-0.361089	0.0682466	-5.29094	1.22e-07	4.53e-07		ENSG00000116685	KIAA2013	2516.4	0.179646	0.0636923	2.82053	0.00479439	0.020695
ENSG00000115694	STK25	2627.57	-0.720503	0.0686902	-10.4892	9.69e-26	8.71e-25		ENSG00000160957	RECQL4	2515.85	0.261722	0.0601467	4.35139	1.35e-05	0.000131254
ENSG00000076248	UNG	2626.79	0.0287039	0.0680379	0.421881	0.673112	0.763612		ENSG00000115073	ACTR1B	2514.64	0.0875871	0.0594627	1.47297	0.140758	0.288287
ENSG00000204713	TRIM27	2623.91	-0.240648	0.0719065	-3.34667	0.000817872	0.00202603		ENSG00000113732	ATP6V0E1	2514.33	0.243908	0.0598248	4.07703	4.56e-05	0.000382012
ENSG00000163041	H3F3A	2623.46	0.130269	0.0677571	1.92258	0.0545323	0.0965841		ENSG00000136261	BZW2	2513.19	-0.522904	0.0597757	-8.74776	2.18e-18	1.42e-16
ENSG00000143416	SELENBP1	2623.32	-0.798687	0.0683816	-11.6799	1.62e-31	1.74e-30		ENSG00000169689	CENPX	2512.92	0.248919	0.0692535	3.59431	0.00032525	0.00211845
ENSG00000204351	SKIV2L	2621.57	-0.637065	0.0676711	-9.41414	4.77e-21	3.67e-20		ENSG00000130762	ARHGEF16	2512.88	0.101843	0.0611227	1.6662	0.0956727	0.217334
ENSG00000139405	RITA1	2620.94	-1.02421	0.0682702	-15.0022	7.1e-51	1.24e-49		ENSG00000129625	REEP5	2510.66	0.253799	0.0610206	4.15922	3.19e-05	0.00028127
ENSG00000113048	MRPS27	2620.45	0.697335	0.0708606	9.84094	7.5e-23	6.14e-22		ENSG00000143106	PSMA5	2510.17	-0.155742	0.0596276	-2.61191	0.00900382	0.0345509
ENSG00000198113	TOR4A	2620.24	-1.06185	0.0725973	-14.6265	1.9e-48	3.15e-47		ENSG00000173156	RHOD	2508.89	0.0560999	0.0686603	0.817064	0.413892	0.603154
ENSG00000107862	GBF1	2619.05	0.0304847	0.0677169	0.450178	0.652582	0.746841		ENSG00000076924	XAB2	2507.48	0.130833	0.0611253	2.14041	0.0323218	0.0956146
ENSG00000128245	YWHAH	2617.99	0.229764	0.0677098	3.39336	0.00069041	0.00173285		ENSG00000117411	B4GALT2	2507.46	0.303916	0.0598936	5.07426	3.89e-07	5.21e-06
ENSG00000076003	MCM6	2616.72	0.552299	0.0689772	8.00698	1.18e-15	7.2e-15		ENSG00000071859	FAM50A	2503.55	0.17483	0.059961	2.91573	0.00354854	0.0160367
ENSG00000095380	NANS	2612.78	-0.801218	0.0702409	-11.4067	3.87e-30	4.02e-29		ENSG00000035862	TIMP2	2503.43	0.624171	0.0610298	10.2273	1.5e-24	1.71e-22
ENSG00000127463	EMC1	2611.07	-0.0842152	0.0685315	-1.22885	0.219127	0.317324		ENSG00000134909	ARHGAP32	2503.39	0.0589525	0.0595164	0.990525	0.321918	0.513582
ENSG00000108219	TSPAN14	2609.57	-0.627837	0.0692174	-9.07051	1.18e-19	8.63e-19		ENSG00000161547	SRSF2	2503.29	0.102696	0.0660951	1.55377	0.12024	0.25669
ENSG00000137331	IER3	2608.73	-0.869214	0.0704819	-12.3325	6.06e-35	7.15e-34		ENSG00000115641	FHL2	2501.79	-0.144244	0.0611511	-2.35881	0.0183335	0.0612679
ENSG00000198752	CDC42BPB	2606.75	0.372473	0.0678777	5.48742	4.08e-08	1.57e-07		ENSG00000179958	DCTPP1	2501.74	0.316641	0.0594881	5.32276	1.02e-07	1.53e-06
ENSG00000115073	ACTR1B	2606.22	-1.17854	0.0692796	-17.0114	6.76e-65	1.61e-63		ENSG00000129187	DCTD	2497.52	-0.0533012	0.0595724	-0.89473	0.370931	0.561366
ENSG00000069275	NUCKS1	2606.2	0.837428	0.0735603	11.3842	5.01e-30	5.17e-29		ENSG00000133606	MKRN1	2497.01	-0.153226	0.0603502	-2.53894	0.0111188	0.0410576
ENSG00000149357	LAMTOR1	2605.34	-1.34303	0.0767266	-17.5041	1.33e-68	3.42e-67		ENSG00000127564	PKMYT1	2493.85	0.23578	0.0601171	3.92201	8.78e-05	0.000670438
ENSG00000212907	MT-ND4L	2601.29	1.31898	0.283453	4.65325	3.27e-06	1.07e-05		ENSG00000086289	EPDR1	2493.84	-0.128155	0.0599822	-2.13656	0.032634	0.0962474
ENSG00000185122	HSF1	2598.77	-0.9326	0.0704848	-13.2312	5.79e-40	7.78e-39		ENSG00000173039	RELA	2493.71	0.250038	0.0620842	4.0274	5.64e-05	0.000462844
ENSG00000134250	NOTCH2	2597.65	0.482472	0.0685836	7.0348	2e-12	1.04e-11		ENSG00000138085	ATRAID	2491.66	0.0569872	0.0606654	0.939369	0.347541	0.538167
ENSG00000062038	CDH3	2596.32	-0.234821	0.0681951	-3.44337	0.000574505	0.00145707		ENSG00000153406	NMRAL1	2490.88	0.0339199	0.0597303	0.567885	0.570113	0.732534
ENSG00000173821	RNF213	2593.75	0.809703	0.0698118	11.5984	4.2e-31	4.47e-30		ENSG00000146670	CDCA5	2488.38	0.271512	0.0620233	4.37758	1.2e-05	0.000117698
ENSG00000133477	FAM83F	2593.37	-1.66439	0.0702793	-23.6824	5.47e-124	4.25e-122		ENSG00000105254	TBCB	2482.94	0.205161	0.0661622	3.10087	0.0019295	0.00968873
ENSG00000103769	RAB11A	2591.44	0.323559	0.0679751	4.75997	1.94e-06	6.47e-06		ENSG00000133318	RTN3	2482.82	0.0853252	0.062196	1.37188	0.170102	0.33113
ENSG00000234127	TRIM26	2590.49	-0.777306	0.068552	-11.3389	8.42e-30	8.65e-29		ENSG00000175826	CTDNEP1	2482.47	0.0634755	0.0641831	0.988976	0.322675	0.514162
ENSG00000049541	RFC2	2588.42	-0.824732	0.0702794	-11.735	8.43e-32	9.14e-31		ENSG00000133265	HSPBP1	2482.09	0.325948	0.063937	5.09795	3.43e-07	4.67e-06
ENSG00000126461	SCAF1	2588.27	-1.15091	0.0727225	-15.8261	2.06e-56	4.06e-55		ENSG00000136193	SCRN1	2481.07	-0.20508	0.0632824	-3.24071	0.00119234	0.00646219
ENSG00000183431	SF3A3	2587.25	0.473315	0.0681635	6.94381	3.82e-12	1.95e-11		ENSG00000065833	ME1	2479.36	-0.101443	0.0601309	-1.68703	0.0915978	0.210786
ENSG00000173692	PSMD1	2586.68	0.609122	0.0708857	8.59303	8.47e-18	5.72e-17		ENSG00000183258	DDX41	2478.63	0.0290969	0.0599693	0.485196	0.627537	0.776175
ENSG00000278540	ACACA	2582.62	0.873524	0.0731071	11.9485	6.61e-33	7.35e-32		ENSG00000176340	COX8A	2478.32	0.119659	0.065553	1.82538	0.0679434	0.169356
ENSG00000102054	RBBP7	2577.75	0.552003	0.0701112	7.87326	3.46e-15	2.07e-14		ENSG00000171720	HDAC3	2478.23	0.0045735	0.0596542	0.0766669	0.938889	0.968734
ENSG00000135677	GNS	2577.25	0.724126	0.0722928	10.0166	1.29e-23	1.08e-22		ENSG00000146232	NFKBIE	2478.17	0.111945	0.0596414	1.87697	0.0605216	0.155142
ENSG00000135821	GLUL	2574.96	0.663287	0.0691718	9.58897	8.9e-22	7.02e-21		ENSG00000022277	RTF2	2477.19	-0.207177	0.0603149	-3.43492	0.000592719	0.00354786
ENSG00000143198	MGST3	2572.05	-1.09058	0.0690546	-15.793	3.48e-56	6.8e-55		ENSG00000178999	AURKB	2477.16	0.154966	0.0601504	2.57631	0.00998604	0.0374516
ENSG00000124214	STAU1	2569.05	0.74003	0.0699138	10.5849	3.5e-26	3.21e-25		ENSG00000136718	IMP4	2469.57	0.343058	0.0610379	5.62042	1.9e-08	3.34e-07
ENSG00000109814	UGDH	2567.97	1.34739	0.0707493	19.0446	7.28e-81	2.43e-79		ENSG00000100226	GTPBP1	2468.19	0.18599	0.0599857	3.10057	0.00193147	0.0096945
ENSG00000169738	DCXR	2566.81	-1.42418	0.077936	-18.2737	1.34e-74	4e-73		ENSG00000068001	HYAL2	2463.51	0.0591469	0.0606858	0.974642	0.329738	0.521108
ENSG00000127564	PKMYT1	2566.75	-1.50491	0.0740029	-20.3359	6.19e-92	2.65e-90		ENSG00000127418	FGFRL1	2462.38	0.245613	0.0601224	4.08522	4.4e-05	0.00037171
ENSG00000179750	APOBEC3B	2564.97	-0.611786	0.0701645	-8.71931	2.8e-18	1.93e-17		ENSG00000131475	VPS25	2461.24	0.3831	0.0669624	5.72113	1.06e-08	1.93e-07
ENSG00000025772	TOMM34	2563.22	-0.315869	0.0719667	-4.3891	1.14e-05	3.53e-05		ENSG00000062822	POLD1	2459.25	0.111645	0.0613543	1.81967	0.0688092	0.170915
ENSG00000140374	ETFA	2559.56	-0.136184	0.0691675	-1.96891	0.0489638	0.0878039		ENSG00000166123	GPT2	2457.65	0.133324	0.0610439	2.18407	0.028957	0.0876018
ENSG00000015475	BID	2557.78	-0.725401	0.0709561	-10.2232	1.56e-24	1.35e-23		ENSG00000170638	TRABD	2457.38	0.215324	0.0609059	3.53535	0.000407229	0.00257586
ENSG00000187051	RPS19BP1	2556.69	-2.05971	0.0820241	-25.1111	3.77e-139	3.8e-137		ENSG00000076928	ARHGEF1	2454.64	0.178004	0.0613191	2.90292	0.00369706	0.0166375
ENSG00000138085	ATRAID	2555.82	-0.518356	0.0708061	-7.32078	2.47e-13	1.35e-12		ENSG00000099795	NDUFB7	2454.52	0.145353	0.0640569	2.26912	0.0232609	0.0736303
ENSG00000104635	SLC39A14	2555.81	0.295347	0.0694642	4.25179	2.12e-05	6.38e-05		ENSG00000145912	NHP2	2453.94	0.208468	0.12883	1.61816	0.105627	0.234484
ENSG00000126456	IRF3	2555.08	-1.01105	0.0707645	-14.2875	2.62e-46	4.13e-45		ENSG00000100266	PACSIN2	2451.57	-0.0187693	0.0599208	-0.313236	0.754102	0.863997
ENSG00000185359	HGS	2553.63	-0.69569	0.0703578	-9.88789	4.7e-23	3.87e-22		ENSG00000133895	MEN1	2451.07	0.168742	0.061912	2.72552	0.00642004	0.026376
ENSG00000130545	CRB3	2551.83	-1.35465	0.074088	-18.2843	1.1e-74	3.31e-73		ENSG00000165672	PRDX3	2449.64	-0.481524	0.0618619	-7.78385	7.03e-15	3.19e-13
ENSG00000160087	UBE2J2	2546.81	-0.823562	0.0684858	-12.0253	2.62e-33	2.94e-32		ENSG00000137207	YIPF3	2445.05	0.264762	0.0601722	4.40007	1.08e-05	0.000107304
ENSG00000100726	TELO2	2544.3	-2.10272	0.0757539	-27.7573	1.42e-169	2.55e-167		ENSG00000163541	SUCLG1	2444.55	-0.0527644	0.0612604	-0.861312	0.389066	0.579041
ENSG00000137207	YIPF3	2543.7	-0.649232	0.0696504	-9.32129	1.15e-20	8.68e-20		ENSG00000101367	MAPRE1	2444.07	-0.222834	0.0613669	-3.63118	0.000282132	0.00186763
ENSG00000161179	YDJC	2542.56	-1.55069	0.0778404	-19.9214	2.65e-88	1.05e-86		ENSG00000100403	ZC3H7B	2443.81	0.0963261	0.0616844	1.5616	0.118383	0.253972
ENSG00000120708	TGFBI	2539.96	-0.53697	0.0713002	-7.53112	5.03e-14	2.84e-13		ENSG00000117118	SDHB	2442.48	-0.128951	0.0605692	-2.12899	0.0332554	0.097639
ENSG00000103148	NPRL3	2535.97	-0.899799	0.0696467	-12.9195	3.5e-38	4.46e-37		ENSG00000144043	TEX261	2440.42	0.308269	0.0608319	5.06756	4.03e-07	5.37e-06
ENSG00000114767	RRP9	2535.53	-1.57988	0.071447	-22.1126	2.39e-108	1.4e-106		ENSG00000125445	MRPS7	2439.89	0.159312	0.0632148	2.52017	0.0117298	0.0428314
ENSG00000168394	TAP1	2534.29	-0.853819	0.0692308	-12.3329	6.02e-35	7.11e-34		ENSG00000116096	SPR	2438.84	0.150845	0.0604196	2.49663	0.0125381	0.045205
ENSG00000103507	BCKDK	2531.17	-0.715167	0.0771221	-9.27318	1.81e-20	1.36e-19		ENSG00000176095	IP6K1	2435.73	0.375738	0.060441	6.2166	5.08e-10	1.16e-08
ENSG00000100266	PACSIN2	2529.05	-0.0717481	0.0703237	-1.02025	0.307608	0.419303		ENSG00000196367	TRRAP	2435.7	0.193715	0.0625624	3.09635	0.00195916	0.00980188
ENSG00000187446	CHP1	2527.47	1.17787	0.0721209	16.3319	5.85e-60	1.24e-58		ENSG00000156521	TYSND1	2435.7	0.204911	0.0619831	3.30591	0.000946686	0.00530451
ENSG00000198258	UBL5	2526.13	-1.60105	0.0873601	-18.327	5.04e-75	1.53e-73		ENSG00000105135	ILVBL	2433.24	0.223208	0.0634543	3.51762	0.000435428	0.00272577
ENSG00000100219	XBP1	2524.9	0.301995	0.0707749	4.26698	1.98e-05	5.98e-05		ENSG00000122140	MRPS2	2432.62	0.208523	0.0601993	3.46387	0.000532455	0.00322825
ENSG00000103888	CEMIP	2524.4	0.750162	0.0694459	10.8021	3.36e-27	3.19e-26		ENSG00000069345	DNAJA2	2429.76	-0.157058	0.0606853	-2.58808	0.0096513	0.0364601
ENSG00000166135	HIF1AN	2522.03	-0.625597	0.0694142	-9.01252	2.01e-19	1.45e-18		ENSG00000136877	FPGS	2428.87	0.0381531	0.0622094	0.613301	0.539677	0.709942
ENSG00000160949	TONSL	2521.76	-1.54621	0.0741197	-20.861	1.21e-96	5.79e-95		ENSG00000179134	SAMD4B	2425.1	0.245584	0.06135	4.003	6.25e-05	0.000504033
ENSG00000183258	DDX41	2521.05	-0.40192	0.0692753	-5.80178	6.56e-09	2.7e-08		ENSG00000164292	RHOBTB3	2422.52	-0.291813	0.0621143	-4.698	2.63e-06	3e-05
ENSG00000071859	FAM50A	2520.23	-1.37499	0.0778586	-17.6601	8.51e-70	2.25e-68		ENSG00000159461	AMFR	2420.34	0.459385	0.0610061	7.53015	5.07e-14	2.03e-12
ENSG00000134909	ARHGAP32	2514.67	1.22419	0.0706404	17.3298	2.8e-67	7e-66		ENSG00000160679	CHTOP	2419.69	-0.0597018	0.0613051	-0.973847	0.330132	0.521449
ENSG00000178980	SELENOW	2512.51	-1.14509	0.0708864	-16.1538	1.07e-58	2.21e-57		ENSG00000169221	TBC1D10B	2417.34	0.288692	0.0610699	4.72723	2.28e-06	2.62e-05
ENSG00000109736	MFSD10	2509.6	-1.13768	0.0701284	-16.2228	3.48e-59	7.23e-58		ENSG00000150459	SAP18	2416.27	-0.00208817	0.0641965	-0.0325277	0.974051	0.986376
ENSG00000070010	UFD1	2509.09	-0.738565	0.073371	-10.0662	7.8e-24	6.61e-23		ENSG00000123992	DNPEP	2416.09	0.208013	0.0612465	3.39633	0.00068295	0.00400432
ENSG00000080819	CPOX	2508.98	0.238828	0.0700597	3.40892	0.000652212	0.00164212		ENSG00000106683	LIMK1	2414.04	0.281262	0.0604073	4.65609	3.22e-06	3.61e-05
ENSG00000103005	USB1	2508.2	-1.21703	0.0717335	-16.966	1.47e-64	3.46e-63		ENSG00000095380	NANS	2412.23	0.0441414	0.0617967	0.714301	0.475041	0.657216
ENSG00000004779	NDUFAB1	2505.88	-0.30719	0.241899	-1.26991	0.204116	0.299055		ENSG00000104774	MAN2B1	2409.99	0.108077	0.062521	1.72866	0.0838706	0.198445
ENSG00000275700	AATF	2505.84	-0.331983	0.0693465	-4.7873	1.69e-06	5.69e-06		ENSG00000186174	BCL9L	2409.8	0.0682221	0.0604391	1.12877	0.258993	0.443223
ENSG00000130764	LRRC47	2503.26	-0.724228	0.074493	-9.7221	2.43e-22	1.95e-21		ENSG00000183762	KREMEN1	2408.19	-0.146829	0.0605819	-2.42364	0.0153658	0.0532691
ENSG00000095319	NUP188	2500.37	-0.104193	0.0715761	-1.45569	0.145478	0.225051		ENSG00000204673	AKT1S1	2404.29	0.264113	0.0604562	4.36867	1.25e-05	0.000121891
ENSG00000102572	STK24	2500.16	-0.00059898	0.0696459	-0.00860037	0.993138	0.994771		ENSG00000214063	TSPAN4	2404.04	0.347539	0.0647451	5.36781	7.97e-08	1.22e-06
ENSG00000141552	ANAPC11	2500.11	-1.26976	0.0734496	-17.2875	5.85e-67	1.46e-65		ENSG00000128567	PODXL	2403.54	-0.0556132	0.0629374	-0.883627	0.376898	0.567108
ENSG00000186174	BCL9L	2498.73	-0.503101	0.0718397	-7.00311	2.5e-12	1.29e-11		ENSG00000167965	MLST8	2403.39	0.235755	0.0621337	3.79432	0.000148051	0.00105944
ENSG00000125734	GPR108	2497.88	-0.98103	0.0729647	-13.4453	3.28e-41	4.55e-40		ENSG00000116898	MRPS15	2403.31	-0.27229	0.0669629	-4.06628	4.78e-05	0.000397793
ENSG00000171223	JUNB	2496.28	-0.479558	0.0711739	-6.73783	1.61e-11	7.89e-11		ENSG00000104960	PTOV1	2401.78	-0.0169354	0.0631506	-0.268175	0.788565	0.884488
ENSG00000119403	PHF19	2495.42	-0.0666707	0.0689163	-0.967417	0.333336	0.446343		ENSG00000104872	PIH1D1	2397.84	0.119639	0.0615631	1.94335	0.0519736	0.138134
ENSG00000130066	SAT1	2495.25	-0.461504	0.0717693	-6.43037	1.27e-10	5.91e-10		ENSG00000101266	CSNK2A1	2396.18	-0.279589	0.0608558	-4.5943	4.34e-06	4.72e-05
ENSG00000167508	MVD	2491.86	-0.750567	0.0712835	-10.5293	6.33e-26	5.74e-25		ENSG00000092445	TYRO3	2395.86	0.487368	0.0625449	7.7923	6.58e-15	3.01e-13
ENSG00000152795	HNRNPDL	2490.18	-0.0172057	0.0718118	-0.239594	0.810645	0.871394		ENSG00000180891	CUEDC1	2394.79	0.243451	0.0609558	3.99389	6.5e-05	0.000520248
ENSG00000140943	MBTPS1	2489.46	0.725011	0.0722581	10.0336	1.08e-23	9.13e-23		ENSG00000125733	TRIP10	2392.4	0.00136846	0.0606816	0.0225515	0.982008	0.989758
ENSG00000241973	PI4KA	2486.78	-0.130829	0.0700078	-1.86877	0.0616544	0.107388		ENSG00000145555	MYO10	2391.4	0.314926	0.0614746	5.12287	3.01e-07	4.15e-06
ENSG00000138029	HADHB	2486.15	0.441109	0.0737214	5.98346	2.18e-09	9.31e-09		ENSG00000105287	PRKD2	2391.04	0.319296	0.0616019	5.18322	2.18e-07	3.08e-06
ENSG00000168763	CNNM3	2486.07	-0.903174	0.0705151	-12.8082	1.47e-37	1.85e-36		ENSG00000173207	CKS1B	2387.25	0.0802634	0.0611884	1.31174	0.189607	0.357547
ENSG00000163956	LRPAP1	2485.86	-0.711708	0.0689874	-10.3165	5.94e-25	5.22e-24		ENSG00000113161	HMGCR	2386.25	-0.953403	0.0618935	-15.4039	1.54e-53	1.29e-50
ENSG00000095139	ARCN1	2482.99	0.927856	0.0707982	13.1057	3.06e-39	4.02e-38		ENSG00000107959	PITRM1	2385.37	-0.0105517	0.0621183	-0.169865	0.865116	0.929726
ENSG00000133612	AGAP3	2481.03	-1.15037	0.0707428	-16.2613	1.86e-59	3.89e-58		ENSG00000095319	NUP188	2378.73	0.150372	0.0616661	2.43849	0.0147486	0.0514931
ENSG00000204392	LSM2	2480.93	-0.830661	0.0690396	-12.0317	2.42e-33	2.73e-32		ENSG00000122642	FKBP9	2377.48	0.163281	0.06095	2.67893	0.00738585	0.0293585
ENSG00000143977	SNRPG	2478.49	-1.25232	0.190878	-6.56083	5.35e-11	2.56e-10		ENSG00000125520	SLC2A4RG	2375.59	0.292305	0.0615036	4.75264	2.01e-06	2.34e-05
ENSG00000173207	CKS1B	2476.93	-1.06732	0.0717883	-14.8676	5.35e-50	9.16e-49		ENSG00000160087	UBE2J2	2374.98	0.105347	0.0632138	1.66652	0.0956101	0.217254
ENSG00000152127	MGAT5	2476.74	0.640288	0.0702494	9.1145	7.9e-20	5.8e-19		ENSG00000163956	LRPAP1	2374.33	0.164905	0.0616589	2.67448	0.00748463	0.0296709
ENSG00000124145	SDC4	2475.71	-0.318573	0.0694333	-4.58819	4.47e-06	1.44e-05		ENSG00000265354	TIMM23	2373.75	-0.0538528	0.0609292	-0.883859	0.376772	0.567043
ENSG00000104524	PYCR3	2474.85	-2.33474	0.0734948	-31.7675	1.82e-221	1.16e-218		ENSG00000141985	SH3GL1	2373.04	0.147307	0.0611465	2.40909	0.0159924	0.0550252
ENSG00000160633	SAFB	2473.23	-0.0534576	0.0704427	-0.758881	0.447924	0.564148		ENSG00000097007	ABL1	2372.73	0.181033	0.0615927	2.93919	0.00329071	0.0150509
ENSG00000179913	B3GNT3	2472.1	-0.461957	0.0704572	-6.55656	5.51e-11	2.63e-10		ENSG00000275700	AATF	2369.24	-0.158262	0.0618346	-2.55944	0.010484	0.0390322
ENSG00000055950	MRPL43	2471.98	-0.933808	0.0698701	-13.3649	9.69e-41	1.33e-39		ENSG00000198380	GFPT1	2367.06	-0.167202	0.0613132	-2.72701	0.00639105	0.0262753
ENSG00000175602	CCDC85B	2466.97	-1.97392	0.0779536	-25.3217	1.84e-141	2.05e-139		ENSG00000115307	AUP1	2366.71	0.417054	0.0616761	6.762	1.36e-11	4.06e-10
ENSG00000006007	GDE1	2466.09	0.43082	0.0720184	5.98209	2.2e-09	9.39e-09		ENSG00000130741	EIF2S3	2364.78	0.00242103	0.0627324	0.038593	0.969215	0.984974
ENSG00000104872	PIH1D1	2462.82	-1.29033	0.071171	-18.13	1.85e-73	5.35e-72		ENSG00000107341	UBE2R2	2362.87	0.047234	0.0624175	0.756743	0.449204	0.634316
ENSG00000213699	SLC35F6	2457.93	-0.573617	0.0707584	-8.10669	5.2e-16	3.24e-15		ENSG00000104979	C19orf53	2362.28	-0.0433294	0.0643169	-0.673686	0.500511	0.677653
ENSG00000171793	CTPS1	2457.41	-0.630948	0.0711641	-8.8661	7.58e-19	5.34e-18		ENSG00000140983	RHOT2	2358.26	0.204665	0.0629142	3.25308	0.00114162	0.00621882
ENSG00000142002	DPP9	2456.97	-0.58039	0.071908	-8.07128	6.96e-16	4.31e-15		ENSG00000105968	H2AFV	2353.59	-0.123247	0.061935	-1.98994	0.0465978	0.126566
ENSG00000168883	USP39	2454.56	0.243587	0.0737189	3.30427	0.000952254	0.00233766		ENSG00000137509	PRCP	2352.57	0.232788	0.06333	3.67579	0.000237114	0.00160952
ENSG00000108039	XPNPEP1	2453.36	-0.49299	0.070328	-7.00987	2.39e-12	1.23e-11		ENSG00000111843	TMEM14C	2352.19	-0.0792089	0.0642321	-1.23317	0.217513	0.393682
ENSG00000178999	AURKB	2452.75	-1.01252	0.071629	-14.1356	2.29e-45	3.54e-44		ENSG00000247596	TWF2	2351.97	0.243504	0.0663367	3.67073	0.000241861	0.00163608
ENSG00000100116	GCAT	2452.21	-1.39354	0.0762546	-18.2749	1.31e-74	3.93e-73		ENSG00000177646	ACAD9	2349.82	-0.0234449	0.0610533	-0.384007	0.700973	0.829283
ENSG00000184207	PGP	2450.93	-1.19322	0.0747755	-15.9574	2.53e-57	5.11e-56		ENSG00000105486	LIG1	2348.42	0.0608514	0.0615181	0.989162	0.322584	0.514137
ENSG00000115806	GORASP2	2448.29	0.341231	0.07135	4.7825	1.73e-06	5.81e-06		ENSG00000179889	PDXDC1	2348.05	0.0197658	0.0613758	0.322045	0.747418	0.860808
ENSG00000184432	COPB2	2445.13	1.14491	0.0758804	15.0884	1.93e-51	3.43e-50		ENSG00000136059	VILL	2345.87	0.215002	0.0617029	3.48447	0.00049312	0.00302094
ENSG00000196743	GM2A	2444.1	-0.264841	0.0694208	-3.81501	0.000136175	0.000375036		ENSG00000149182	ARFGAP2	2344.47	0.167271	0.0615048	2.71964	0.00653533	0.0267282
ENSG00000155363	MOV10	2442.08	-0.514742	0.0696838	-7.38682	1.5e-13	8.32e-13		ENSG00000141349	G6PC3	2344.27	0.491721	0.0648958	7.57708	3.53e-14	1.45e-12
ENSG00000187244	BCAM	2441.34	-0.655061	0.0716592	-9.14134	6.17e-20	4.54e-19		ENSG00000115694	STK25	2342.6	0.107615	0.0614121	1.75234	0.0797156	0.19096
ENSG00000198736	MSRB1	2441.25	-1.07959	0.0706763	-15.2752	1.12e-52	2.03e-51		ENSG00000130826	DKC1	2337.92	-0.247482	0.0621533	-3.9818	6.84e-05	0.000543733
ENSG00000124155	PIGT	2440.58	-0.408922	0.0700519	-5.83742	5.3e-09	2.2e-08		ENSG00000070010	UFD1	2336.43	0.164885	0.0683067	2.41389	0.0157833	0.0544013
ENSG00000237649	KIFC1	2438.61	-0.706889	0.0697521	-10.1343	3.89e-24	3.33e-23		ENSG00000160932	LY6E	2335.11	0.0804137	0.0615283	1.30694	0.191234	0.35975
ENSG00000106266	SNX8	2435.55	-1.72335	0.075548	-22.8114	3.54e-115	2.35e-113		ENSG00000204568	MRPS18B	2334.13	0.0256125	0.0617675	0.414659	0.678392	0.812865
ENSG00000149532	CPSF7	2435.02	-0.175897	0.0708733	-2.48186	0.01307	0.0265479		ENSG00000160294	MCM3AP	2333.63	0.229068	0.0623675	3.67287	0.000239838	0.0016252
ENSG00000135316	SYNCRIP	2432.96	0.0928834	0.0693755	1.33885	0.18062	0.270061		ENSG00000095906	NUBP2	2332.82	0.200784	0.0635478	3.15958	0.00157998	0.00821815
ENSG00000123179	EBPL	2432.05	-0.174701	0.0706405	-2.4731	0.0133947	0.0271603		ENSG00000167106	FAM102A	2332.8	0.428859	0.0620398	6.91265	4.76e-12	1.49e-10
ENSG00000006712	PAF1	2431.89	-0.347585	0.0699874	-4.96639	6.82e-07	2.39e-06		ENSG00000183624	HMCES	2329.73	-0.100856	0.0619895	-1.62699	0.103739	0.23134
ENSG00000164237	CMBL	2430.92	0.787996	0.0703651	11.1987	4.14e-29	4.16e-28		ENSG00000187244	BCAM	2329.17	0.215821	0.0618718	3.4882	0.00048629	0.00298376
ENSG00000129625	REEP5	2428.37	-0.749303	0.0729919	-10.2656	1.01e-24	8.79e-24		ENSG00000138069	RAB1A	2328.76	-0.333614	0.0614565	-5.42846	5.68e-08	9.01e-07
ENSG00000142409	ZNF787	2428.27	-2.00527	0.078136	-25.6639	2.96e-145	3.64e-143		ENSG00000105726	ATP13A1	2328.09	0.425546	0.0631152	6.74236	1.56e-11	4.62e-10
ENSG00000125445	MRPS7	2427.25	-0.78239	0.0699826	-11.1798	5.12e-29	5.12e-28		ENSG00000101220	C20orf27	2326.35	0.578557	0.0637449	9.07614	1.12e-19	8.75e-18
ENSG00000152291	TGOLN2	2425.56	0.843274	0.0726957	11.6	4.12e-31	4.39e-30		ENSG00000095383	TBC1D2	2325.88	-0.0590224	0.0626053	-0.942769	0.345799	0.53642
ENSG00000135829	DHX9	2422.27	0.371835	0.0695027	5.34993	8.8e-08	3.31e-07		ENSG00000065911	MTHFD2	2324.61	-0.138906	0.0621615	-2.2346	0.0254437	0.0790701
ENSG00000141510	TP53	2419.02	-0.306569	0.0700722	-4.37504	1.21e-05	3.75e-05		ENSG00000109854	HTATIP2	2324.46	0.112861	0.0614566	1.83644	0.0662927	0.166191
ENSG00000170248	PDCD6IP	2418.33	1.20448	0.0734351	16.402	1.85e-60	3.95e-59		ENSG00000143368	SF3B4	2322.06	0.253709	0.064087	3.95882	7.53e-05	0.000588833
ENSG00000175634	RPS6KB2	2418.29	-1.52272	0.0713042	-21.3553	3.48e-101	1.8e-99		ENSG00000073008	PVR	2321.71	0.306657	0.0642069	4.77607	1.79e-06	2.1e-05
ENSG00000182704	TSKU	2417.35	-0.369915	0.0725293	-5.10021	3.39e-07	1.21e-06		ENSG00000158604	TMED4	2314.61	0.0953944	0.0632482	1.50825	0.13149	0.274765
ENSG00000141568	FOXK2	2416.29	0.192673	0.0698777	2.75728	0.0058284	0.012625		ENSG00000114354	TFG	2312.93	-0.198434	0.0650737	-3.04937	0.00229325	0.0112414
ENSG00000180398	MCFD2	2416.04	0.450934	0.0701762	6.42575	1.31e-10	6.09e-10		ENSG00000021355	SERPINB1	2312.66	-0.117903	0.0615446	-1.91574	0.0553988	0.144813
ENSG00000078902	TOLLIP	2415.83	-1.2593	0.0703472	-17.9012	1.15e-71	3.16e-70		ENSG00000039650	PNKP	2312.17	0.122103	0.0637829	1.91435	0.0555758	0.145179
ENSG00000112667	DNPH1	2415.38	-1.66164	0.0823777	-20.171	1.76e-90	7.23e-89		ENSG00000110108	TMEM109	2311.76	0.245391	0.06261	3.91935	8.88e-05	0.000676118
ENSG00000039650	PNKP	2412.45	-1.33038	0.0713227	-18.653	1.19e-77	3.72e-76		ENSG00000147383	NSDHL	2310.52	-0.125296	0.0613989	-2.04069	0.0412817	0.115491
ENSG00000108773	KAT2A	2412.02	-0.992832	0.0700037	-14.1826	1.17e-45	1.83e-44		ENSG00000129657	SEC14L1	2309.76	-0.00859789	0.0637022	-0.13497	0.892636	0.945503
ENSG00000176720	BOK	2411.84	-1.58357	0.0744219	-21.2782	1.81e-100	9.29e-99		ENSG00000166347	CYB5A	2307.09	-0.152484	0.062002	-2.45935	0.013919	0.0491578
ENSG00000188186	LAMTOR4	2405.73	-1.57361	0.0711966	-22.1024	3e-108	1.74e-106		ENSG00000160214	RRP1	2302	0.221664	0.0623186	3.55694	0.000375195	0.00239595
ENSG00000163362	INAVA	2404.67	-0.717748	0.0703247	-10.2062	1.86e-24	1.61e-23		ENSG00000103507	BCKDK	2300.96	0.17329	0.0617398	2.80678	0.00500397	0.0213884
ENSG00000176101	SSNA1	2403.5	-1.91354	0.0812048	-23.5643	8.95e-123	6.81e-121		ENSG00000044090	CUL7	2300.35	0.214484	0.061802	3.4705	0.000519486	0.00315777
ENSG00000159346	ADIPOR1	2402.02	-0.101522	0.069631	-1.458	0.14484	0.224201		ENSG00000099204	ABLIM1	2300.08	0.151403	0.0617412	2.45222	0.0141977	0.0499645
ENSG00000116863	ADPRHL2	2398.99	-1.44738	0.0711568	-20.3407	5.61e-92	2.42e-90		ENSG00000186193	SAPCD2	2297.3	-0.11424	0.0659818	-1.73139	0.0833817	0.197487
ENSG00000095383	TBC1D2	2398.98	-0.609659	0.0706663	-8.6273	6.28e-18	4.27e-17		ENSG00000132591	ERAL1	2296.29	0.164864	0.0619674	2.66049	0.00780271	0.0306423
ENSG00000085377	PREP	2397.95	0.22984	0.0705377	3.25839	0.00112045	0.00272725		ENSG00000141385	AFG3L2	2292.83	-0.0392425	0.0621148	-0.631773	0.527535	0.699767
ENSG00000159461	AMFR	2396.9	-0.346926	0.0696174	-4.98333	6.25e-07	2.19e-06		ENSG00000162063	CCNF	2290.84	0.154156	0.0619902	2.48677	0.0128907	0.0462204
ENSG00000130159	ECSIT	2391.81	-0.952403	0.0755492	-12.6064	1.95e-36	2.38e-35		ENSG00000169919	GUSB	2287.03	0.186337	0.0626962	2.97206	0.00295812	0.0138203
ENSG00000130741	EIF2S3	2386.15	0.88021	0.0720197	12.2218	2.38e-34	2.76e-33		ENSG00000134690	CDCA8	2285.6	0.11511	0.063148	1.82286	0.068325	0.169873
ENSG00000177646	ACAD9	2385.52	-0.386072	0.069941	-5.51996	3.39e-08	1.32e-07		ENSG00000124155	PIGT	2285.4	0.293012	0.066917	4.37874	1.19e-05	0.000117172
ENSG00000072501	SMC1A	2384.69	0.216641	0.0717218	3.02057	0.00252299	0.00582817		ENSG00000079112	CDH17	2282.61	-0.390546	0.0619782	-6.30134	2.95e-10	7.02e-09
ENSG00000114054	PCCB	2382.81	0.144846	0.0699871	2.06961	0.0384887	0.0711042		ENSG00000168883	USP39	2281.31	-0.0411116	0.0620424	-0.662637	0.507563	0.683146
ENSG00000053371	AKR7A2	2382.01	-1.22427	0.0735458	-16.6463	3.22e-62	7.16e-61		ENSG00000109736	MFSD10	2280.62	0.47429	0.0638675	7.42616	1.12e-13	4.22e-12
ENSG00000076067	RBMS2	2379.76	0.621181	0.0713535	8.70569	3.16e-18	2.17e-17		ENSG00000145494	NDUFS6	2279.78	0.0429792	0.0625842	0.686743	0.492245	0.671982
ENSG00000103152	MPG	2377.96	-1.3451	0.0746855	-18.0102	1.62e-72	4.57e-71		ENSG00000234127	TRIM26	2278.36	0.0804333	0.0625507	1.28589	0.198482	0.369504
ENSG00000197894	ADH5	2376.91	0.339206	0.0719069	4.71729	2.39e-06	7.9e-06		ENSG00000130414	NDUFA10	2275.64	-0.801902	0.0678919	-11.8115	3.41e-32	7.7e-30
ENSG00000097007	ABL1	2375.96	-0.14095	0.0699193	-2.01589	0.0438113	0.0795383		ENSG00000210135	MT-TN	2275.35	-0.159532	0.142393	-1.12037	0.262556	0.446905
ENSG00000134809	TIMM10	2374.61	-1.7822	0.0802166	-22.2174	2.33e-109	1.38e-107		ENSG00000025770	NCAPH2	2273.81	0.138234	0.0623092	2.21852	0.0265197	0.0814871
ENSG00000141971	MVB12A	2374.57	-1.31156	0.0763457	-17.1792	3.8e-66	9.34e-65		ENSG00000091542	ALKBH5	2273.77	0.274225	0.0629057	4.3593	1.3e-05	0.000126916
ENSG00000100162	CENPM	2370.66	-1.68061	0.0746139	-22.5241	2.41e-112	1.53e-110		ENSG00000142002	DPP9	2272.65	0.261346	0.065943	3.96321	7.39e-05	0.000580421
ENSG00000197448	GSTK1	2368.66	-0.354031	0.0704135	-5.02788	4.96e-07	1.76e-06		ENSG00000128524	ATP6V1F	2272.38	0.0693371	0.0632565	1.09613	0.273024	0.459274
ENSG00000102007	PLP2	2365.63	-1.14513	0.0713963	-16.0391	6.81e-58	1.39e-56		ENSG00000107581	EIF3A	2271.19	-0.428003	0.0648683	-6.59802	4.17e-11	1.15e-09
ENSG00000163993	S100P	2365.58	-0.925249	0.0887762	-10.4223	1.96e-25	1.75e-24		ENSG00000091527	CDV3	2269.37	-0.450571	0.0629763	-7.15461	8.39e-13	2.89e-11
ENSG00000176095	IP6K1	2365.34	-0.805898	0.071774	-11.2283	2.96e-29	2.99e-28		ENSG00000128626	MRPS12	2267.37	0.228715	0.0620368	3.68677	0.000227119	0.00154794
ENSG00000164896	FASTK	2365.32	-1.65433	0.0797794	-20.7364	1.63e-95	7.58e-94		ENSG00000140612	SEC11A	2266.68	-0.175748	0.0648326	-2.7108	0.00671215	0.0272899
ENSG00000088888	MAVS	2362.07	-0.253269	0.0705922	-3.58777	0.000333514	0.000876365		ENSG00000185043	CIB1	2264.48	0.180821	0.063866	2.83126	0.00463657	0.0201219
ENSG00000177370	TIMM22	2360.77	-1.3086	0.0746251	-17.5357	7.65e-69	1.97e-67		ENSG00000149269	PAK1	2264.22	0.0305264	0.0627902	0.486165	0.62685	0.775886
ENSG00000077150	NFKB2	2359.64	-1.37379	0.0768825	-17.8687	2.07e-71	5.63e-70		ENSG00000123136	DDX39A	2262.55	0.312251	0.0626521	4.98389	6.23e-07	8.02e-06
ENSG00000162736	NCSTN	2358.86	0.0917649	0.0712104	1.28865	0.197521	0.29113		ENSG00000189343	RPS2P46	2262.4	0.0351035	0.0644412	0.544736	0.585935	0.74607
ENSG00000162909	CAPN2	2358.06	-0.0951856	0.0727994	-1.30751	0.191041	0.283223		ENSG00000072682	P4HA2	2259.87	0.292444	0.064607	4.5265	6e-06	6.36e-05
ENSG00000104774	MAN2B1	2357.56	-0.826141	0.0722226	-11.4388	2.67e-30	2.79e-29		ENSG00000184990	SIVA1	2257.93	0.183149	0.0624228	2.934	0.00334625	0.0152634
ENSG00000197182	MIRLET7BHG	2355.88	-0.960464	0.0743191	-12.9235	3.32e-38	4.23e-37		ENSG00000131149	GSE1	2252.98	0.214099	0.0623032	3.4364	0.000589495	0.00353036
ENSG00000127838	PNKD	2355.19	-1.06596	0.0724774	-14.7074	5.78e-49	9.65e-48		ENSG00000113558	SKP1	2251.05	-0.133224	0.063462	-2.09927	0.0357933	0.103309
ENSG00000125652	ALKBH7	2352.91	-1.54955	0.0758177	-20.4378	7.71e-93	3.37e-91		ENSG00000143294	PRCC	2248.04	0.117866	0.0627589	1.87808	0.0603702	0.154948
ENSG00000179163	FUCA1	2351.76	0.316163	0.0721382	4.38275	1.17e-05	3.63e-05		ENSG00000143418	CERS2	2246.94	0.160057	0.0643957	2.48553	0.0129359	0.0463265
ENSG00000139645	ANKRD52	2351.16	-0.553698	0.0735068	-7.53261	4.97e-14	2.81e-13		ENSG00000096696	DSP	2245.1	-0.275251	0.0622983	-4.41828	9.95e-06	9.96e-05
ENSG00000204568	MRPS18B	2350.62	-0.290571	0.0709647	-4.09458	4.23e-05	0.000122972		ENSG00000125901	MRPS26	2244.07	0.0953709	0.0679098	1.40438	0.160207	0.316782
ENSG00000168646	AXIN2	2345.92	0.156721	0.0713779	2.19565	0.0281172	0.0535817		ENSG00000121060	TRIM25	2243.93	0.193113	0.0624682	3.09139	0.00199224	0.00992741
ENSG00000143393	PI4KB	2345.87	-0.547976	0.0720491	-7.60559	2.84e-14	1.62e-13		ENSG00000163950	SLBP	2243.21	-0.307556	0.0690839	-4.45192	8.51e-06	8.7e-05
ENSG00000117118	SDHB	2343.06	-0.0312372	0.0737854	-0.423352	0.672038	0.762678		ENSG00000101670	LIPG	2242.65	-0.0215111	0.06522	-0.329824	0.741533	0.8564
ENSG00000239306	RBM14	2341.08	-0.802249	0.0709529	-11.3068	1.21e-29	1.24e-28		ENSG00000124571	XPO5	2240.86	0.111115	0.0624417	1.77951	0.0751568	0.182987
ENSG00000096696	DSP	2338.97	0.627775	0.0727802	8.62562	6.37e-18	4.33e-17		ENSG00000116871	MAP7D1	2240.68	0.305651	0.0648612	4.71238	2.45e-06	2.81e-05
ENSG00000103051	COG4	2338.27	-0.888598	0.0705535	-12.5947	2.26e-36	2.75e-35		ENSG00000087586	AURKA	2240.54	-0.0840756	0.0625588	-1.34395	0.178966	0.342428
ENSG00000141101	NOB1	2335.72	-0.209417	0.0705488	-2.9684	0.00299355	0.00682613		ENSG00000145191	EIF2B5	2239.63	0.0728811	0.0629986	1.15687	0.247326	0.42964
ENSG00000168385	SEPTIN2	2333.99	0.806015	0.07116	11.3268	9.67e-30	9.89e-29		ENSG00000072062	PRKACA	2237.82	-0.0699545	0.0628766	-1.11257	0.265894	0.450896
ENSG00000146232	NFKBIE	2333.02	-1.49962	0.0728518	-20.5845	3.78e-94	1.72e-92		ENSG00000148229	POLE3	2237.68	-0.023618	0.0636827	-0.37087	0.710735	0.835197
ENSG00000131462	TUBG1	2332.94	-0.536933	0.0760624	-7.05912	1.68e-12	8.75e-12		ENSG00000135476	ESPL1	2237.45	0.349856	0.0623041	5.61529	1.96e-08	3.42e-07
ENSG00000277972	CISD3	2332.84	-1.75203	0.0739873	-23.6801	5.78e-124	4.47e-122		ENSG00000111540	RAB5B	2237.44	0.0165204	0.0636728	0.259459	0.795281	0.88811
ENSG00000100650	SRSF5	2332.02	0.323096	0.076082	4.24668	2.17e-05	6.52e-05		ENSG00000178057	NDUFAF3	2236.9	0.138023	0.0673193	2.05027	0.0403378	0.113336
ENSG00000101310	SEC23B	2331.93	0.169848	0.0720595	2.35705	0.0184208	0.036416		ENSG00000210140	MT-TC	2235.76	-0.17207	0.186434	-0.922956	0.35603	0.54663
ENSG00000129968	ABHD17A	2331.89	-1.12416	0.0710771	-15.8161	2.41e-56	4.75e-55		ENSG00000116209	TMEM59	2234.2	-0.0876442	0.0624557	-1.4033	0.160527	0.317221
ENSG00000104979	C19orf53	2331.33	-1.03887	0.0778509	-13.3444	1.28e-40	1.74e-39		ENSG00000022556	NLRP2	2234.18	0.0350114	0.063369	0.552501	0.580605	0.741373
ENSG00000104884	ERCC2	2330.65	-0.682227	0.0725975	-9.39739	5.59e-21	4.28e-20		ENSG00000107833	NPM3	2234.05	0.0749878	0.0654658	1.14545	0.252023	0.435282
ENSG00000065833	ME1	2328.39	1.24582	0.0752736	16.5505	1.59e-61	3.49e-60		ENSG00000159399	HK2	2233.62	0.460477	0.0628351	7.32834	2.33e-13	8.5e-12
ENSG00000023330	ALAS1	2322.28	0.0903285	0.0702525	1.28577	0.198524	0.292269		ENSG00000070087	PFN2	2231.49	-0.33196	0.0632617	-5.24741	1.54e-07	2.24e-06
ENSG00000105486	LIG1	2321.98	-0.824817	0.0722946	-11.4091	3.77e-30	3.91e-29		ENSG00000213619	NDUFS3	2229.67	0.00229279	0.0623787	0.036756	0.97068	0.985495
ENSG00000182872	RBM10	2313.37	-0.557848	0.0733127	-7.60916	2.76e-14	1.58e-13		ENSG00000086475	SEPHS1	2229.47	-0.0324722	0.0622915	-0.521295	0.602162	0.758756
ENSG00000149100	EIF3M	2311.75	0.76991	0.0732553	10.5099	7.77e-26	7.03e-25		ENSG00000116478	HDAC1	2228.86	-0.290525	0.0629292	-4.6167	3.9e-06	4.27e-05
ENSG00000146670	CDCA5	2310.09	-0.772737	0.0781381	-9.88938	4.63e-23	3.81e-22		ENSG00000105325	FZR1	2225.82	0.200362	0.0635271	3.15396	0.00161071	0.0083521
ENSG00000169683	LRRC45	2309.19	-1.91692	0.0757581	-25.3032	2.94e-141	3.2e-139		ENSG00000136527	TRA2B	2224.55	-0.272552	0.0628706	-4.33512	1.46e-05	0.000139962
ENSG00000005194	CIAPIN1	2306.93	-0.854964	0.0756429	-11.3026	1.27e-29	1.3e-28		ENSG00000155368	DBI	2217.74	-0.300015	0.143156	-2.09572	0.0361067	0.10406
ENSG00000113161	HMGCR	2306.8	2.19084	0.0774806	28.2759	6.83e-176	1.35e-173		ENSG00000087152	ATXN7L3	2216.66	0.124259	0.0645426	1.92523	0.0542005	0.142441
ENSG00000183734	ASCL2	2305	-1.37665	0.0807321	-17.052	3.38e-65	8.13e-64		ENSG00000167323	STIM1	2216.35	0.504291	0.0629251	8.01414	1.11e-15	5.52e-14
ENSG00000166189	HPS6	2302.37	-1.406	0.0730073	-19.2584	1.2e-82	4.17e-81		ENSG00000120738	EGR1	2216.34	-0.834332	0.0632281	-13.1956	9.3e-40	4.2e-37
ENSG00000186350	RXRA	2301.82	-0.783628	0.0727351	-10.7737	4.58e-27	4.32e-26		ENSG00000131899	LLGL1	2215.07	-0.398403	0.0642755	-6.19837	5.71e-10	1.28e-08
ENSG00000143106	PSMA5	2299.76	-0.16763	0.0718389	-2.33341	0.0196267	0.038525		ENSG00000149930	TAOK2	2212.55	0.267088	0.0647152	4.12713	3.67e-05	0.000317814
ENSG00000021355	SERPINB1	2299.23	0.34187	0.0711868	4.80244	1.57e-06	5.29e-06		ENSG00000143878	RHOB	2211.76	0.251232	0.0634143	3.96175	7.44e-05	0.000583593
ENSG00000227500	SCAMP4	2298.36	-1.07953	0.0789915	-13.6664	1.61e-42	2.33e-41		ENSG00000164078	MST1R	2211.75	0.341917	0.0652039	5.2438	1.57e-07	2.28e-06
ENSG00000170348	TMED10	2295.98	0.295605	0.070784	4.17615	2.96e-05	8.77e-05		ENSG00000113645	WWC1	2211.6	0.0889319	0.0638337	1.39318	0.163565	0.322033
ENSG00000072062	PRKACA	2295.48	-0.596615	0.0716492	-8.32688	8.3e-17	5.39e-16		ENSG00000072210	ALDH3A2	2208.15	-0.574471	0.0645315	-8.90219	5.48e-19	3.97e-17
ENSG00000104419	NDRG1	2295.08	-1.40682	0.0780318	-18.0288	1.16e-72	3.27e-71		ENSG00000144579	CTDSP1	2208.12	-0.0909637	0.0626505	-1.45192	0.146523	0.297348
ENSG00000133318	RTN3	2294.2	0.772866	0.0725576	10.6518	1.71e-26	1.58e-25		ENSG00000173120	KDM2A	2208.09	0.191331	0.063958	2.99151	0.00277597	0.0131047
ENSG00000129187	DCTD	2293.21	0.0962246	0.0709486	1.35626	0.175017	0.263095		ENSG00000184207	PGP	2205.09	0.087057	0.07017	1.24066	0.214732	0.389673
ENSG00000104907	TRMT1	2293.05	-1.47716	0.0748901	-19.7243	1.33e-86	5.06e-85		ENSG00000100650	SRSF5	2203.33	-0.485725	0.0650246	-7.46987	8.03e-14	3.1e-12
ENSG00000239672	NME1	2292.62	-1.49273	0.0736449	-20.2694	2.4e-91	1.01e-89		ENSG00000103326	CAPN15	2202.39	0.115672	0.0626992	1.84488	0.0650557	0.163579
ENSG00000148730	EIF4EBP2	2292.04	0.168559	0.072809	2.31508	0.0206084	0.0402858		ENSG00000185236	RAB11B	2199.84	0.182304	0.0669479	2.72308	0.00646767	0.0264847
ENSG00000143153	ATP1B1	2288.95	0.755842	0.0730213	10.351	4.14e-25	3.66e-24		ENSG00000054116	TRAPPC3	2198.67	0.223273	0.0646019	3.45614	0.000547976	0.00331551
ENSG00000172590	MRPL52	2287.74	-1.24465	0.0744131	-16.7262	8.45e-63	1.9e-61		ENSG00000122203	KIAA1191	2198.46	-0.273995	0.0653305	-4.19399	2.74e-05	0.000244911
ENSG00000079112	CDH17	2287.01	0.645637	0.0718971	8.98001	2.71e-19	1.94e-18		ENSG00000100422	CERK	2195.39	0.28782	0.0632098	4.5534	5.28e-06	5.65e-05
ENSG00000166123	GPT2	2283.01	-0.200631	0.0754508	-2.6591	0.00783505	0.0165894		ENSG00000090487	SPG21	2192.49	0.132206	0.0630417	2.09711	0.0359835	0.103807
ENSG00000169188	APEX2	2282.47	-0.983576	0.0738229	-13.3235	1.69e-40	2.3e-39		ENSG00000106009	BRAT1	2190.66	0.179964	0.069427	2.59214	0.00953814	0.0361643
ENSG00000130826	DKC1	2281.47	0.190548	0.0726034	2.6245	0.00867764	0.0182366		ENSG00000102007	PLP2	2189.43	0.353124	0.0633979	5.56997	2.55e-08	4.3e-07
ENSG00000103512	NOMO1	2276.93	0.208653	0.0730356	2.85687	0.00427847	0.00949178		ENSG00000113552	GNPDA1	2188.57	-0.0280691	0.0643877	-0.435939	0.662881	0.800746
ENSG00000112651	MRPL2	2276.78	-1.00304	0.0740445	-13.5465	8.31e-42	1.17e-40		ENSG00000186283	TOR3A	2187.3	0.232615	0.0639554	3.63714	0.000275685	0.00183011
ENSG00000116670	MAD2L2	2276.73	-1.16084	0.0786851	-14.7529	2.95e-49	4.95e-48		ENSG00000084463	WBP11	2186.57	-0.0340569	0.0639028	-0.532949	0.594069	0.752108
ENSG00000116478	HDAC1	2274.6	-0.583639	0.0727702	-8.0203	1.05e-15	6.47e-15		ENSG00000112576	CCND3	2182.56	0.313854	0.06614	4.7453	2.08e-06	2.41e-05
ENSG00000112576	CCND3	2273.05	-1.57013	0.0744416	-21.0921	9.4e-99	4.59e-97		ENSG00000123472	ATPAF1	2182.16	-0.297912	0.0647149	-4.60346	4.16e-06	4.53e-05
ENSG00000141385	AFG3L2	2271.33	0.307219	0.0728919	4.21472	2.5e-05	7.46e-05		ENSG00000100284	TOM1	2180.83	0.202984	0.0629466	3.2247	0.00126105	0.00676899
ENSG00000145555	MYO10	2270.73	0.787951	0.0715953	11.0056	3.59e-28	3.5e-27		ENSG00000179913	B3GNT3	2180.82	0.398361	0.0629167	6.33157	2.43e-10	5.89e-09
ENSG00000101266	CSNK2A1	2270.44	0.657304	0.071805	9.15402	5.49e-20	4.04e-19		ENSG00000163882	POLR2H	2180.64	0.0643666	0.0629981	1.02172	0.306913	0.497479
ENSG00000183624	HMCES	2269.32	-0.386483	0.0714482	-5.40929	6.33e-08	2.4e-07		ENSG00000213593	TMX2	2180.17	0.370386	0.0641217	5.77629	7.64e-09	1.43e-07
ENSG00000170606	HSPA4	2266.94	0.588815	0.072999	8.06606	7.26e-16	4.49e-15		ENSG00000153395	LPCAT1	2179.55	0.417395	0.0632447	6.59968	4.12e-11	1.14e-09
ENSG00000110048	OSBP	2266.87	0.889749	0.0737469	12.0649	1.62e-33	1.83e-32		ENSG00000143384	MCL1	2177.42	-0.182683	0.0630368	-2.89803	0.00375514	0.0168549
ENSG00000196367	TRRAP	2266.86	0.585469	0.0713975	8.20013	2.4e-16	1.52e-15		ENSG00000162430	SELENON	2176.45	0.219841	0.0629247	3.49372	0.000476344	0.00293654
ENSG00000204371	EHMT2	2265.19	-1.15735	0.0721473	-16.0415	6.55e-58	1.34e-56		ENSG00000170248	PDCD6IP	2175.66	-0.376066	0.0671667	-5.59899	2.16e-08	3.71e-07
ENSG00000185803	SLC52A2	2264.16	-1.37338	0.08361	-16.426	1.25e-60	2.67e-59		ENSG00000164611	PTTG1	2174.03	-0.213803	0.0663625	-3.22175	0.00127412	0.00682048
ENSG00000172819	RARG	2263.68	-0.328844	0.070968	-4.6337	3.59e-06	1.17e-05		ENSG00000119403	PHF19	2173.42	0.0918292	0.0631788	1.45348	0.14609	0.296829
ENSG00000143294	PRCC	2262.64	-0.539802	0.077862	-6.9328	4.13e-12	2.1e-11		ENSG00000143977	SNRPG	2173.32	-0.202669	0.0681535	-2.97371	0.00294224	0.0137515
ENSG00000171617	ENC1	2262.31	0.702688	0.0717671	9.79123	1.23e-22	9.93e-22		ENSG00000140545	MFGE8	2170.6	0.0469097	0.0634657	0.739135	0.459825	0.644282
ENSG00000175220	ARHGAP1	2261.49	-0.570548	0.0712176	-8.01133	1.13e-15	6.95e-15		ENSG00000182054	IDH2	2168.94	-0.105969	0.0634555	-1.66997	0.0949249	0.216073
ENSG00000180891	CUEDC1	2261.22	-0.904194	0.0771842	-11.7147	1.07e-31	1.16e-30		ENSG00000168268	NT5DC2	2167.9	0.376733	0.0633476	5.94707	2.73e-09	5.57e-08
ENSG00000105402	NAPA	2259.61	-1.21837	0.0776011	-15.7004	1.5e-55	2.89e-54		ENSG00000048828	FAM120A	2167.21	0.0425273	0.063651	0.668133	0.504049	0.680287
ENSG00000177030	DEAF1	2259.41	-1.00965	0.0733206	-13.7703	3.85e-43	5.62e-42		ENSG00000127445	PIN1	2166.71	0.191518	0.0632736	3.02683	0.00247133	0.0119351
ENSG00000113732	ATP6V0E1	2257.55	-0.566435	0.0756828	-7.48433	7.19e-14	4.04e-13		ENSG00000104915	STX10	2166.35	-0.0653603	0.0637674	-1.02498	0.305372	0.495734
ENSG00000108784	NAGLU	2254.31	-0.983619	0.072095	-13.6434	2.21e-42	3.18e-41		ENSG00000185650	ZFP36L1	2165.52	0.0280441	0.0634594	0.441922	0.658545	0.797528
ENSG00000188522	FAM83G	2253.2	-1.17972	0.0725151	-16.2686	1.65e-59	3.46e-58		ENSG00000174775	HRAS	2164.57	0.39543	0.0635849	6.21893	5.01e-10	1.14e-08
ENSG00000100226	GTPBP1	2252.17	-0.494809	0.0728216	-6.79481	1.08e-11	5.38e-11		ENSG00000135316	SYNCRIP	2164.37	-0.274561	0.063718	-4.309	1.64e-05	0.000155395
ENSG00000022556	NLRP2	2251.03	0.101885	0.0778628	1.30852	0.190698	0.282837		ENSG00000103051	COG4	2163.62	0.259104	0.0633667	4.08896	4.33e-05	0.000366548
ENSG00000125398	SOX9	2250.53	0.619948	0.0745172	8.31954	8.83e-17	5.72e-16		ENSG00000197965	MPZL1	2163.29	0.239314	0.0632576	3.78316	0.000154849	0.00110338
ENSG00000148290	SURF1	2248.41	-1.52641	0.0741798	-20.5771	4.4e-94	1.99e-92		ENSG00000198951	NAGA	2163.05	0.346485	0.0634118	5.46404	4.65e-08	7.49e-07
ENSG00000162063	CCNF	2248.31	-0.48798	0.070995	-6.87344	6.27e-12	3.16e-11		ENSG00000169241	SLC50A1	2162.01	-0.021858	0.0644592	-0.339098	0.734536	0.85066
ENSG00000198952	SMG5	2247.14	-0.914291	0.0775382	-11.7915	4.32e-32	4.72e-31		ENSG00000149925	ALDOA	2161.17	-0.167687	0.0650152	-2.57921	0.0099028	0.0372107
ENSG00000121060	TRIM25	2246.94	-0.520117	0.0729849	-7.12636	1.03e-12	5.44e-12		ENSG00000185721	DRG1	2160.51	2.28e-06	0.0638789	3.58e-05	0.999971	0.999971
ENSG00000128567	PODXL	2244.94	0.215007	0.0715261	3.006	0.00264713	0.00609553		ENSG00000204560	DHX16	2160.47	0.115834	0.0635251	1.82344	0.0682374	0.169799
ENSG00000148297	MED22	2243.77	-1.48699	0.0735292	-20.2231	6.13e-91	2.57e-89		ENSG00000005194	CIAPIN1	2160.32	0.251824	0.0637217	3.95193	7.75e-05	0.000604052
ENSG00000141002	TCF25	2243.76	-0.557126	0.0722556	-7.71048	1.25e-14	7.31e-14		ENSG00000149357	LAMTOR1	2160.1	0.253583	0.0637471	3.97796	6.95e-05	0.000550732
ENSG00000107959	PITRM1	2243.65	0.244823	0.0718888	3.40558	0.000660236	0.00166095		ENSG00000185359	HGS	2159.95	0.0145489	0.0638288	0.227937	0.819695	0.902697
ENSG00000139579	NABP2	2240.25	-0.765041	0.08135	-9.40432	5.24e-21	4.01e-20		ENSG00000172590	MRPL52	2156.7	0.147078	0.064089	2.2949	0.021739	0.0699262
ENSG00000265354	TIMM23	2239.58	-0.338261	0.0720343	-4.69584	2.66e-06	8.75e-06		ENSG00000155465	SLC7A7	2153.77	0.18983	0.0636802	2.98099	0.00287317	0.0134769
ENSG00000106537	TSPAN13	2239.39	0.638877	0.0717719	8.90149	5.51e-19	3.91e-18		ENSG00000157954	WIPI2	2152.8	0.206183	0.063376	3.25334	0.00114059	0.0062161
ENSG00000117395	EBNA1BP2	2235.03	-0.602951	0.0734628	-8.20757	2.26e-16	1.43e-15		ENSG00000182704	TSKU	2151.57	0.42754	0.0665802	6.42143	1.35e-10	3.39e-09
ENSG00000185551	NR2F2	2233.61	0.632406	0.0767098	8.24413	1.66e-16	1.06e-15		ENSG00000101412	E2F1	2149.85	0.099153	0.0640585	1.54785	0.121658	0.258636
ENSG00000183011	NAA38	2233.07	-1.86715	0.177318	-10.53	6.29e-26	5.71e-25		ENSG00000099917	MED15	2147.62	0.124266	0.0642648	1.93366	0.0531546	0.140321
ENSG00000136997	MYC	2233.04	-8.22e-05	0.0720735	-0.00113989	0.99909	0.999287		ENSG00000123975	CKS2	2145.74	-0.0829207	0.0675015	-1.22843	0.219287	0.395733
ENSG00000205250	E2F4	2232.59	-0.44131	0.0726523	-6.07427	1.25e-09	5.38e-09		ENSG00000023228	NDUFS1	2144.72	-0.407564	0.0662294	-6.15382	7.56e-10	1.67e-08
ENSG00000130165	ELOF1	2231.73	-1.66164	0.0806718	-20.5976	2.88e-94	1.32e-92		ENSG00000060237	WNK1	2144.4	0.0196772	0.063947	0.307711	0.758302	0.866333
ENSG00000022277	RTF2	2230.36	-0.0750123	0.071241	-1.05294	0.29237	0.401949		ENSG00000155363	MOV10	2144.4	-0.398804	0.0639275	-6.23839	4.42e-10	1.02e-08
ENSG00000168765	GSTM4	2229.25	-0.880153	0.0716823	-12.2785	1.18e-34	1.38e-33		ENSG00000013573	DDX11	2143.68	0.270098	0.064519	4.18634	2.83e-05	0.000252539
ENSG00000034152	MAP2K3	2219.17	-1.16805	0.0730255	-15.9952	1.38e-57	2.8e-56		ENSG00000115207	GTF3C2	2143.59	0.220569	0.0662596	3.32887	0.000872	0.00494021
ENSG00000143368	SF3B4	2218.84	-1.01052	0.0855591	-11.8108	3.43e-32	3.77e-31		ENSG00000172046	USP19	2141.56	0.106748	0.063558	1.67953	0.0930478	0.213288
ENSG00000147457	CHMP7	2218.53	0.0230603	0.0753503	0.306041	0.759574	0.830602		ENSG00000170606	HSPA4	2139.68	-0.406972	0.0642505	-6.33414	2.39e-10	5.81e-09
ENSG00000054116	TRAPPC3	2218.35	-0.826201	0.0728658	-11.3387	8.44e-30	8.67e-29		ENSG00000167548	KMT2D	2138.96	0.546632	0.0702772	7.77824	7.35e-15	3.3e-13
ENSG00000165672	PRDX3	2217.73	0.613187	0.0729637	8.40401	4.31e-17	2.84e-16		ENSG00000126822	PLEKHG3	2138.53	0.184949	0.0657181	2.81428	0.00488864	0.0209947
ENSG00000126749	EMG1	2217.72	-0.952539	0.0864274	-11.0213	3.02e-28	2.95e-27		ENSG00000241973	PI4KA	2136.08	-0.276213	0.0642141	-4.30144	1.7e-05	0.000160149
ENSG00000197070	ARRDC1	2217.55	-0.967086	0.0804033	-12.0279	2.53e-33	2.85e-32		ENSG00000139579	NABP2	2134.13	0.277294	0.0640839	4.32705	1.51e-05	0.000144127
ENSG00000110697	PITPNM1	2216.95	-1.20341	0.0729784	-16.49	4.33e-61	9.44e-60		ENSG00000180304	OAZ2	2134.06	0.170526	0.0634513	2.68751	0.00719869	0.0287762
ENSG00000072682	P4HA2	2215.5	-0.868967	0.0719661	-12.0747	1.44e-33	1.63e-32		ENSG00000139405	RITA1	2133.96	0.156856	0.0642482	2.4414	0.0146304	0.0511781
ENSG00000106683	LIMK1	2215.48	-0.503252	0.0719583	-6.99366	2.68e-12	1.38e-11		ENSG00000151503	NCAPD3	2132	-0.0709323	0.0652396	-1.08726	0.276923	0.46437
ENSG00000136527	TRA2B	2207.26	-0.207569	0.072826	-2.85021	0.00436908	0.00967308		ENSG00000164976	MYORG	2129.97	0.136478	0.0648577	2.10426	0.0353554	0.102347
ENSG00000172922	RNASEH2C	2203.67	-2.15172	0.0752611	-28.5901	8.93e-180	1.86e-177		ENSG00000141580	WDR45B	2127.5	-0.0488455	0.0654714	-0.746059	0.455632	0.640009
ENSG00000174996	KLC2	2201.61	-1.06001	0.0753653	-14.065	6.23e-45	9.52e-44		ENSG00000103005	USB1	2126.74	0.443197	0.0653964	6.77708	1.23e-11	3.68e-10
ENSG00000140497	SCAMP2	2201.47	-0.490657	0.0726202	-6.75648	1.41e-11	6.97e-11		ENSG00000164897	TMUB1	2126.12	0.130817	0.0642761	2.03523	0.0418277	0.116796
ENSG00000161091	MFSD12	2201.45	-1.67926	0.0741393	-22.65	1.39e-113	9.03e-112		ENSG00000099282	TSPAN15	2125.18	0.167188	0.063512	2.63238	0.00847879	0.0328581
ENSG00000091542	ALKBH5	2200.87	-0.419207	0.0719467	-5.82664	5.66e-09	2.34e-08		ENSG00000087111	PIGS	2124.52	0.331819	0.0644618	5.14754	2.64e-07	3.67e-06
ENSG00000140521	POLG	2200.78	-0.163121	0.0719642	-2.2667	0.0234085	0.0452082		ENSG00000104897	SF3A2	2124.28	0.167592	0.0640415	2.61693	0.00887246	0.0341025
ENSG00000167969	ECI1	2198.71	-1.26692	0.0726684	-17.4343	4.53e-68	1.15e-66		ENSG00000147457	CHMP7	2122.47	0.0232259	0.0637448	0.364357	0.715591	0.838479
ENSG00000013573	DDX11	2198.24	-0.924428	0.0730196	-12.66	9.85e-37	1.22e-35		ENSG00000126107	HECTD3	2121.24	0.309947	0.0659664	4.69855	2.62e-06	2.99e-05
ENSG00000108479	GALK1	2197.68	-1.70742	0.0741925	-23.0134	3.43e-117	2.36e-115		ENSG00000058085	LAMC2	2120.37	0.347493	0.0686073	5.06496	4.08e-07	5.44e-06
ENSG00000147684	NDUFB9	2195.97	-0.959656	0.0735681	-13.0444	6.83e-39	8.91e-38		ENSG00000176986	SEC24C	2120.16	0.253657	0.0656878	3.86155	0.00011267	0.000834195
ENSG00000087074	PPP1R15A	2195.47	-0.704518	0.0741408	-9.50242	2.05e-21	1.59e-20		ENSG00000135124	P2RX4	2120.05	0.392693	0.0636467	6.16989	6.83e-10	1.52e-08
ENSG00000143418	CERS2	2193.21	0.150021	0.0735074	2.0409	0.0412609	0.0756042		ENSG00000196465	MYL6B	2119.78	0.0408502	0.0650601	0.627883	0.53008	0.701639
ENSG00000140416	TPM1	2192.43	-0.316532	0.0719843	-4.39724	1.1e-05	3.4e-05		ENSG00000167962	ZNF598	2113.94	0.201462	0.0636157	3.16686	0.00154092	0.00803989
ENSG00000132471	WBP2	2191.62	-0.448105	0.0716093	-6.25764	3.91e-10	1.75e-09		ENSG00000140521	POLG	2113.18	0.13861	0.0683259	2.02866	0.0424933	0.118121
ENSG00000134779	TPGS2	2190.23	0.118908	0.0729568	1.62984	0.103136	0.168393		ENSG00000160049	DFFA	2111.82	0.128335	0.0639645	2.00635	0.044819	0.122928
ENSG00000151929	BAG3	2189.02	-0.155592	0.0731478	-2.12708	0.0334131	0.0625777		ENSG00000133612	AGAP3	2109.58	0.0596767	0.0642441	0.928906	0.352938	0.543604
ENSG00000198793	MTOR	2187.19	0.505827	0.0808259	6.25824	3.89e-10	1.75e-09		ENSG00000122729	ACO1	2105.9	-0.0766745	0.0656227	-1.16841	0.242639	0.424069
ENSG00000048828	FAM120A	2187.05	0.595425	0.073235	8.13034	4.28e-16	2.68e-15		ENSG00000166135	HIF1AN	2105.42	0.067985	0.0639355	1.06334	0.287629	0.475604
ENSG00000101412	E2F1	2184.82	-1.24327	0.0755327	-16.4601	7.1e-61	1.53e-59		ENSG00000116161	CACYBP	2104.93	-0.22465	0.064218	-3.49823	0.000468353	0.0028964
ENSG00000130748	TMEM160	2184.34	-1.74129	0.0940494	-18.5146	1.57e-76	4.89e-75		ENSG00000117395	EBNA1BP2	2103.31	-0.0970072	0.0639259	-1.51749	0.129142	0.270872
ENSG00000113716	HMGXB3	2181.05	-0.549874	0.0725054	-7.5839	3.35e-14	1.91e-13		ENSG00000111424	VDR	2102.15	-0.0396056	0.0643976	-0.615016	0.538544	0.70869
ENSG00000141759	TXNL4A	2176.88	-1.12753	0.077169	-14.6112	2.38e-48	3.93e-47		ENSG00000166681	BEX3	2101.71	-0.0766291	0.064677	-1.1848	0.236098	0.416602
ENSG00000171130	ATP6V0E2	2172.23	-1.54769	0.077138	-20.0638	1.53e-89	6.21e-88		ENSG00000140497	SCAMP2	2100.12	0.215204	0.067746	3.17662	0.00149	0.00780538
ENSG00000116521	SCAMP3	2170.26	-0.915089	0.0801629	-11.4154	3.5e-30	3.64e-29		ENSG00000164466	SFXN1	2100.05	0.083236	0.0648336	1.28384	0.199198	0.370425
ENSG00000171222	SCAND1	2169.46	-1.60177	0.0778889	-20.5648	5.67e-94	2.56e-92		ENSG00000237441	RGL2	2099.3	0.170808	0.0661887	2.58063	0.0098621	0.0371052
ENSG00000091490	SEL1L3	2167.37	0.74068	0.0727334	10.1835	2.35e-24	2.02e-23		ENSG00000120733	KDM3B	2096.55	0.0489157	0.0642851	0.760918	0.446706	0.632233
ENSG00000104897	SF3A2	2166.07	-0.885231	0.0726596	-12.1833	3.82e-34	4.42e-33		ENSG00000157483	MYO1E	2093.88	0.0753517	0.0640035	1.17731	0.239074	0.420212
ENSG00000052802	MSMO1	2163.78	2.28632	0.0785402	29.1102	2.67e-186	7.13e-184		ENSG00000119421	NDUFA8	2091.24	0.0898848	0.0640373	1.40363	0.160428	0.317078
ENSG00000070087	PFN2	2163.72	0.814792	0.0794264	10.2585	1.08e-24	9.43e-24		ENSG00000242485	MRPL20	2091.14	0.0236137	0.0669271	0.352827	0.724218	0.844236
ENSG00000196655	TRAPPC4	2163.71	-0.962601	0.0741512	-12.9816	1.56e-38	2.01e-37		ENSG00000162734	PEA15	2089.83	0.570438	0.0646677	8.82107	1.13e-18	7.53e-17
ENSG00000160049	DFFA	2163.61	-0.406739	0.0733857	-5.54248	2.98e-08	1.16e-07		ENSG00000167110	GOLGA2	2087.52	-0.0305187	0.0652165	-0.46796	0.639813	0.784003
ENSG00000132600	PRMT7	2161.36	-1.27924	0.0744742	-17.177	3.95e-66	9.69e-65		ENSG00000167969	ECI1	2087.08	0.232264	0.0658174	3.52892	0.000417256	0.00263165
ENSG00000106400	ZNHIT1	2161.36	-1.18138	0.0924611	-12.777	2.2e-37	2.76e-36		ENSG00000131242	RAB11FIP4	2086.51	0.149226	0.0641522	2.32613	0.0200116	0.065589
ENSG00000101199	ARFGAP1	2161.32	-1.18325	0.0735748	-16.0823	3.39e-58	6.97e-57		ENSG00000227500	SCAMP4	2086.05	0.379549	0.0651225	5.82824	5.6e-09	1.08e-07
ENSG00000131828	PDHA1	2160.51	-0.270751	0.0762951	-3.54873	0.000387089	0.00100655		ENSG00000138430	OLA1	2085.94	-0.371075	0.0661324	-5.61109	2.01e-08	3.49e-07
ENSG00000171813	PWWP2B	2158.42	-1.43458	0.0802835	-17.8689	2.06e-71	5.63e-70		ENSG00000141552	ANAPC11	2085.15	0.134397	0.0659775	2.03701	0.0416488	0.116379
ENSG00000172046	USP19	2158.05	-0.408942	0.072328	-5.654	1.57e-08	6.25e-08		ENSG00000184007	PTP4A2	2084.83	-0.28636	0.0658635	-4.34778	1.38e-05	0.000133214
ENSG00000171159	C9orf16	2156.69	-1.69074	0.0754749	-22.4013	3.82e-111	2.38e-109		ENSG00000152102	FAM168B	2084.62	0.285889	0.0643772	4.44084	8.96e-06	9.06e-05
ENSG00000092201	SUPT16H	2156.07	0.541764	0.0757004	7.15668	8.27e-13	4.39e-12		ENSG00000105552	BCAT2	2083.71	-0.243966	0.0641013	-3.80594	0.000141264	0.00101882
ENSG00000115286	NDUFS7	2153.78	-1.53548	0.0912411	-16.8288	1.5e-63	3.44e-62		ENSG00000108010	GLRX3	2083.35	-0.0778503	0.0657854	-1.1834	0.236652	0.417127
ENSG00000138760	SCARB2	2153.51	1.00569	0.0755298	13.3151	1.89e-40	2.57e-39		ENSG00000100242	SUN2	2083.34	0.277838	0.0651677	4.26344	2.01e-05	0.000187132
ENSG00000116455	WDR77	2152.99	-0.843433	0.0727141	-11.5993	4.15e-31	4.43e-30		ENSG00000156709	AIFM1	2083.21	-0.0766627	0.064957	-1.18021	0.237918	0.41843
ENSG00000124571	XPO5	2152.93	0.466323	0.0746299	6.24847	4.14e-10	1.85e-09		ENSG00000146733	PSPH	2081.2	-0.392691	0.0698044	-5.62559	1.85e-08	3.26e-07
ENSG00000150459	SAP18	2152.64	-0.387502	0.0797233	-4.86059	1.17e-06	4e-06		ENSG00000167721	TSR1	2079.7	-0.012315	0.0640865	-0.192162	0.847615	0.919798
ENSG00000087152	ATXN7L3	2152.55	-0.209398	0.0746326	-2.80572	0.0050205	0.0110113		ENSG00000126456	IRF3	2077.78	0.0992427	0.0654628	1.51602	0.129515	0.271389
ENSG00000113719	ERGIC1	2152.15	-0.491941	0.0724729	-6.78794	1.14e-11	5.63e-11		ENSG00000117419	ERI3	2077.7	0.143325	0.0647446	2.21369	0.0268498	0.0822219
ENSG00000149269	PAK1	2152.14	0.0993949	0.0839669	1.18374	0.236517	0.337817		ENSG00000115457	IGFBP2	2077.09	0.596289	0.0656321	9.08532	1.03e-19	8.1e-18
ENSG00000120889	TNFRSF10B	2151.93	0.0765984	0.0735673	1.0412	0.297782	0.408027		ENSG00000177479	ARIH2	2074.97	0.0751681	0.0666262	1.12821	0.259232	0.443451
ENSG00000123395	ATG101	2150.59	-1.7435	0.0768448	-22.6886	5.8e-114	3.78e-112		ENSG00000135047	CTSL	2074.37	0.104888	0.0645821	1.6241	0.104355	0.232361
ENSG00000091409	ITGA6	2150.1	1.02638	0.0816786	12.566	3.25e-36	3.95e-35		ENSG00000160796	NBEAL2	2072.83	0.256777	0.0649474	3.95361	7.7e-05	0.000600615
ENSG00000099204	ABLIM1	2149.7	0.997099	0.0737092	13.5275	1.08e-41	1.51e-40		ENSG00000148843	PDCD11	2072.17	0.196823	0.0655145	3.00427	0.00266219	0.012654
ENSG00000213593	TMX2	2149.38	-0.426315	0.0767259	-5.55634	2.75e-08	1.08e-07		ENSG00000204619	PPP1R11	2071.35	0.154901	0.0643248	2.4081	0.0160356	0.0551576
ENSG00000175029	CTBP2	2147.53	0.662006	0.073865	8.96237	3.18e-19	2.27e-18		ENSG00000091136	LAMB1	2069.51	0.0117713	0.0647759	0.181723	0.8558	0.924364
ENSG00000087088	BAX	2147.48	-1.50821	0.079725	-18.9177	8.16e-80	2.66e-78		ENSG00000104522	TSTA3	2066.57	0.371574	0.065697	5.65587	1.55e-08	2.78e-07
ENSG00000111652	COPS7A	2146.09	-0.393884	0.075896	-5.18979	2.11e-07	7.69e-07		ENSG00000146540	C7orf50	2064.87	0.149457	0.0653681	2.2864	0.022231	0.0710981
ENSG00000099899	TRMT2A	2145.1	-1.80636	0.0806297	-22.4031	3.67e-111	2.29e-109		ENSG00000103222	ABCC1	2062.09	0.214802	0.0707725	3.03511	0.0024045	0.0116865
ENSG00000135632	SMYD5	2137.74	-0.920685	0.0734235	-12.5394	4.55e-36	5.51e-35		ENSG00000104884	ERCC2	2061.93	0.114041	0.0718467	1.58728	0.112449	0.24486
ENSG00000113552	GNPDA1	2137.42	-0.00825713	0.0746097	-0.110671	0.911877	0.94015		ENSG00000094804	CDC6	2061.46	-0.236646	0.0677447	-3.4932	0.000477264	0.00294067
ENSG00000130770	ATP5IF1	2136.97	-0.59458	0.0782644	-7.59707	3.03e-14	1.73e-13		ENSG00000166886	NAB2	2059.52	-0.439134	0.065338	-6.72096	1.81e-11	5.29e-10
ENSG00000114993	RTKN	2135.26	-1.10025	0.0736266	-14.9437	1.71e-50	2.96e-49		ENSG00000198218	QRICH1	2059.39	0.0656743	0.0667538	0.983828	0.3252	0.516714
ENSG00000103024	NME3	2134.13	-1.92713	0.0758115	-25.42	1.52e-142	1.76e-140		ENSG00000160685	ZBTB7B	2057.64	0.265422	0.0645382	4.11263	3.91e-05	0.000335744
ENSG00000116161	CACYBP	2132.22	0.100274	0.0723278	1.38639	0.165628	0.250926		ENSG00000120705	ETF1	2055.31	-0.38544	0.0668474	-5.76597	8.12e-09	1.51e-07
ENSG00000130479	MAP1S	2131.96	-1.16092	0.0739197	-15.7052	1.39e-55	2.69e-54		ENSG00000141759	TXNL4A	2052.2	0.158232	0.0684231	2.31256	0.0207468	0.0673616
ENSG00000108840	HDAC5	2131.39	-0.679253	0.0734463	-9.24829	2.28e-20	1.71e-19		ENSG00000143393	PI4KB	2049.49	0.222726	0.0678521	3.28252	0.00102884	0.00570228
ENSG00000090487	SPG21	2130.99	0.136779	0.0779648	1.75437	0.0793665	0.134112		ENSG00000164237	CMBL	2049.39	-0.270179	0.0653042	-4.13724	3.52e-05	0.000306402
ENSG00000139880	CDH24	2129.64	-1.0654	0.07519	-14.1694	1.42e-45	2.2e-44		ENSG00000149782	PLCB3	2049.04	-0.336215	0.0648995	-5.18056	2.21e-07	3.12e-06
ENSG00000101158	NELFCD	2128.63	0.0220057	0.0734367	0.299656	0.76444	0.834761		ENSG00000103148	NPRL3	2048.79	0.256916	0.0663865	3.87	0.000108836	0.00080938
ENSG00000143314	MRPL24	2127.77	-1.27358	0.0828605	-15.3702	2.59e-53	4.79e-52		ENSG00000108784	NAGLU	2047.88	0.318601	0.0668928	4.76286	1.91e-06	2.23e-05
ENSG00000113558	SKP1	2127.69	0.106309	0.0793395	1.33993	0.180269	0.269722		ENSG00000143641	GALNT2	2046.92	0.251244	0.0650415	3.86283	0.00011208	0.000831478
ENSG00000204619	PPP1R11	2126.21	-0.787906	0.0744843	-10.5781	3.76e-26	3.44e-25		ENSG00000006831	ADIPOR2	2046.35	0.0396751	0.0666014	0.595709	0.551369	0.718725
ENSG00000086598	TMED2	2125.85	0.446925	0.0771393	5.79375	6.88e-09	2.83e-08		ENSG00000102804	TSC22D1	2046.35	0.142918	0.064543	2.21431	0.0268073	0.0821345
ENSG00000157954	WIPI2	2124.43	-0.301046	0.0724076	-4.15766	3.22e-05	9.48e-05		ENSG00000166900	STX3	2045.62	0.182836	0.0650022	2.81277	0.00491172	0.021063
ENSG00000063241	ISOC2	2124.03	-1.4298	0.0809732	-17.6577	8.87e-70	2.34e-68		ENSG00000130545	CRB3	2045.2	0.220576	0.0730747	3.01849	0.00254034	0.0121833
ENSG00000086289	EPDR1	2123.4	0.656731	0.0748017	8.77963	1.64e-18	1.14e-17		ENSG00000179151	EDC3	2043.29	0.307706	0.0655781	4.6922	2.7e-06	3.08e-05
ENSG00000127418	FGFRL1	2122.48	-0.912407	0.0733779	-12.4344	1.7e-35	2.04e-34		ENSG00000228300	FAM174C	2042.02	0.312903	0.0650532	4.80996	1.51e-06	1.8e-05
ENSG00000167112	TRUB2	2120.69	-0.288095	0.0731468	-3.93858	8.2e-05	0.000231086		ENSG00000110697	PITPNM1	2041.98	0.334294	0.0653741	5.11355	3.16e-07	4.35e-06
ENSG00000133606	MKRN1	2119.76	0.582658	0.076836	7.58314	3.37e-14	1.92e-13		ENSG00000174996	KLC2	2039.64	0.238668	0.0647421	3.68644	0.00022741	0.00154902
ENSG00000148843	PDCD11	2119.56	-0.209109	0.0729583	-2.86614	0.00415504	0.00924625		ENSG00000136156	ITM2B	2039.48	-0.0581673	0.0656672	-0.88579	0.375731	0.566077
ENSG00000225190	PLEKHM1	2117.7	-0.462379	0.0756172	-6.11473	9.67e-10	4.21e-09		ENSG00000114902	SPCS1	2039.08	-0.0621751	0.0653901	-0.950833	0.341689	0.532767
ENSG00000161981	SNRNP25	2116.7	-1.56741	0.0743992	-21.0676	1.58e-98	7.65e-97		ENSG00000106541	AGR2	2038.86	-0.175199	0.0651715	-2.68828	0.00718221	0.0287631
ENSG00000169957	ZNF768	2116.44	-0.950955	0.0729939	-13.0279	8.5e-39	1.1e-37		ENSG00000163655	GMPS	2038.37	-0.387277	0.0666876	-5.80733	6.35e-09	1.21e-07
ENSG00000179889	PDXDC1	2112.21	0.351339	0.0745055	4.71561	2.41e-06	7.96e-06		ENSG00000198113	TOR4A	2036.86	-0.03309	0.0660967	-0.50063	0.616631	0.768495
ENSG00000139112	GABARAPL1	2111.22	0.221748	0.0819585	2.70562	0.00681774	0.0145834		ENSG00000099942	CRKL	2034.14	0.223873	0.066651	3.35889	0.000782559	0.00449856
ENSG00000099622	CIRBP	2104.79	-0.139773	0.0784541	-1.78158	0.074817	0.127386		ENSG00000186575	NF2	2032.44	0.070424	0.0673534	1.04559	0.295751	0.485448
ENSG00000176986	SEC24C	2103.65	-0.051675	0.0728312	-0.709518	0.478003	0.592784		ENSG00000139318	DUSP6	2031.1	-0.183967	0.0680879	-2.70191	0.00689428	0.0279145
ENSG00000167306	MYO5B	2103.14	0.803214	0.0753314	10.6624	1.53e-26	1.41e-25		ENSG00000105612	DNASE2	2030.22	0.27424	0.0654286	4.19144	2.77e-05	0.00024749
ENSG00000043143	JADE2	2103.14	0.0102617	0.0728953	0.140774	0.888049	0.923838		ENSG00000204385	SLC44A4	2030.19	-0.228415	0.0665599	-3.43172	0.000599777	0.00358463
ENSG00000129657	SEC14L1	2102.55	0.482451	0.07365	6.55059	5.73e-11	2.73e-10		ENSG00000254999	BRK1	2029.81	0.0426508	0.0646985	0.659224	0.509752	0.685072
ENSG00000196465	MYL6B	2102.32	-1.0369	0.0735786	-14.0924	4.23e-45	6.49e-44		ENSG00000196182	STK40	2028.54	0.479585	0.0665679	7.20445	5.83e-13	2.06e-11
ENSG00000115207	GTF3C2	2101.34	-0.144538	0.077833	-1.85703	0.0633074	0.109885		ENSG00000234741	GAS5	2028.54	-0.156492	0.0726128	-2.15516	0.0311493	0.0928238
ENSG00000169241	SLC50A1	2100.65	-0.34336	0.07268	-4.72427	2.31e-06	7.64e-06		ENSG00000185122	HSF1	2027.98	0.145236	0.0698873	2.07815	0.0376956	0.10714
ENSG00000072958	AP1M1	2100.38	-0.99588	0.075846	-13.1303	2.21e-39	2.92e-38		ENSG00000142546	NOSIP	2027.36	0.239141	0.0679548	3.51912	0.000432974	0.00271475
ENSG00000115641	FHL2	2099.93	-0.542233	0.0742347	-7.3043	2.79e-13	1.52e-12		ENSG00000116729	WLS	2025.25	0.156948	0.0674048	2.32843	0.019889	0.0652965
ENSG00000137699	TRIM29	2099.63	-1.78294	0.0753055	-23.6761	6.36e-124	4.89e-122		ENSG00000154473	BUB3	2023.03	-0.241089	0.0648344	-3.71853	0.000200386	0.00138584
ENSG00000167513	CDT1	2097.4	-1.22155	0.0812295	-15.0382	4.12e-51	7.27e-50		ENSG00000105671	DDX49	2022.24	0.259638	0.0668605	3.88328	0.000103056	0.000771277
ENSG00000143149	ALDH9A1	2097.08	0.75804	0.0738225	10.2684	9.78e-25	8.54e-24		ENSG00000182173	TSEN54	2021.21	0.279948	0.0658234	4.25302	2.11e-05	0.000195128
ENSG00000073008	PVR	2093.65	-0.6296	0.0738822	-8.52168	1.57e-17	1.05e-16		ENSG00000147416	ATP6V1B2	2021.06	-0.0668674	0.0687891	-0.972065	0.331018	0.522162
ENSG00000177225	GATD1	2092.61	-1.55128	0.0762656	-20.3405	5.64e-92	2.42e-90		ENSG00000119638	NEK9	2019.8	-0.0649974	0.0687075	-0.946	0.344148	0.535028
ENSG00000160688	FLAD1	2092.44	-1.21952	0.0775524	-15.7251	1.02e-55	1.97e-54		ENSG00000175224	ATG13	2018.42	0.252723	0.0648627	3.89628	9.77e-05	0.000735755
ENSG00000100379	KCTD17	2091.27	-1.58509	0.0887977	-17.8506	2.86e-71	7.77e-70		ENSG00000071655	MBD3	2017.65	0.0874599	0.0674312	1.29702	0.194623	0.364491
ENSG00000035141	FAM136A	2087.85	-0.0634207	0.0798226	-0.794521	0.426892	0.541933		ENSG00000175220	ARHGAP1	2016.93	0.335573	0.066084	5.07798	3.81e-07	5.13e-06
ENSG00000167118	URM1	2086.33	-1.72929	0.0889611	-19.4387	3.63e-84	1.29e-82		ENSG00000160570	DEDD2	2015.62	0.330894	0.0649706	5.09298	3.52e-07	4.77e-06
ENSG00000160685	ZBTB7B	2086.06	-0.856344	0.0767173	-11.1623	6.23e-29	6.22e-28		ENSG00000164916	FOXK1	2015.49	0.143023	0.0671757	2.12908	0.0332472	0.097639
ENSG00000257923	CUX1	2086.03	-0.289343	0.0755385	-3.83041	0.000127929	0.000353285		ENSG00000126749	EMG1	2013.52	0.277886	0.0651459	4.26559	1.99e-05	0.00018563
ENSG00000008323	PLEKHG6	2085.98	-0.766629	0.0740071	-10.3589	3.82e-25	3.37e-24		ENSG00000198952	SMG5	2011.61	0.365354	0.066936	5.45826	4.81e-08	7.71e-07
ENSG00000105287	PRKD2	2085.21	-0.496117	0.0738806	-6.71513	1.88e-11	9.18e-11		ENSG00000185803	SLC52A2	2007.53	0.573112	0.0660578	8.67592	4.1e-18	2.55e-16
ENSG00000120802	TMPO	2084	0.515733	0.0756242	6.81968	9.12e-12	4.55e-11		ENSG00000088930	XRN2	2007.52	-0.34828	0.0666014	-5.22932	1.7e-07	2.45e-06
ENSG00000139629	GALNT6	2082.53	0.819534	0.0739357	11.0844	1.49e-28	1.47e-27		ENSG00000104886	PLEKHJ1	2006.64	0.348472	0.0655047	5.3198	1.04e-07	1.55e-06
ENSG00000167770	OTUB1	2081.35	-1.21577	0.0791611	-15.3582	3.12e-53	5.75e-52		ENSG00000137166	FOXP4	2005.35	0.352085	0.0656416	5.36375	8.15e-08	1.24e-06
ENSG00000173141	MRPL57	2080.91	-1.04229	0.0794661	-13.1162	2.66e-39	3.51e-38		ENSG00000111652	COPS7A	2004.72	-0.0454785	0.0656996	-0.69222	0.488799	0.669081
ENSG00000158109	TPRG1L	2079.01	-0.604581	0.07612	-7.94248	1.98e-15	1.2e-14		ENSG00000100221	JOSD1	2004.4	0.0983699	0.0659651	1.49124	0.135898	0.281624
ENSG00000157778	PSMG3	2078.46	-1.44448	0.0777434	-18.5801	4.66e-77	1.45e-75		ENSG00000055950	MRPL43	2003.81	0.393367	0.0655568	6.00041	1.97e-09	4.11e-08
ENSG00000168884	TNIP2	2078.26	-1.20711	0.0741955	-16.2694	1.63e-59	3.42e-58		ENSG00000162073	PAQR4	2000.23	0.00756249	0.0675038	0.112031	0.910799	0.953908
ENSG00000071994	PDCD2	2076.95	-0.422804	0.0733391	-5.76505	8.16e-09	3.33e-08		ENSG00000183495	EP400	1996.27	0.400493	0.0667087	6.00361	1.93e-09	4.04e-08
ENSG00000103126	AXIN1	2075.46	-0.688015	0.0742238	-9.26946	1.87e-20	1.4e-19		ENSG00000116521	SCAMP3	1992.14	0.346767	0.0657177	5.27662	1.32e-07	1.93e-06
ENSG00000160917	CPSF4	2075.36	-0.888163	0.0741359	-11.9802	4.51e-33	5.05e-32		ENSG00000120802	TMPO	1991.56	-0.0908647	0.0662803	-1.37092	0.170401	0.331496
ENSG00000213853	EMP2	2075.11	0.758002	0.0738601	10.2627	1.04e-24	9.05e-24		ENSG00000205250	E2F4	1989.85	-0.0193185	0.0687554	-0.280975	0.77873	0.878885
ENSG00000107581	EIF3A	2074.59	0.38486	0.0760772	5.0588	4.22e-07	1.5e-06		ENSG00000127838	PNKD	1988.94	0.0177533	0.06821	0.260273	0.794653	0.887648
ENSG00000227063	RPL41P1	2072.12	-1.36809	0.0910428	-15.0269	4.9e-51	8.62e-50		ENSG00000168646	AXIN2	1988.61	-0.251813	0.0674626	-3.73263	0.000189493	0.00131826
ENSG00000126107	HECTD3	2070.5	-0.7379	0.0733821	-10.0556	8.68e-24	7.35e-23		ENSG00000067596	DHX8	1988.48	0.106812	0.0655461	1.62957	0.103192	0.230491
ENSG00000103043	VAC14	2069.29	-0.641057	0.074372	-8.6196	6.72e-18	4.55e-17		ENSG00000160216	AGPAT3	1987.45	-0.195187	0.0658435	-2.96441	0.00303264	0.0141206
ENSG00000072210	ALDH3A2	2067.57	1.19734	0.0852127	14.0512	7.58e-45	1.15e-43		ENSG00000244187	TMEM141	1987.36	-0.0381983	0.0661329	-0.577599	0.563535	0.728653
ENSG00000100242	SUN2	2066.69	-0.61315	0.0749941	-8.17598	2.93e-16	1.85e-15		ENSG00000037474	NSUN2	1987.07	-0.0431256	0.0694189	-0.621238	0.534443	0.705548
ENSG00000003056	M6PR	2066.33	0.0216629	0.0733375	0.295386	0.767699	0.83736		ENSG00000132463	GRSF1	1987.07	-0.222445	0.0762845	-2.91599	0.00354566	0.0160298
ENSG00000198218	QRICH1	2066.16	0.152207	0.0737986	2.06247	0.0391634	0.0721843		ENSG00000071994	PDCD2	1986.68	-0.070017	0.0653388	-1.0716	0.2839	0.471961
ENSG00000172301	COPRS	2065.67	-1.27933	0.0768242	-16.6527	2.89e-62	6.44e-61		ENSG00000132155	RAF1	1984.35	-0.158442	0.0658871	-2.40474	0.0161838	0.055521
ENSG00000130227	XPO7	2065.41	1.10521	0.0776037	14.2418	5.04e-46	7.91e-45		ENSG00000157456	CCNB2	1984.17	-0.345008	0.0664018	-5.19576	2.04e-07	2.9e-06
ENSG00000163870	TPRA1	2064.46	-1.30492	0.0774438	-16.8499	1.05e-63	2.42e-62		ENSG00000035141	FAM136A	1984	0.10925	0.0653734	1.67117	0.0946887	0.215786
ENSG00000110104	CCDC86	2062.99	-1.49927	0.0756555	-19.8171	2.12e-87	8.26e-86		ENSG00000125304	TM9SF2	1982.85	-0.247958	0.0683986	-3.6252	0.000288741	0.00190816
ENSG00000065911	MTHFD2	2062.61	1.1827	0.0760018	15.5615	1.33e-54	2.51e-53		ENSG00000166889	PATL1	1982.03	0.0488553	0.068075	0.717669	0.472962	0.65582
ENSG00000064651	SLC12A2	2062.59	0.37208	0.0740504	5.02468	5.04e-07	1.78e-06		ENSG00000092201	SUPT16H	1979.96	-0.743795	0.069056	-10.7709	4.72e-27	6.31e-25
ENSG00000137509	PRCP	2062.38	0.346344	0.0739542	4.68323	2.82e-06	9.28e-06		ENSG00000144591	GMPPA	1978.9	0.132512	0.0665353	1.9916	0.0464151	0.126186
ENSG00000099282	TSPAN15	2060.71	-0.399429	0.0736718	-5.42173	5.9e-08	2.25e-07		ENSG00000116459	ATP5PB	1978.34	-0.304299	0.0660594	-4.60644	4.1e-06	4.47e-05
ENSG00000110074	FOXRED1	2059.16	-1.18552	0.0822371	-14.4158	4.11e-47	6.64e-46		ENSG00000116285	ERRFI1	1975.98	0.0462639	0.0658571	0.702489	0.482374	0.6637
ENSG00000164051	CCDC51	2054.51	-1.04248	0.0754598	-13.815	2.07e-43	3.05e-42		ENSG00000142798	HSPG2	1973.93	0.489497	0.071085	6.88608	5.74e-12	1.78e-10
ENSG00000116459	ATP5PB	2054.37	0.396406	0.0851415	4.65585	3.23e-06	1.05e-05		ENSG00000139629	GALNT6	1971.94	-0.123839	0.0675788	-1.83251	0.0668761	0.167333
ENSG00000237441	RGL2	2054.24	-0.409375	0.073606	-5.5617	2.67e-08	1.05e-07		ENSG00000266412	NCOA4	1971.3	-0.619897	0.0673576	-9.20308	3.48e-20	2.86e-18
ENSG00000160294	MCM3AP	2053.52	0.432467	0.0737519	5.86381	4.52e-09	1.89e-08		ENSG00000130479	MAP1S	1971.11	0.27686	0.0655348	4.22462	2.39e-05	0.00021784
ENSG00000166347	CYB5A	2052.92	-0.313966	0.0733438	-4.28074	1.86e-05	5.64e-05		ENSG00000113504	SLC12A7	1969.8	0.238767	0.0664983	3.59057	0.000329957	0.00213609
ENSG00000128595	CALU	2051.68	0.601749	0.0759425	7.92374	2.3e-15	1.4e-14		ENSG00000188522	FAM83G	1967.36	0.243773	0.0659222	3.6979	0.000217393	0.00148769
ENSG00000113504	SLC12A7	2049.97	-0.514872	0.0739358	-6.96377	3.31e-12	1.7e-11		ENSG00000133935	ERG28	1966.2	-0.0586677	0.0695164	-0.84394	0.398703	0.588168
ENSG00000153113	CAST	2049.18	0.965124	0.0755975	12.7666	2.52e-37	3.15e-36		ENSG00000155380	SLC16A1	1964.58	-0.0542304	0.0667487	-0.812457	0.41653	0.605496
ENSG00000165271	NOL6	2048.31	-0.929016	0.0753234	-12.3337	5.96e-35	7.05e-34		ENSG00000169032	MAP2K1	1964.29	0.10799	0.065677	1.64426	0.100123	0.225027
ENSG00000100938	GMPR2	2047.79	0.280622	0.0757782	3.7032	0.000212898	0.000573579		ENSG00000111639	MRPL51	1963.94	0.0103191	0.0680983	0.151532	0.879556	0.938509
ENSG00000161204	ABCF3	2047.44	-0.817925	0.0736515	-11.1053	1.18e-28	1.17e-27		ENSG00000100325	ASCC2	1963.06	0.152725	0.0662162	2.30646	0.0210849	0.0682125
ENSG00000101384	JAG1	2046.52	0.28904	0.0740462	3.90351	9.48e-05	0.000265086		ENSG00000198792	TMEM184B	1961.76	0.0113199	0.067982	0.166514	0.867753	0.931538
ENSG00000168936	TMEM129	2044.9	-1.13193	0.074067	-15.2826	9.99e-53	1.82e-51		ENSG00000198258	UBL5	1961.27	0.0283063	0.068908	0.410784	0.681231	0.814372
ENSG00000078668	VDAC3	2044.24	-0.900177	0.07473	-12.0457	2.04e-33	2.31e-32		ENSG00000130731	METTL26	1959.41	0.152739	0.0656393	2.32694	0.0199683	0.0655019
ENSG00000167962	ZNF598	2043.93	-0.798087	0.074777	-10.6729	1.36e-26	1.27e-25		ENSG00000100441	KHNYN	1954.83	-0.0654497	0.0668587	-0.978926	0.327617	0.519137
[truncated: 13,368 more rows]

## Sheet: Table S4. GO analysis
_MEMBER_MyList	_LogP_MyList	GO	_PATTERN_	_RANK_	GiniIndex	Category	CategoryID	Description	#GeneInGOAndHitList	Hits	PARENT_GO	LogP	Enrichment	Z-score	#TotalGeneInLibrary	#GeneInGO	#GeneInHitList	%InGO	STDV %InGO	GeneID	Log(q-value)	EvidenceCutoff	GROUP_ID	FirstInGroupByEnrichment	FirstInGroupByLogP	BestLogPInGroup	BestEnrichmentInGroup	URL
[truncated: 15 more rows]

[truncated: 1 more sheets: Table S5. Correlation analysis]
